# Supplementary material for: The Transcriptome and Proteome of the Diatom Thalassiosira pseudonana Reveal a Diverse Phosphorus Stress Response
Source: PLoS One. 2012 Mar 29;7(3):e33768. doi: 10.1371/journal.pone.0033768 (PMC3315573; doi:10.1371/journal.pone.0033768)
Supplement: Table S3 — The top 50 most highly upregulated sequence reads (tags) and their annotation information. (XLS) [file pone.0033768.s005.xls]

## Sheet: UnMapepdUp.csv
Supplemental Table 3. Annotation of the Top 50 most Upregulated Tags
Sequence	P ltd TPM	Rep TPM	T-Fold Ch L/R	ASC Fdr	Mapped to predicted genes	Prot. ID match	Genome Location	EST match for unmapped: clusters 603	EST match for unmapped: clusters 728	Annotation of genome location for unmapped	BLAST match for unmapped tags
CATGGCCTTGTTTTCCAAACT	414.838	0	>=414.838131605387	2.1035e-47	not mapped		chr_2 2637783 2637763			intergenic
CATGGCTGAGGATGCTTACGC	123.067	0	>=123.066660363192	2.1035e-47	mapped	31875	chr_2 2635135 2635115
CATGGGACGGGAACGGGAGCT	120.833	0	>=120.833145656056	2.1035e-47	not mapped	10501	chr_16b 47650 47630			putative splice junction
CATGATATGAACGGAAATCAC	94.1054	0	>=94.1054196606621	2.1035e-47	mapped	31875	chr_2 2635653 2635633
CATGAATGACAACGATGGTGT	1001.81	39.9645	25.0674	2.1035e-47	mapped	8004	chr_9 485943 485963
CATGGACGATCCTCCTGTTGA	380.219	8.18744	46.4392	2.1035e-47	mapped		chr_18 282516 282496
CATGTTTCAAGCGATACCAGG	328.103	4.45851	73.5904	2.1035e-47	mapped	7865	chr_9 96907 96927
CATGCGACGAGGCTTTTCATA	176.373	2.02659	87.0293	2.1035e-47	not mapped		chr_2 280514 280494			putative 3' UTR of pID 2141	hypothetical protein
CATGATGAAGAATCTCTTTGC	2978.84	7.45787	399.422	2.1035e-47	not mapped		chr_1 2126899 2126919		4348696:1	matches archived pID 105253	alkaline phosphatase
CATGACTAGCAATACAAGGCC	112.718	1.05383	106.96	2.1035e-47	not mapped		chr_15 834711 834691			putative 3' UTR of pID 10292	membrane lipolytic enzyme
CATGGGCTGATGCATCGCAGT	294.675	0.972766	302.925	2.1035e-47	mapped	6820	chr_7 561691 561671
CATGTAAAAGTTTTGTTGATT	5480.9	3.40468	1609.81	2.1035e-47	mapped	23858	chr_8 1063801 1063781
CATGGGTGAGGAGCAAAACTG	172.8	0.324255	532.912	2.1035e-47	mapped	2049	chr_2 21898 21918
CATGAAGATATCAAGAATATG	118.376	0.243191	486.762	2.1035e-47	mapped	32716	chr_3 1396542 1396562
CATGCATCTGTGTCTGAGGAT	569.919	0.162128	3515.25	2.1035e-47	mapped	11637	chr_20 728100 728080
CATGCAGAACCGTACTGGGAC	273.382	0.0810638	3372.43	2.1035e-47	mapped	31200	chr_1 253600 253620
CATGTCATTATCCCTCCAAAA	82.7145	0.0810638	1020.36	4.02363e-38	not mapped		chr_7 563610 563630			intergenic
CATGCGACGCTGGCGATGCTA	74.5249	0	>=74.5249407281035	1.57975e-37	not mapped					intergenic
CATGGCGTTTAACTTTACGAG	335.921	13.0513	25.7385	2.28847e-37	mapped	36015	chr_8 1184731 1184751
CATGAGTCAACCTCAAAGGAG	98.1257	1.37808	71.2044	2.40441e-37	not mapped				4347738:1	Putative splice junction, EST aligns to pID 9015	hypothetical protein
CATGGACGCTTGCCGGTGAAC	86.2881	0.810638	106.445	2.47331e-37	mapped	5476	chr_5 1317469 1317449
CATGGCTCCACGTCTCTGTCA	512.889	22.6168	22.6774	2.88024e-37	mapped	38190	chr_18 273268 273248
CATGAGGTGCTCAATATTTCA	69.239	0.0810638	854.129	2.96304e-37	not mapped		chr_13 13103 13083; chr_13 16645 16625			intergenic
CATGGAAATGACGTATCAAAT	62.6873	0.0810638	773.308	4.38635e-37	not mapped		chr_13 852153 852173			putative 3' UTR of pID 264061	dual specific tyrosine protein phosphatase
CATGACATAAGAGGATTAGGT	81.3744	1.54021	52.8332	5.77604e-37	not mapped				4343583:1	putative splice junction, EST aligns to pID 10363	SET family of proteins
CATGCATGGGACGGGAACGGG	53.3066	0	>=53.3065510103118	6.34761e-37	not mapped	10501	chr_16b 47654 47634			putative splice junction
CATGGCCTCTCTGAAACCCGA	585.553	32.993	17.7478	6.52604e-37	mapped		chr_7 1092878 1092858
CATGCACTCTGTCACTACTAC	52.562	0	>=52.5620461079331	1.42413e-36	not mapped		chr_2 2637780 2637800			intergenic
CATGGCAACACTTGAATCCGA	488.842	28.7776	16.9869	3.97568e-35	mapped	22030	chr_3 2317099 2317119
CATGGGGCGCAGGAGGAAACG	52.4876	0.243191	215.828	6.33402e-35	mapped	261067	chr_1 2126727 2126747
CATGCACTTGAGATGATTTGT	866.604	53.9074	16.0758	1.0212e-34	not mapped		chr_4 1436405 1436385		4342388:1	intergenic
CATGCAACGCTGGCGATGCTA	57.5502	0.64851	88.7422	1.45664e-30	not mapped		chr_15 630251 630271			intergenic
CATGGTCAGAAGCCGTTGTCG	41.1711	0	>=41.1711211015397	1.71754e-29	mapped	22308	chr_4 1332242 1332262
CATGTATGTCAATCCGAAATG	41.3945	0.0810638	510.641	1.93417e-29	mapped	8240	chr_10 57458 57438
CATGCGTAAAGTTCCTCTCAA	134.383	7.53893	17.8252	2.43004e-29	mapped	24435	chr_12 239158 239178
CATGAATGAGTGCAAGGCTAC	5248.46	419.262	12.5183	2.76825e-29	mapped	24435	chr_12 239434 239454
CATGTCATTGTCCCTCCAAAA	36.2574	0	>=36.2573887458405	8.40491e-18	not mapped		chr_7 563610 563630			intergenic 1 mismatch	apyrase, nucleoside phosphatase
CATGTTGACAATCAGTTGAGA	44.9681	0.729574	61.6361	9.58835e-18	not mapped		chr_8 544879 544899	3701864:2; 3696277:2; 3698685:1	4342191:4; 4342191:1	putative 3' UTR pID 263386	Nucleoside phosphatase GDA1/CD39
CATGGACGCTCGCCGGTGAAC	46.606	1.13489	41.0664	3.28829e-17	not mapped	5476				hypothetical protein, 1 mismatch
CATGATCTTTAGTAGGGGTGG	36.034	0.324255	111.129	4.41245e-17	not mapped					putative splice junction
CATGAGTCAAATTTTGAGTTC	32.1626	0	>=32.1626117827579	4.6557e-17	not mapped		chr_1 253859 253879			putative 3' UTR of pID 31200	dual specificity protein phosphotase tyrosine/serine/threonine
CATGCTAATTAAATGGCAAGC	46.3827	1.45915	31.7875	6.12243e-17	not mapped		chr_2 2402257 2402237			intergenic
CATGGAATGATTACCGACTGT	32.0137	0.162128	197.46	6.55503e-17	not mapped	23858	chr_8 1063897 1063917	3697978:2	4344185:1	putative 3' UTR of pID 23858	hypothetical protein
CATGCACAGTCCACGCGAAGT	29.7057	0	>=29.7057456049084	7.17124e-17	mapped	23858	chr_8 1063842 1063822
CATGAACACCTTTTGTGAGGG	66.2609	3.56681	18.5771	7.64308e-17	mapped	24435	chr_12 239915 239935
CATGGAACTTGGTTTGCGATC	29.1101	0	>=29.1101416830054	7.8105e-17	mapped	23858	chr_8 1064133 1064113
CATGGAGTTGCATTGATTGAG	74.0038	4.53957	16.3019	8.81999e-17	not mapped					putative splice junction
CATGGGACAGATGGCCGACGG	41.7667	1.45915	28.624	9.74958e-17	mapped	24435	chr_12 238116 238136
CATGAACTTGGTCGAGTTTTC	27.77	0.0810638	342.57	1.02038e-16	not mapped				4348696:1	putative 3' UTR; EST aligns to pID 261067	alkaline phosphatase
CATGGGATACTTTGTATTTGG	37.4486	1.21596	30.7976	1.14539e-16	not mapped					putative splice junction
