# Supplementary material for: The Transcriptome and Proteome of the Diatom Thalassiosira pseudonana Reveal a Diverse Phosphorus Stress Response
Source: PLoS One. 2012 Mar 29;7(3):e33768. doi: 10.1371/journal.pone.0033768 (PMC3315573; doi:10.1371/journal.pone.0033768)
Supplement: Table S4 — Peptides detected in P-replete and P-deficient T. pseudonana . (XLS) [file pone.0033768.s006.xls]

## Sheet: Sheet1
Supplementary Table 4. Unique Protein and Peptide Identifications from the Thalassiosira pseudonana Proteome
SEQUEST Filters: delta CN 0.1; >30% ions; Xcorr vs CS 1.9, 2.4, 2.9, pep prob 1e-3							Database THAPS3 (JGI), Mitochondrial and Chloroplast genomes
Data produced at Woods Hole Oceanographic Institution, proteomics@whoi.edu
Total THAPS Peptides		9454		False Discovery Rate		0.968421
Reverse peptides		46
Unique Peptides		5359
Unique Proteins		1264
															Unique Counter	Unique Counter
Reference information					Mass	Charge	Peptide sequence	peptide_probability	xcorr	deltacn	sp	rsp	ions	Gene ID	Proteins	Peptides	GO name	KOG definition	EC definition
jgi|Thaps3 10025|fgenesh1_pg.C_chr_15000015					1088.57	2	R.LVTGGSDNGIR.V	0.000872	2.494	0.445	352.7	1	15/20	Thaps3 10025	1	1	NA	Vesicle coat complex COPII, subunit SEC13	NA
jgi|Thaps3 10025|fgenesh1_pg.C_chr_15000015					1088.57	2	R.LVTGGSDNGIR.V	8.74e-06	2.424	0.368	294.9	1	15/20	Thaps3 10025	0	0	NA	Vesicle coat complex COPII, subunit SEC13	NA
jgi|Thaps3 10092|fgenesh1_pg.C_chr_15000082					1093.58	2	K.WAYNVALTR.S	1.43e-06	2.567	0.329	855.6	1	14/16	Thaps3 10092	1	1	NA	NA	NA
jgi|Thaps3 10233|fgenesh1_pg.C_chr_15000223					1348.71	2	K.AVVSNATPFDTVK.L	1.98e-10	3.043	0.355	673.9	1	17/24	Thaps3 10233	1	1	electron transport	Phytoene desaturase	NA
jgi|Thaps3 10233|fgenesh1_pg.C_chr_15000223					2779.45	3	K.FLDAGIM*GQVYKPLVQGFTPSPELR.T	1.98e-10	5.289	0.569	2018.9	1	37/96	Thaps3 10233	0	1	electron transport	Phytoene desaturase	NA
jgi|Thaps3 10233|fgenesh1_pg.C_chr_15000223					2779.45	3	K.FLDAGIM*GQVYKPLVQGFTPSPELR.T	9.41e-11	5.052	0.574	1418	1	36/96	Thaps3 10233	0	0	electron transport	Phytoene desaturase	NA
jgi|Thaps3 10233|fgenesh1_pg.C_chr_15000223					1422.76	2	K.TVDEFVTVPFLR.N	9.41e-11	3.412	0.469	859.6	1	17/22	Thaps3 10233	0	1	electron transport	Phytoene desaturase	NA
jgi|Thaps3 10233|fgenesh1_pg.C_chr_15000223					2212.1	2	R.SLQDSQNLCSFFIPSILDK.T	9.41e-11	4.593	0.573	824	1	19/36	Thaps3 10233	0	1	electron transport	Phytoene desaturase	NA
jgi|Thaps3 10234|fgenesh1_pg.C_chr_15000224					1832.83	2	K.AMDAGEYNFAIAFQER.I	1.11e-15	3.857	0.423	1804.3	1	23/30	Thaps3 10234	1	1	electron transport	NA	NA
jgi|Thaps3 10234|fgenesh1_pg.C_chr_15000224					1202.55	2	K.CSGEGIYFAAK.S	7.77e-15	2.821	0.514	697	1	15/20	Thaps3 10234	0	1	electron transport	NA	NA
jgi|Thaps3 10234|fgenesh1_pg.C_chr_15000224					1202.55	2	K.CSGEGIYFAAK.S	1.11e-15	3.201	0.446	777.4	1	15/20	Thaps3 10234	0	0	electron transport	NA	NA
jgi|Thaps3 10234|fgenesh1_pg.C_chr_15000224					1083.52	2	K.GIDTVM*FER.K	7.77e-15	2.937	0.399	836.2	1	14/16	Thaps3 10234	0	1	electron transport	NA	NA
jgi|Thaps3 10234|fgenesh1_pg.C_chr_15000224					1083.52	2	K.GIDTVM*FER.K	1.11e-15	2.681	0.319	963.5	1	14/16	Thaps3 10234	0	0	electron transport	NA	NA
jgi|Thaps3 10234|fgenesh1_pg.C_chr_15000224					1067.52	2	K.GIDTVMFER.K	1.11e-15	2.659	0.326	963.9	1	14/16	Thaps3 10234	0	1	electron transport	NA	NA
jgi|Thaps3 10234|fgenesh1_pg.C_chr_15000224					2085.98	3	K.GYSIAKPDAEFSNPVESM*K.R	7.77e-15	4.801	0.47	1170.8	1	30/72	Thaps3 10234	0	1	electron transport	NA	NA
jgi|Thaps3 10234|fgenesh1_pg.C_chr_15000224					2085.98	2	K.GYSIAKPDAEFSNPVESM*K.R	1.11e-15	4.535	0.569	675.5	1	22/36	Thaps3 10234	0	0	electron transport	NA	NA
jgi|Thaps3 10234|fgenesh1_pg.C_chr_15000224					2085.98	3	K.GYSIAKPDAEFSNPVESM*K.R	1.11e-15	4.343	0.433	958.6	1	28/72	Thaps3 10234	0	0	electron transport	NA	NA
jgi|Thaps3 10234|fgenesh1_pg.C_chr_15000224					2069.98	3	K.GYSIAKPDAEFSNPVESMK.R	7.77e-15	3.2	0.358	360.1	1	23/72	Thaps3 10234	0	1	electron transport	NA	NA
jgi|Thaps3 10234|fgenesh1_pg.C_chr_15000224					2851.33	2	K.LISPSNNEVDIGDTLQPNEYIGM*CR.R	7.77e-15	4.592	0.546	966	1	24/48	Thaps3 10234	0	1	electron transport	NA	NA
jgi|Thaps3 10234|fgenesh1_pg.C_chr_15000224					2851.33	3	K.LISPSNNEVDIGDTLQPNEYIGM*CR.R	7.77e-15	4.159	0.434	775.1	1	30/96	Thaps3 10234	0	0	electron transport	NA	NA
jgi|Thaps3 10234|fgenesh1_pg.C_chr_15000224					2851.33	2	K.LISPSNNEVDIGDTLQPNEYIGM*CR.R	1.11e-15	4.616	0.571	766.4	1	22/48	Thaps3 10234	0	0	electron transport	NA	NA
jgi|Thaps3 10234|fgenesh1_pg.C_chr_15000224					1216.7	2	K.LLGETIGCLIK.G	7.77e-15	3.34	0.499	1206.2	1	18/20	Thaps3 10234	0	1	electron transport	NA	NA
jgi|Thaps3 10234|fgenesh1_pg.C_chr_15000224					1216.7	2	K.LLGETIGCLIK.G	1.11e-15	3.393	0.519	1151	1	18/20	Thaps3 10234	0	0	electron transport	NA	NA
jgi|Thaps3 10234|fgenesh1_pg.C_chr_15000224					1623.9	2	K.LYGPTYTVLDILQK.V	7.77e-15	4.372	0.542	2164.4	1	21/26	Thaps3 10234	0	1	electron transport	NA	NA
jgi|Thaps3 10234|fgenesh1_pg.C_chr_15000224					1623.9	3	K.LYGPTYTVLDILQK.V	7.77e-15	4.643	0.319	1653.7	1	27/52	Thaps3 10234	0	0	electron transport	NA	NA
jgi|Thaps3 10234|fgenesh1_pg.C_chr_15000224					1623.9	2	K.LYGPTYTVLDILQK.V	1.11e-15	5.202	0.47	2173.1	1	22/26	Thaps3 10234	0	0	electron transport	NA	NA
jgi|Thaps3 10234|fgenesh1_pg.C_chr_15000224					2111.02	3	K.QYTLHYQEFQAGSSAGVPK.S	7.77e-15	3.002	0.273	357.7	2	22/72	Thaps3 10234	0	1	electron transport	NA	NA
jgi|Thaps3 10234|fgenesh1_pg.C_chr_15000224					2111.02	3	K.QYTLHYQEFQAGSSAGVPK.S	1.11e-15	3.445	0.335	857.2	1	29/72	Thaps3 10234	0	0	electron transport	NA	NA
jgi|Thaps3 10234|fgenesh1_pg.C_chr_15000224					1255.68	3	K.RLPTQNEIER.T	7.77e-15	3.133	0.296	403.8	8	17/36	Thaps3 10234	0	1	electron transport	NA	NA
jgi|Thaps3 10234|fgenesh1_pg.C_chr_15000224					1255.68	2	K.RLPTQNEIER.T	7.77e-15	3.175	0.25	794.9	1	14/18	Thaps3 10234	0	0	electron transport	NA	NA
jgi|Thaps3 10234|fgenesh1_pg.C_chr_15000224					1255.68	2	K.RLPTQNEIER.T	1.11e-15	3.11	0.234	621.5	1	14/18	Thaps3 10234	0	0	electron transport	NA	NA
jgi|Thaps3 10234|fgenesh1_pg.C_chr_15000224					1648.8	2	K.SM*NVDLIIGADGANSR.V	7.77e-15	5.782	0.5	2491	1	26/30	Thaps3 10234	0	1	electron transport	NA	NA
jgi|Thaps3 10234|fgenesh1_pg.C_chr_15000224					1648.8	2	K.SM*NVDLIIGADGANSR.V	1.11e-15	6.082	0.538	2523.4	1	26/30	Thaps3 10234	0	0	electron transport	NA	NA
jgi|Thaps3 10234|fgenesh1_pg.C_chr_15000224					1632.8	2	K.SMNVDLIIGADGANSR.V	7.77e-15	4.634	0.485	2210.8	1	25/30	Thaps3 10234	0	1	electron transport	NA	NA
jgi|Thaps3 10234|fgenesh1_pg.C_chr_15000224					1632.8	2	K.SMNVDLIIGADGANSR.V	1.11e-15	5.258	0.412	2035	1	25/30	Thaps3 10234	0	0	electron transport	NA	NA
jgi|Thaps3 10234|fgenesh1_pg.C_chr_15000224					2018	2	K.VAVVGGGPSGACAAEIFAQEK.G	7.77e-15	6.094	0.686	3129.2	1	30/40	Thaps3 10234	0	1	electron transport	NA	NA
jgi|Thaps3 10234|fgenesh1_pg.C_chr_15000224					2018	3	K.VAVVGGGPSGACAAEIFAQEK.G	7.77e-15	5.072	0.487	1994.8	1	33/80	Thaps3 10234	0	0	electron transport	NA	NA
jgi|Thaps3 10234|fgenesh1_pg.C_chr_15000224					2018	2	K.VAVVGGGPSGACAAEIFAQEK.G	1.11e-15	5.715	0.659	2857.4	1	29/40	Thaps3 10234	0	0	electron transport	NA	NA
jgi|Thaps3 10234|fgenesh1_pg.C_chr_15000224					2018	3	K.VAVVGGGPSGACAAEIFAQEK.G	1.11e-15	6.057	0.602	3210.8	1	41/80	Thaps3 10234	0	0	electron transport	NA	NA
jgi|Thaps3 10234|fgenesh1_pg.C_chr_15000224					1027.5	2	K.VFYSNNGAR.E	7.77e-15	2.641	0.457	891.3	1	15/16	Thaps3 10234	0	1	electron transport	NA	NA
jgi|Thaps3 10234|fgenesh1_pg.C_chr_15000224					1027.5	2	K.VFYSNNGAR.E	1.11e-15	2.507	0.305	1001.6	1	15/16	Thaps3 10234	0	0	electron transport	NA	NA
jgi|Thaps3 10234|fgenesh1_pg.C_chr_15000224					1212.62	2	K.VQGNNPLDDIK.L	7.77e-15	3.025	0.317	706.5	1	16/20	Thaps3 10234	0	1	electron transport	NA	NA
jgi|Thaps3 10234|fgenesh1_pg.C_chr_15000224					1212.62	2	K.VQGNNPLDDIK.L	1.11e-15	2.913	0.341	722.8	1	16/20	Thaps3 10234	0	0	electron transport	NA	NA
jgi|Thaps3 10234|fgenesh1_pg.C_chr_15000224					1883.01	3	K.YDHVGVGTGTVVNRPAIK.Q	7.77e-15	4.036	0.54	796.8	1	29/68	Thaps3 10234	0	1	electron transport	NA	NA
jgi|Thaps3 10234|fgenesh1_pg.C_chr_15000224					1653.82	2	K.YVQQVTFDSYLYK.K	7.77e-15	3.755	0.474	1820.9	1	22/24	Thaps3 10234	0	1	electron transport	NA	NA
jgi|Thaps3 10234|fgenesh1_pg.C_chr_15000224					1653.82	2	K.YVQQVTFDSYLYK.K	1.11e-15	4.554	0.494	1798.9	1	22/24	Thaps3 10234	0	0	electron transport	NA	NA
jgi|Thaps3 10234|fgenesh1_pg.C_chr_15000224					1196.56	2	R.EAFVELCNSK.Y	1.11e-15	2.651	0.122	800.8	1	14/18	Thaps3 10234	0	1	electron transport	NA	NA
jgi|Thaps3 10234|fgenesh1_pg.C_chr_15000224					1311.67	2	R.M*ALVGDAAGYVTK.C	7.77e-15	3.676	0.595	1706.9	1	22/24	Thaps3 10234	0	1	electron transport	NA	NA
jgi|Thaps3 10234|fgenesh1_pg.C_chr_15000224					1311.67	2	R.M*ALVGDAAGYVTK.C	1.11e-15	2.972	0.526	1505.7	1	20/24	Thaps3 10234	0	0	electron transport	NA	NA
jgi|Thaps3 10234|fgenesh1_pg.C_chr_15000224					1295.67	2	R.MALVGDAAGYVTK.C	7.77e-15	4.839	0.552	1556.8	1	21/24	Thaps3 10234	0	1	electron transport	NA	NA
jgi|Thaps3 10234|fgenesh1_pg.C_chr_15000224					1295.67	2	R.MALVGDAAGYVTK.C	1.11e-15	4.024	0.609	1597.6	1	21/24	Thaps3 10234	0	0	electron transport	NA	NA
jgi|Thaps3 10234|fgenesh1_pg.C_chr_15000224					988.46	2	R.TYLADYDK.L	1.11e-15	2.483	0.379	597.4	1	12/14	Thaps3 10234	0	1	electron transport	NA	NA
jgi|Thaps3 10234|fgenesh1_pg.C_chr_15000224					2593.34	3	R.TYLADYDKLYGPTYTVLDILQK.V	7.77e-15	5.906	0.56	2262.8	1	36/84	Thaps3 10234	0	1	electron transport	NA	NA
jgi|Thaps3 10234|fgenesh1_pg.C_chr_15000224					2593.34	3	R.TYLADYDKLYGPTYTVLDILQK.V	1.11e-15	5.462	0.619	2441.6	1	37/84	Thaps3 10234	0	0	electron transport	NA	NA
jgi|Thaps3 10383|fgenesh1_pg.C_chr_16a000064					2287.15	3	K.AAAVLCLIGGVTM*GFDQSLGYK.T	3.51e-08	3.546	0.499	785.1	1	33/84	Thaps3 10383	1	1	NA	NA	NA
jgi|Thaps3 10383|fgenesh1_pg.C_chr_16a000064					2977.6	3	K.AIGLGLLPM*TATLLSGLLNDNYSSTGLQK.S	4.08e-10	6.374	0.628	2495	1	44/112	Thaps3 10383	0	1	NA	NA	NA
jgi|Thaps3 10417|fgenesh1_pg.C_chr_16a000098					1426.67	2	K.AGELNEEYSLSSK.A	5e-14	4.08	0.582	1722.7	1	20/24	Thaps3 10417	1	1	NA	NA	NA
jgi|Thaps3 10417|fgenesh1_pg.C_chr_16a000098					1426.67	2	K.AGELNEEYSLSSK.A	8.27e-13	4.476	0.545	1726.2	1	20/24	Thaps3 10417	0	0	NA	NA	NA
jgi|Thaps3 10417|fgenesh1_pg.C_chr_16a000098					1148.57	2	K.AM*AAINDAVEK.A	5e-14	3.267	0.409	1289.5	1	18/20	Thaps3 10417	0	1	NA	NA	NA
jgi|Thaps3 10417|fgenesh1_pg.C_chr_16a000098					1148.57	2	K.AM*AAINDAVEK.A	8.27e-13	3.381	0.428	1319.9	1	18/20	Thaps3 10417	0	0	NA	NA	NA
jgi|Thaps3 10417|fgenesh1_pg.C_chr_16a000098					1132.57	2	K.AMAAINDAVEK.A	5e-14	3.211	0.36	1527.4	1	17/20	Thaps3 10417	0	1	NA	NA	NA
jgi|Thaps3 10417|fgenesh1_pg.C_chr_16a000098					974.52	2	K.AQLESALDK.V	5e-14	2.482	0.26	650.3	1	14/16	Thaps3 10417	0	1	NA	NA	NA
jgi|Thaps3 10417|fgenesh1_pg.C_chr_16a000098					1076.56	2	K.IESALSNTNK.K	5e-14	3.057	0.38	909.9	1	16/18	Thaps3 10417	0	1	NA	NA	NA
jgi|Thaps3 10417|fgenesh1_pg.C_chr_16a000098					1076.56	2	K.IESALSNTNK.K	8.27e-13	3.383	0.414	952.1	1	16/18	Thaps3 10417	0	0	NA	NA	NA
jgi|Thaps3 10417|fgenesh1_pg.C_chr_16a000098					2922.48	3	K.IREINDEYDLVGTGM*TALGVVGDLVEK.A	5e-14	5.135	0.553	2083.4	1	38/104	Thaps3 10417	0	1	NA	NA	NA
jgi|Thaps3 10417|fgenesh1_pg.C_chr_16a000098					2922.48	3	K.IREINDEYDLVGTGM*TALGVVGDLVEK.A	8.27e-13	4.533	0.487	1330.7	1	35/104	Thaps3 10417	0	0	NA	NA	NA
jgi|Thaps3 10417|fgenesh1_pg.C_chr_16a000098					1318.61	2	K.SSENANPETIEK.I	5e-14	3.723	0.338	1098	1	17/22	Thaps3 10417	0	1	NA	NA	NA
jgi|Thaps3 10417|fgenesh1_pg.C_chr_16a000098					1318.61	2	K.SSENANPETIEK.I	8.27e-13	3.837	0.323	1076.7	1	17/22	Thaps3 10417	0	0	NA	NA	NA
jgi|Thaps3 10417|fgenesh1_pg.C_chr_16a000098					1404.72	2	K.TDAEVGEVLSAVSK.T	5e-14	3.467	0.564	1417.9	1	21/26	Thaps3 10417	0	1	NA	NA	NA
jgi|Thaps3 10417|fgenesh1_pg.C_chr_16a000098					1404.72	2	K.TDAEVGEVLSAVSK.T	8.27e-13	4.063	0.573	1437	1	21/26	Thaps3 10417	0	0	NA	NA	NA
jgi|Thaps3 10417|fgenesh1_pg.C_chr_16a000098					1362.69	2	K.TTIEIYNYFAK.L	5e-14	3.33	0.463	1154.6	1	17/20	Thaps3 10417	0	1	NA	NA	NA
jgi|Thaps3 10417|fgenesh1_pg.C_chr_16a000098					1362.69	2	K.TTIEIYNYFAK.L	8.27e-13	2.794	0.362	552.6	1	15/20	Thaps3 10417	0	0	NA	NA	NA
jgi|Thaps3 10417|fgenesh1_pg.C_chr_16a000098					2653.3	3	R.EINDEYDLVGTGM*TALGVVGDLVEK.A	5e-14	6.231	0.582	2553.2	1	43/96	Thaps3 10417	0	1	NA	NA	NA
jgi|Thaps3 10417|fgenesh1_pg.C_chr_16a000098					2653.3	2	R.EINDEYDLVGTGM*TALGVVGDLVEK.A	5e-14	4.95	0.632	830.2	1	23/48	Thaps3 10417	0	0	NA	NA	NA
jgi|Thaps3 10417|fgenesh1_pg.C_chr_16a000098					2653.3	2	R.EINDEYDLVGTGM*TALGVVGDLVEK.A	8.27e-13	5.43	0.688	1293	1	27/48	Thaps3 10417	0	0	NA	NA	NA
jgi|Thaps3 10417|fgenesh1_pg.C_chr_16a000098					2653.3	3	R.EINDEYDLVGTGM*TALGVVGDLVEK.A	8.27e-13	5.514	0.474	1948.8	1	39/96	Thaps3 10417	0	0	NA	NA	NA
jgi|Thaps3 10417|fgenesh1_pg.C_chr_16a000098					2637.3	2	R.EINDEYDLVGTGMTALGVVGDLVEK.A	5e-14	5.809	0.701	1260.8	1	27/48	Thaps3 10417	0	1	NA	NA	NA
jgi|Thaps3 10417|fgenesh1_pg.C_chr_16a000098					2637.3	3	R.EINDEYDLVGTGMTALGVVGDLVEK.A	5e-14	5.075	0.476	1374.2	1	31/96	Thaps3 10417	0	0	NA	NA	NA
jgi|Thaps3 10417|fgenesh1_pg.C_chr_16a000098					2637.3	3	R.EINDEYDLVGTGMTALGVVGDLVEK.A	8.27e-13	6.082	0.536	1620	1	34/96	Thaps3 10417	0	0	NA	NA	NA
jgi|Thaps3 10417|fgenesh1_pg.C_chr_16a000098					2637.3	2	R.EINDEYDLVGTGMTALGVVGDLVEK.A	8.27e-13	5.416	0.614	1166	1	25/48	Thaps3 10417	0	0	NA	NA	NA
jgi|Thaps3 1049|fgenesh1_pg.C_chr_1000183					1563.91	2	K.APGVVPIVVSNPTVSK.A	1.11e-14	3.947	0.492	829.4	1	22/30	Thaps3 1049	1	1	electron transport	Dimeric dihydrodiol dehydrogenase	Myo-inositol 2-dehydrogenase.
jgi|Thaps3 1049|fgenesh1_pg.C_chr_1000183					1563.91	2	K.APGVVPIVVSNPTVSK.A	1.11e-14	3.22	0.53	953	1	23/30	Thaps3 1049	0	0	electron transport	Dimeric dihydrodiol dehydrogenase	Myo-inositol 2-dehydrogenase.
jgi|Thaps3 1049|fgenesh1_pg.C_chr_1000183					2025.87	2	K.NDFTGNADM*PYDFFLSR.Y	1.11e-14	5.487	0.639	1996.6	1	24/32	Thaps3 1049	0	1	electron transport	Dimeric dihydrodiol dehydrogenase	Myo-inositol 2-dehydrogenase.
jgi|Thaps3 1049|fgenesh1_pg.C_chr_1000183					2066.97	2	K.SIEDLPGSEAFDTASCIVR.Y	1.11e-14	5.967	0.621	1193.7	1	26/36	Thaps3 1049	0	1	electron transport	Dimeric dihydrodiol dehydrogenase	Myo-inositol 2-dehydrogenase.
jgi|Thaps3 1049|fgenesh1_pg.C_chr_1000183					2066.97	2	K.SIEDLPGSEAFDTASCIVR.Y	1.11e-14	5.936	0.62	1273.5	1	27/36	Thaps3 1049	0	0	electron transport	Dimeric dihydrodiol dehydrogenase	Myo-inositol 2-dehydrogenase.
jgi|Thaps3 1049|fgenesh1_pg.C_chr_1000183					1134.7	2	R.IGIVHLGAINK.A	1.11e-14	2.835	0.458	733.2	1	16/20	Thaps3 1049	0	1	electron transport	Dimeric dihydrodiol dehydrogenase	Myo-inositol 2-dehydrogenase.
jgi|Thaps3 1049|fgenesh1_pg.C_chr_1000183					1064.56	2	R.RFDPNFLR.V	1.11e-14	2.727	0.26	594.6	1	12/14	Thaps3 1049	0	1	electron transport	Dimeric dihydrodiol dehydrogenase	Myo-inositol 2-dehydrogenase.
jgi|Thaps3 1049|fgenesh1_pg.C_chr_1000183					2789.4	3	R.SLVEDTPVPCTGIDGLVALTM*SLAADK.S	1.11e-14	5.129	0.65	1198.3	1	34/104	Thaps3 1049	0	1	electron transport	Dimeric dihydrodiol dehydrogenase	Myo-inositol 2-dehydrogenase.
jgi|Thaps3 1049|fgenesh1_pg.C_chr_1000183					1785.78	2	R.YFEAYVTETEAFCR.S	1.11e-14	2.823	0.109	786	1	17/26	Thaps3 1049	0	1	electron transport	Dimeric dihydrodiol dehydrogenase	Myo-inositol 2-dehydrogenase.
jgi|Thaps3 10527|fgenesh1_pg.C_chr_16b000046					1946.96	3	K.ASQLEAAQNEIAAFQAER.E	1.91e-12	4.733	0.497	2088.7	1	35/68	Thaps3 10527	1	1	NA	Vesicle coat protein clathrin, light chain	NA
jgi|Thaps3 10527|fgenesh1_pg.C_chr_16b000046					1946.96	2	K.ASQLEAAQNEIAAFQAER.E	1.91e-12	5.038	0.568	2515.9	1	26/34	Thaps3 10527	0	0	NA	Vesicle coat protein clathrin, light chain	NA
jgi|Thaps3 10527|fgenesh1_pg.C_chr_16b000046					1946.96	3	K.ASQLEAAQNEIAAFQAER.E	8.84e-12	4.353	0.503	1406.8	1	31/68	Thaps3 10527	0	0	NA	Vesicle coat protein clathrin, light chain	NA
jgi|Thaps3 10527|fgenesh1_pg.C_chr_16b000046					1946.96	2	K.ASQLEAAQNEIAAFQAER.E	8.84e-12	5.336	0.587	2969.8	1	27/34	Thaps3 10527	0	0	NA	Vesicle coat protein clathrin, light chain	NA
jgi|Thaps3 10527|fgenesh1_pg.C_chr_16b000046					2605.16	3	R.SDEQDKLEAIEADLENDNSWQR.V	1.91e-12	4.243	0.454	1208.1	1	34/84	Thaps3 10527	0	1	NA	Vesicle coat protein clathrin, light chain	NA
jgi|Thaps3 10567|fgenesh1_pg.C_chr_17000030					1406.78	2	K.DIIDVVHIAQQR.N	1.11e-08	3.109	0.324	858.6	1	17/22	Thaps3 10567	1	1	metabolism	Glucosamine 6-phosphate synthetases, contain amidotransferase and phosphosugar isomerase domains	Glutamine-fructose-6-phosphate transaminase (isomerizing).
jgi|Thaps3 10567|fgenesh1_pg.C_chr_17000030					1337.66	2	K.FEGQTDTEVIAK.L	1.11e-08	3.232	0.426	1176.3	1	18/22	Thaps3 10567	0	1	metabolism	Glucosamine 6-phosphate synthetases, contain amidotransferase and phosphosugar isomerase domains	Glutamine-fructose-6-phosphate transaminase (isomerizing).
jgi|Thaps3 10567|fgenesh1_pg.C_chr_17000030					1374.75	2	R.LSLDTATLGGLDAK.Y	1.85e-06	4.169	0.524	915.5	1	19/26	Thaps3 10567	0	1	metabolism	Glucosamine 6-phosphate synthetases, contain amidotransferase and phosphosugar isomerase domains	Glutamine-fructose-6-phosphate transaminase (isomerizing).
jgi|Thaps3 10567|fgenesh1_pg.C_chr_17000030					1374.75	2	R.LSLDTATLGGLDAK.Y	1.11e-08	3.601	0.493	609.7	1	17/26	Thaps3 10567	0	0	metabolism	Glucosamine 6-phosphate synthetases, contain amidotransferase and phosphosugar isomerase domains	Glutamine-fructose-6-phosphate transaminase (isomerizing).
jgi|Thaps3 10567|fgenesh1_pg.C_chr_17000030					2056.11	2	R.NLPVIGVVNEVGSTLANMTK.C	1.11e-08	4.881	0.545	1125.7	1	23/38	Thaps3 10567	0	1	metabolism	Glucosamine 6-phosphate synthetases, contain amidotransferase and phosphosugar isomerase domains	Glutamine-fructose-6-phosphate transaminase (isomerizing).
jgi|Thaps3 10806|fgenesh1_pg.C_chr_18000049					1348.75	2	R.KLNRWGFNVSK.P	0.000933	2.606	0.431	741.5	3	14/20	Thaps3 10806	1	1	transcription factor activity	Heat shock transcription factor	NA
jgi|Thaps3 1093|fgenesh1_pg.C_chr_1000227					1989.91	3	K.AIM*GKPM*SDEDM*AFIGTK.D	2.22e-14	2.908	0.464	269.6	1	23/68	Thaps3 1093	1	1	NA	Uncharacterized conserved protein	NA
jgi|Thaps3 1093|fgenesh1_pg.C_chr_1000227					1255.62	2	K.DFQEEYIIAK.L	3.78e-10	3.289	0.478	1598.1	1	15/18	Thaps3 1093	0	1	NA	Uncharacterized conserved protein	NA
jgi|Thaps3 1093|fgenesh1_pg.C_chr_1000227					1255.62	2	K.DFQEEYIIAK.L	2.22e-14	3.339	0.388	1417.9	1	15/18	Thaps3 1093	0	0	NA	Uncharacterized conserved protein	NA
jgi|Thaps3 1093|fgenesh1_pg.C_chr_1000227					1528.87	2	K.GTTEVTLLGGIVVNR.G	3.78e-10	3.508	0.216	793.2	1	19/28	Thaps3 1093	0	1	NA	Uncharacterized conserved protein	NA
jgi|Thaps3 1093|fgenesh1_pg.C_chr_1000227					1528.87	2	K.GTTEVTLLGGIVVNR.G	2.22e-14	4.017	0.414	957.2	1	19/28	Thaps3 1093	0	0	NA	Uncharacterized conserved protein	NA
jgi|Thaps3 1093|fgenesh1_pg.C_chr_1000227					1441.63	2	K.PMSDEDMAFIGTK.D	3.78e-10	3.832	0.53	1557.5	1	21/24	Thaps3 1093	0	1	NA	Uncharacterized conserved protein	NA
jgi|Thaps3 1093|fgenesh1_pg.C_chr_1000227					1441.63	2	K.PMSDEDMAFIGTK.D	2.22e-14	3.194	0.366	995.1	1	19/24	Thaps3 1093	0	0	NA	Uncharacterized conserved protein	NA
jgi|Thaps3 1093|fgenesh1_pg.C_chr_1000227					1415.76	2	K.SFPGSLPNSAVALR.V	2.22e-14	2.661	0.39	346.2	1	16/26	Thaps3 1093	0	1	NA	Uncharacterized conserved protein	NA
jgi|Thaps3 1093|fgenesh1_pg.C_chr_1000227					2764.32	3	K.SLTQSGESDLYGEVFGDFPALAAPHR.N	3.78e-10	6.479	0.6	1337.7	1	40/100	Thaps3 1093	0	1	NA	Uncharacterized conserved protein	NA
jgi|Thaps3 1093|fgenesh1_pg.C_chr_1000227					2764.32	3	K.SLTQSGESDLYGEVFGDFPALAAPHR.N	2.22e-14	7.01	0.652	1112	1	37/100	Thaps3 1093	0	0	NA	Uncharacterized conserved protein	NA
jgi|Thaps3 1093|fgenesh1_pg.C_chr_1000227					2257.2	3	K.VFIVFGPHVGISDTGAVGTVER.I	3.78e-10	4.182	0.501	1821	1	35/84	Thaps3 1093	0	1	NA	Uncharacterized conserved protein	NA
jgi|Thaps3 1093|fgenesh1_pg.C_chr_1000227					2257.2	3	K.VFIVFGPHVGISDTGAVGTVER.I	2.22e-14	5.118	0.593	1949.6	1	36/84	Thaps3 1093	0	0	NA	Uncharacterized conserved protein	NA
jgi|Thaps3 1093|fgenesh1_pg.C_chr_1000227					2015.96	3	R.GHGQGTPGGEDFFQPLMLK.S	2.22e-14	3.069	0.418	515.2	1	22/72	Thaps3 1093	0	1	NA	Uncharacterized conserved protein	NA
jgi|Thaps3 1093|fgenesh1_pg.C_chr_1000227					1667.81	3	R.GKDPSDETITYVTNK.M	2.22e-14	3.289	0.323	1272.7	1	25/56	Thaps3 1093	0	1	NA	Uncharacterized conserved protein	NA
jgi|Thaps3 10943|fgenesh1_pg.C_chr_18000186					1665.94	2	K.ETLISGGPVINPLVEK.H	2.31e-05	3.135	0.468	595.2	1	16/30	Thaps3 10943	1	1	catalytic activity	NA	NA
jgi|Thaps3 1095|fgenesh1_pg.C_chr_1000229					1161.59	2	K.LDEYPGQLAR.S	0.00015	2.55	0.1	688.9	1	14/18	Thaps3 1095	1	1	threonine endopeptidase activity	NA	Threonine endopeptidases.
jgi|Thaps3 11068|fgenesh1_pg.C_chr_19a_19000011					1274.71	2	K.AASSASGLTGIALR.G	2.59e-10	3.868	0.451	1104.7	1	20/26	Thaps3 11068	1	1	threonine endopeptidase activity	20S proteasome, regulatory subunit alpha type PSMA6/SCL1	Proteasome endopeptidase complex.
jgi|Thaps3 11068|fgenesh1_pg.C_chr_19a_19000011					946.53	2	K.SSAVVVTQR.K	2.59e-10	2.598	0.139	1206	1	15/16	Thaps3 11068	0	1	threonine endopeptidase activity	20S proteasome, regulatory subunit alpha type PSMA6/SCL1	Proteasome endopeptidase complex.
jgi|Thaps3 11068|fgenesh1_pg.C_chr_19a_19000011					946.53	2	K.SSAVVVTQR.K	3.02e-09	2.855	0.242	1333.8	1	15/16	Thaps3 11068	0	0	threonine endopeptidase activity	20S proteasome, regulatory subunit alpha type PSMA6/SCL1	Proteasome endopeptidase complex.
jgi|Thaps3 11068|fgenesh1_pg.C_chr_19a_19000011					1192.57	2	R.LYQMEYAFK.A	2.59e-10	2.595	0.273	712.8	1	13/16	Thaps3 11068	0	1	threonine endopeptidase activity	20S proteasome, regulatory subunit alpha type PSMA6/SCL1	Proteasome endopeptidase complex.
jgi|Thaps3 11068|fgenesh1_pg.C_chr_19a_19000011					2170.96	2	R.SLTEEEIEDHLNAIADDADA.-	2.59e-10	3.273	0.409	678.7	1	21/38	Thaps3 11068	0	1	threonine endopeptidase activity	20S proteasome, regulatory subunit alpha type PSMA6/SCL1	Proteasome endopeptidase complex.
jgi|Thaps3 11068|fgenesh1_pg.C_chr_19a_19000011					2170.96	2	R.SLTEEEIEDHLNAIADDADA.-	3.02e-09	3.713	0.43	780	1	22/38	Thaps3 11068	0	0	threonine endopeptidase activity	20S proteasome, regulatory subunit alpha type PSMA6/SCL1	Proteasome endopeptidase complex.
jgi|Thaps3 11068|fgenesh1_pg.C_chr_19a_19000011					1566.82	2	R.TAIVCLGSVLGSDFK.G	2.59e-10	4.216	0.606	2327.2	1	23/28	Thaps3 11068	0	1	threonine endopeptidase activity	20S proteasome, regulatory subunit alpha type PSMA6/SCL1	Proteasome endopeptidase complex.
jgi|Thaps3 11068|fgenesh1_pg.C_chr_19a_19000011					1566.82	2	R.TAIVCLGSVLGSDFK.G	3.02e-09	4.164	0.567	2177	1	23/28	Thaps3 11068	0	0	threonine endopeptidase activity	20S proteasome, regulatory subunit alpha type PSMA6/SCL1	Proteasome endopeptidase complex.
jgi|Thaps3 11068|fgenesh1_pg.C_chr_19a_19000011					1119.5	2	R.YEAADFEFK.Y	2.59e-10	2.522	0.492	711.7	1	13/16	Thaps3 11068	0	1	threonine endopeptidase activity	20S proteasome, regulatory subunit alpha type PSMA6/SCL1	Proteasome endopeptidase complex.
jgi|Thaps3 11075|fgenesh1_pg.C_chr_19a_19000018					1111.59	2	R.DAHQSLLATR.M	1.58e-06	2.831	0.333	758.6	1	14/18	Thaps3 11075	1	1	catalytic activity	Pyruvate carboxylase	Pyruvate carboxylase.
jgi|Thaps3 11076|fgenesh1_pg.C_chr_19a_19000019					1111.59	2	R.DAHQSLLATR.M	1.58e-06	2.831	0.333	758.6	1	14/18	Thaps3 11076	1	0	catalytic activity	Pyruvate carboxylase	Pyruvate carboxylase.
jgi|Thaps3 11109|fgenesh1_pg.C_chr_19a_19000052					2007.06	2	K.SAMAVGAAFSPTSLGVAASALK.S	5.97e-05	2.614	0.495	619.5	2	21/42	Thaps3 11109	1	1	calcium ion binding	Predicted K+/H+-antiporter	NA
jgi|Thaps3 11109|fgenesh1_pg.C_chr_19a_19000052					2007.06	2	K.SAMAVGAAFSPTSLGVAASALK.S	0.000116	3.42	0.551	842.6	2	22/42	Thaps3 11109	0	0	calcium ion binding	Predicted K+/H+-antiporter	NA
jgi|Thaps3 11169|fgenesh1_pg.C_chr_19a_19000112					1805.92	2	R.QGLPFTLSPEYQAAQR.A	4.65e-08	4.097	0.446	828.5	1	19/30	Thaps3 11169	1	1	NA	NA	NA
jgi|Thaps3 11169|fgenesh1_pg.C_chr_19a_19000112					1805.92	2	R.QGLPFTLSPEYQAAQR.A	1.77e-09	4.05	0.435	1283.6	1	22/30	Thaps3 11169	0	0	NA	NA	NA
jgi|Thaps3 11175|fgenesh1_pg.C_chr_19a_19000118					1117.58	2	K.SGGGSTTVVPQK.K	3.34e-05	2.684	0.312	908.9	1	16/22	Thaps3 11175	1	1	NA	Mitochondrial inner membrane protein (mitofilin)	NA
jgi|Thaps3 11175|fgenesh1_pg.C_chr_19a_19000118					1117.58	2	K.SGGGSTTVVPQK.K	0.000903	2.909	0.227	773.4	1	15/22	Thaps3 11175	0	0	NA	Mitochondrial inner membrane protein (mitofilin)	NA
jgi|Thaps3 11182|fgenesh1_pg.C_chr_19a_19000125					1752.05	2	R.LLVPNLM*QAIILLER.G	3.17e-06	3.053	0.336	141.8	4	13/28	Thaps3 11182	1	1	fatty acid metabolism	3-hydroxyacyl-CoA dehydrogenase	3-hydroxyacyl-CoA dehydrogenase.
jgi|Thaps3 11320|fgenesh1_pg.C_chr_19c_29000006					1744.96	2	R.LNGSQALELAFLIAER.M	7.17e-07	4.971	0.518	2136.3	1	22/30	Thaps3 11320	1	1	3-deoxy-7-phosphoheptulonate synthase activity	NA	NA
jgi|Thaps3 11320|fgenesh1_pg.C_chr_19c_29000006					1744.96	2	R.LNGSQALELAFLIAER.M	3.98e-07	3.224	0.295	804.4	2	19/30	Thaps3 11320	0	0	3-deoxy-7-phosphoheptulonate synthase activity	NA	NA
jgi|Thaps3 11337|fgenesh1_pg.C_chr_19c_29000023					1096.53	2	K.APSSEYISSR.S	3.19e-05	2.567	0.341	288.7	2	13/18	Thaps3 11337	1	1	NA	NA	NA
jgi|Thaps3 11411|fgenesh1_pg.C_chr_20000007					1925.84	2	K.CM*LWETSNLDADEGIR.F	2.08e-12	5.512	0.623	2857.8	1	25/30	Thaps3 11411	1	1	main pathways of carbohydrate metabolism	Citrate synthase	Citrate (si)-synthase.
jgi|Thaps3 11411|fgenesh1_pg.C_chr_20000007					1909.84	2	K.CMLWETSNLDADEGIR.F	2.08e-12	4.496	0.516	1108.6	1	21/30	Thaps3 11411	0	1	main pathways of carbohydrate metabolism	Citrate synthase	Citrate (si)-synthase.
jgi|Thaps3 11411|fgenesh1_pg.C_chr_20000007					1434.6	2	K.DTSLDYSGNFCR.M	6.6e-12	3.712	0.566	1769	1	19/22	Thaps3 11411	0	1	main pathways of carbohydrate metabolism	Citrate synthase	Citrate (si)-synthase.
jgi|Thaps3 11411|fgenesh1_pg.C_chr_20000007					1434.6	2	K.DTSLDYSGNFCR.M	2.08e-12	3.202	0.562	1663.8	1	19/22	Thaps3 11411	0	0	main pathways of carbohydrate metabolism	Citrate synthase	Citrate (si)-synthase.
jgi|Thaps3 11411|fgenesh1_pg.C_chr_20000007					2051.99	3	K.EVNADTITEFAWETLNAK.K	6.6e-12	5.09	0.531	1162.8	1	31/68	Thaps3 11411	0	1	main pathways of carbohydrate metabolism	Citrate synthase	Citrate (si)-synthase.
jgi|Thaps3 11411|fgenesh1_pg.C_chr_20000007					2051.99	2	K.EVNADTITEFAWETLNAK.K	6.6e-12	6.076	0.525	2646.2	1	26/34	Thaps3 11411	0	0	main pathways of carbohydrate metabolism	Citrate synthase	Citrate (si)-synthase.
jgi|Thaps3 11411|fgenesh1_pg.C_chr_20000007					2051.99	3	K.EVNADTITEFAWETLNAK.K	2.08e-12	4.1	0.503	658.9	1	24/68	Thaps3 11411	0	0	main pathways of carbohydrate metabolism	Citrate synthase	Citrate (si)-synthase.
jgi|Thaps3 11411|fgenesh1_pg.C_chr_20000007					2051.99	2	K.EVNADTITEFAWETLNAK.K	2.08e-12	5.922	0.565	2385.8	1	25/34	Thaps3 11411	0	0	main pathways of carbohydrate metabolism	Citrate synthase	Citrate (si)-synthase.
jgi|Thaps3 11411|fgenesh1_pg.C_chr_20000007					2030.07	3	K.IVDTIYQVM*PGILTEHGK.V	6.6e-12	3.121	0.458	671.6	1	27/68	Thaps3 11411	0	1	main pathways of carbohydrate metabolism	Citrate synthase	Citrate (si)-synthase.
jgi|Thaps3 11411|fgenesh1_pg.C_chr_20000007					2030.07	3	K.IVDTIYQVM*PGILTEHGK.V	2.08e-12	3.133	0.479	760.2	1	30/68	Thaps3 11411	0	0	main pathways of carbohydrate metabolism	Citrate synthase	Citrate (si)-synthase.
jgi|Thaps3 11411|fgenesh1_pg.C_chr_20000007					1142.65	2	K.VTIDQLIGGAR.G	6.6e-12	3.783	0.353	1535.6	1	18/20	Thaps3 11411	0	1	main pathways of carbohydrate metabolism	Citrate synthase	Citrate (si)-synthase.
jgi|Thaps3 11411|fgenesh1_pg.C_chr_20000007					1142.65	2	K.VTIDQLIGGAR.G	2.08e-12	4.255	0.36	1509.6	1	18/20	Thaps3 11411	0	0	main pathways of carbohydrate metabolism	Citrate synthase	Citrate (si)-synthase.
jgi|Thaps3 11411|fgenesh1_pg.C_chr_20000007					1437.69	2	R.AVGGLCQLYWDR.A	6.6e-12	2.776	0.3	450.4	1	13/22	Thaps3 11411	0	1	main pathways of carbohydrate metabolism	Citrate synthase	Citrate (si)-synthase.
jgi|Thaps3 11411|fgenesh1_pg.C_chr_20000007					1437.69	2	R.AVGGLCQLYWDR.A	2.08e-12	3.449	0.553	1447.6	1	17/22	Thaps3 11411	0	0	main pathways of carbohydrate metabolism	Citrate synthase	Citrate (si)-synthase.
jgi|Thaps3 11411|fgenesh1_pg.C_chr_20000007					1874.97	2	R.GLTIPECQQVLPTFSGK.A	6.6e-12	4.279	0.547	946	1	22/32	Thaps3 11411	0	1	main pathways of carbohydrate metabolism	Citrate synthase	Citrate (si)-synthase.
jgi|Thaps3 11411|fgenesh1_pg.C_chr_20000007					1874.97	2	R.GLTIPECQQVLPTFSGK.A	2.08e-12	4.415	0.566	910.3	1	22/32	Thaps3 11411	0	0	main pathways of carbohydrate metabolism	Citrate synthase	Citrate (si)-synthase.
jgi|Thaps3 11411|fgenesh1_pg.C_chr_20000007					1719.74	2	R.M*LGYDNPSFDELM*R.L	6.6e-12	4.692	0.475	1812.6	1	23/26	Thaps3 11411	0	1	main pathways of carbohydrate metabolism	Citrate synthase	Citrate (si)-synthase.
jgi|Thaps3 11411|fgenesh1_pg.C_chr_20000007					1719.74	2	R.M*LGYDNPSFDELM*R.L	2.08e-12	4.441	0.517	1642.1	1	22/26	Thaps3 11411	0	0	main pathways of carbohydrate metabolism	Citrate synthase	Citrate (si)-synthase.
jgi|Thaps3 11411|fgenesh1_pg.C_chr_20000007					1703.74	2	R.M*LGYDNPSFDELMR.L	6.6e-12	3.511	0.605	1087.9	1	18/26	Thaps3 11411	0	1	main pathways of carbohydrate metabolism	Citrate synthase	Citrate (si)-synthase.
jgi|Thaps3 11411|fgenesh1_pg.C_chr_20000007					1703.74	2	R.M*LGYDNPSFDELMR.L	2.08e-12	3.962	0.591	1466.3	1	21/26	Thaps3 11411	0	0	main pathways of carbohydrate metabolism	Citrate synthase	Citrate (si)-synthase.
jgi|Thaps3 11501|fgenesh1_pg.C_chr_20000097					3461.58	3	K.ERPGYVPGDLLGASYWVDNSDEGWVM*YQNK.E	1.11e-16	6.558	0.543	2125.7	1	43/116	Thaps3 11501	1	1	photosynthesis light harvesting	NA	NA
jgi|Thaps3 11501|fgenesh1_pg.C_chr_20000097					1306.58	2	K.GKDDATM*AYYR.E	1.11e-16	2.949	0.432	502.1	1	15/20	Thaps3 11501	0	1	photosynthesis light harvesting	NA	NA
jgi|Thaps3 11501|fgenesh1_pg.C_chr_20000097					1306.58	2	K.GKDDATM*AYYR.E	1.78e-05	2.943	0.503	757.2	1	16/20	Thaps3 11501	0	0	photosynthesis light harvesting	NA	NA
jgi|Thaps3 11501|fgenesh1_pg.C_chr_20000097					1290.58	2	K.GKDDATMAYYR.E	1.78e-05	2.88	0.464	892.2	1	16/20	Thaps3 11501	0	1	photosynthesis light harvesting	NA	NA
jgi|Thaps3 11501|fgenesh1_pg.C_chr_20000097					2160.16	2	R.DEVVVGITAPVGFFDPLGLSK.G	1.78e-05	4.51	0.567	865.1	1	22/40	Thaps3 11501	0	1	photosynthesis light harvesting	NA	NA
jgi|Thaps3 11501|fgenesh1_pg.C_chr_20000097					3218.54	3	R.VAM*AACLGWYLNAGGVHPAFNSELSNDPLK.A	1.11e-16	4.719	0.502	1105.1	1	36/116	Thaps3 11501	0	1	photosynthesis light harvesting	NA	NA
jgi|Thaps3 11522|fgenesh1_pg.C_chr_20000118					1325.74	2	K.EAKMFLM*LAKK.H	0.00043	2.43	0.263	182.2	5	13/20	Thaps3 11522	1	1	NA	NA	NA
jgi|Thaps3 11637|fgenesh1_pg.C_chr_20000233					1368.71	2	K.LIGIDGTLM*YEK.T	1e-30	3.497	0.515	1301.1	1	19/22	Thaps3 11637	1	1	metabolism	NA	NA
jgi|Thaps3 11637|fgenesh1_pg.C_chr_20000233					3435.59	3	K.VEGLSSNTDYTYQVQCVPADGVALDSVEGSFK.T	1e-30	4.811	0.581	1076.9	1	38/124	Thaps3 11637	0	1	metabolism	NA	NA
jgi|Thaps3 11637|fgenesh1_pg.C_chr_20000233					3148.48	3	K.VISSHDPLGVVTGGAGDYDSYGNENADILGR.E	1e-30	8.244	0.664	4165.4	1	52/120	Thaps3 11637	0	1	metabolism	NA	NA
jgi|Thaps3 11637|fgenesh1_pg.C_chr_20000233					1678.79	2	R.NPDFEITNTNGETVK.G	1e-30	4.591	0.502	2276	1	24/28	Thaps3 11637	0	1	metabolism	NA	NA
jgi|Thaps3 11637|fgenesh1_pg.C_chr_20000233					3080.42	3	R.SYRDPNADNSNPTLVDM*M*GPDQLAWLK.E	1e-30	4.56	0.381	787.5	1	35/104	Thaps3 11637	0	1	metabolism	NA	NA
jgi|Thaps3 11970|fgenesh1_pg.C_chr_22000315					1360.75	2	R.LVGGPYTNLDLAK.L	7.24e-08	3.097	0.323	949	1	18/24	Thaps3 11970	1	1	NA	Predicted dehydrogenase	NA
jgi|Thaps3 11970|fgenesh1_pg.C_chr_22000315					1360.75	2	R.LVGGPYTNLDLAK.L	8.39e-07	2.703	0.402	615.7	1	15/24	Thaps3 11970	0	0	NA	Predicted dehydrogenase	NA
jgi|Thaps3 12070|fgenesh1_pg.C_chr_23000098					1052.48	2	R.GDFCIEVGR.N	7.68e-05	3.028	0.333	873.5	1	13/16	Thaps3 12070	1	1	nucleoside-diphosphate kinase activity	Nucleoside diphosphate kinase	Nucleoside-diphosphate kinase.
jgi|Thaps3 12070|fgenesh1_pg.C_chr_23000098					1502.65	2	R.NVCHGSDAVESAEK.E	7.6e-11	4.391	0.596	1444.5	1	22/26	Thaps3 12070	0	1	nucleoside-diphosphate kinase activity	Nucleoside diphosphate kinase	Nucleoside-diphosphate kinase.
jgi|Thaps3 12070|fgenesh1_pg.C_chr_23000098					1502.65	3	R.NVCHGSDAVESAEK.E	7.68e-05	3.209	0.104	418.5	2	20/52	Thaps3 12070	0	0	nucleoside-diphosphate kinase activity	Nucleoside diphosphate kinase	Nucleoside-diphosphate kinase.
jgi|Thaps3 1210|fgenesh1_pg.C_chr_1000344					2621.08	3	R.SHESDPELGEDDGTAYEEQGEGAAK.V	4.34e-11	6.619	0.578	2835.8	1	43/96	Thaps3 1210	1	1	NA	NA	NA
jgi|Thaps3 12152|fgenesh1_pg.C_chr_24000028					1321.64	2	K.FDQEWADLGIK.S	1.39e-08	3.69	0.499	2021.9	1	18/20	Thaps3 12152	1	1	cysteine-type endopeptidase activity	3-oxoacyl-(acyl-carrier-protein) synthase (I and II)	3-oxoacyl-[acyl-carrier protein] synthase.
jgi|Thaps3 12152|fgenesh1_pg.C_chr_24000028					1321.64	2	K.FDQEWADLGIK.S	2.53e-11	3.274	0.162	2003	1	18/20	Thaps3 12152	0	0	cysteine-type endopeptidase activity	3-oxoacyl-(acyl-carrier-protein) synthase (I and II)	3-oxoacyl-[acyl-carrier protein] synthase.
jgi|Thaps3 12152|fgenesh1_pg.C_chr_24000028					2008.9	3	R.AIEDSGM*KPEEYQENPR.V	1.39e-08	4.469	0.508	1584.8	1	31/64	Thaps3 12152	0	1	cysteine-type endopeptidase activity	3-oxoacyl-(acyl-carrier-protein) synthase (I and II)	3-oxoacyl-[acyl-carrier protein] synthase.
jgi|Thaps3 12152|fgenesh1_pg.C_chr_24000028					2008.9	3	R.AIEDSGM*KPEEYQENPR.V	2.53e-11	4.741	0.465	1293.9	1	31/64	Thaps3 12152	0	0	cysteine-type endopeptidase activity	3-oxoacyl-(acyl-carrier-protein) synthase (I and II)	3-oxoacyl-[acyl-carrier protein] synthase.
jgi|Thaps3 12152|fgenesh1_pg.C_chr_24000028					1485.77	2	R.SM*GSTVSAVLATAFK.V	1.39e-08	3.791	0.566	1819.7	1	22/28	Thaps3 12152	0	1	cysteine-type endopeptidase activity	3-oxoacyl-(acyl-carrier-protein) synthase (I and II)	3-oxoacyl-[acyl-carrier protein] synthase.
jgi|Thaps3 12152|fgenesh1_pg.C_chr_24000028					1485.77	2	R.SM*GSTVSAVLATAFK.V	2.53e-11	3.692	0.594	927.1	1	21/28	Thaps3 12152	0	0	cysteine-type endopeptidase activity	3-oxoacyl-(acyl-carrier-protein) synthase (I and II)	3-oxoacyl-[acyl-carrier protein] synthase.
jgi|Thaps3 12152|fgenesh1_pg.C_chr_24000028					2356.24	2	R.VCAILGQGGTSIPDIVETVEAVK.G	1.39e-08	4.601	0.634	1021.4	1	24/44	Thaps3 12152	0	1	cysteine-type endopeptidase activity	3-oxoacyl-(acyl-carrier-protein) synthase (I and II)	3-oxoacyl-[acyl-carrier protein] synthase.
jgi|Thaps3 12152|fgenesh1_pg.C_chr_24000028					2356.24	3	R.VCAILGQGGTSIPDIVETVEAVK.G	1.39e-08	4.112	0.477	736.8	1	28/88	Thaps3 12152	0	0	cysteine-type endopeptidase activity	3-oxoacyl-(acyl-carrier-protein) synthase (I and II)	3-oxoacyl-[acyl-carrier protein] synthase.
jgi|Thaps3 12152|fgenesh1_pg.C_chr_24000028					2356.24	2	R.VCAILGQGGTSIPDIVETVEAVK.G	2.53e-11	5.386	0.632	1437.5	1	28/44	Thaps3 12152	0	0	cysteine-type endopeptidase activity	3-oxoacyl-(acyl-carrier-protein) synthase (I and II)	3-oxoacyl-[acyl-carrier protein] synthase.
jgi|Thaps3 12152|fgenesh1_pg.C_chr_24000028					2356.24	3	R.VCAILGQGGTSIPDIVETVEAVK.G	2.53e-11	4.348	0.494	1078.2	1	34/88	Thaps3 12152	0	0	cysteine-type endopeptidase activity	3-oxoacyl-(acyl-carrier-protein) synthase (I and II)	3-oxoacyl-[acyl-carrier protein] synthase.
jgi|Thaps3 12152|fgenesh1_pg.C_chr_24000028					2093.06	2	R.VVVTGMGITSCLGNTLEDVK.A	1.39e-08	5.023	0.512	914.3	1	22/38	Thaps3 12152	0	1	cysteine-type endopeptidase activity	3-oxoacyl-(acyl-carrier-protein) synthase (I and II)	3-oxoacyl-[acyl-carrier protein] synthase.
jgi|Thaps3 1219|fgenesh1_pg.C_chr_1000353					1244.72	2	R.ELLLLSSVTNR.G	3e-05	3.865	0.489	1478.4	1	18/20	Thaps3 1219	1	1	NA	NA	NA
jgi|Thaps3 12234|gw1.2.8.1					2665.35	3	R.LVASNPTGFVQVLNTYVEAADGSGQK.R	5.74e-11	4.964	0.572	1109.9	1	32/100	Thaps3 12234	1	1	ligase activity	Acetyl-CoA carboxylase	NA
jgi|Thaps3 12234|gw1.2.8.1					1454.72	2	R.M*LSDGGYLIDIGGK.S	5.74e-11	2.816	0.273	906.6	1	18/26	Thaps3 12234	0	1	ligase activity	Acetyl-CoA carboxylase	NA
jgi|Thaps3 12234|gw1.2.8.1					1627.85	2	R.NVLIEESLPSIEER.K	5.74e-11	2.606	0.419	439.8	1	15/26	Thaps3 12234	0	1	ligase activity	Acetyl-CoA carboxylase	NA
jgi|Thaps3 1230|fgenesh1_pg.C_chr_1000364					1422.69	2	R.YPFPSSPGKEADK.E	0.000296	3.134	0.104	487.8	1	13/24	Thaps3 1230	1	1	ubiquitin ligase complex	Predicted E3 ubiquitin ligase	NA
jgi|Thaps3 1247|fgenesh1_pg.C_chr_1000381					1327.64	2	K.CEFFNPLSSVK.D	5.23e-10	3.124	0.534	1196	1	17/20	Thaps3 1247	1	1	catalytic activity	Cystathionine beta-synthase and related enzymes	NA
jgi|Thaps3 1247|fgenesh1_pg.C_chr_1000381					1327.64	2	K.CEFFNPLSSVK.D	1.89e-09	3.199	0.501	1356.1	1	18/20	Thaps3 1247	0	0	catalytic activity	Cystathionine beta-synthase and related enzymes	NA
jgi|Thaps3 1247|fgenesh1_pg.C_chr_1000381					2981.42	3	K.DGSLKPGQTVVEATSGNTGIAVAM*M*CAQR.G	5.23e-10	6.359	0.599	1499.9	1	39/112	Thaps3 1247	0	1	catalytic activity	Cystathionine beta-synthase and related enzymes	NA
jgi|Thaps3 1247|fgenesh1_pg.C_chr_1000381					2795.44	3	K.GLDQTIQDEIIEIPDGAGVTTAQALAR.N	5.23e-10	4.963	0.507	1153.1	1	36/104	Thaps3 1247	0	1	catalytic activity	Cystathionine beta-synthase and related enzymes	NA
jgi|Thaps3 1247|fgenesh1_pg.C_chr_1000381					2795.44	3	K.GLDQTIQDEIIEIPDGAGVTTAQALAR.N	1.89e-09	4.327	0.388	1133.1	1	34/104	Thaps3 1247	0	0	catalytic activity	Cystathionine beta-synthase and related enzymes	NA
jgi|Thaps3 1247|fgenesh1_pg.C_chr_1000381					1885.97	3	K.KAPEGSVLVAM*LPDTGER.Y	5.23e-10	3.091	0.361	906.9	1	28/68	Thaps3 1247	0	1	catalytic activity	Cystathionine beta-synthase and related enzymes	NA
jgi|Thaps3 1247|fgenesh1_pg.C_chr_1000381					2016.95	3	K.LDYWVTGYGTGGTFHGTGK.Y	5.23e-10	3.237	0.358	780.7	1	29/72	Thaps3 1247	0	1	catalytic activity	Cystathionine beta-synthase and related enzymes	NA
jgi|Thaps3 1247|fgenesh1_pg.C_chr_1000381					2016.95	3	K.LDYWVTGYGTGGTFHGTGK.Y	1.89e-09	2.92	0.35	599.5	1	26/72	Thaps3 1247	0	0	catalytic activity	Cystathionine beta-synthase and related enzymes	NA
jgi|Thaps3 1247|fgenesh1_pg.C_chr_1000381					1871.87	2	R.GYPCVITM*AEPFSVER.R	5.23e-10	3.132	0.406	963.5	1	21/30	Thaps3 1247	0	1	catalytic activity	Cystathionine beta-synthase and related enzymes	NA
jgi|Thaps3 1247|fgenesh1_pg.C_chr_1000381					1871.87	2	R.GYPCVITM*AEPFSVER.R	1.89e-09	3.268	0.299	680	1	18/30	Thaps3 1247	0	0	catalytic activity	Cystathionine beta-synthase and related enzymes	NA
jgi|Thaps3 1247|fgenesh1_pg.C_chr_1000381					1855.87	2	R.GYPCVITMAEPFSVER.R	5.23e-10	3.076	0.349	518.3	1	16/30	Thaps3 1247	0	1	catalytic activity	Cystathionine beta-synthase and related enzymes	NA
jgi|Thaps3 1247|fgenesh1_pg.C_chr_1000381					1157.68	2	R.LALSIIEAAEK.D	5.23e-10	4.017	0.254	1483.3	1	18/20	Thaps3 1247	0	1	catalytic activity	Cystathionine beta-synthase and related enzymes	NA
jgi|Thaps3 1247|fgenesh1_pg.C_chr_1000381					1157.68	2	R.LALSIIEAAEK.D	1.89e-09	3.11	0.288	1516.2	1	18/20	Thaps3 1247	0	0	catalytic activity	Cystathionine beta-synthase and related enzymes	NA
jgi|Thaps3 12594|gw1.18.7.1					1341.63	2	R.FSCAYLVDNPR.C	1.67e-14	3.857	0.421	1632.3	1	18/20	Thaps3 12594	1	1	chitin binding	Proteins containing Ca2+-binding EGF-like domains	NA
jgi|Thaps3 12594|gw1.18.7.1					1142.61	2	R.LYYNVETLK.I	1.67e-14	2.709	0.451	668	1	14/16	Thaps3 12594	0	1	chitin binding	Proteins containing Ca2+-binding EGF-like domains	NA
jgi|Thaps3 12594|gw1.18.7.1					1142.61	2	R.LYYNVETLK.I	8.77e-09	2.428	0.37	638.8	1	13/16	Thaps3 12594	0	0	chitin binding	Proteins containing Ca2+-binding EGF-like domains	NA
jgi|Thaps3 12594|gw1.18.7.1					3067.44	3	R.YPENYNIEELPAAGQSYIHPDTYVQR.L	1.67e-14	5.847	0.442	2012.9	1	39/100	Thaps3 12594	0	1	chitin binding	Proteins containing Ca2+-binding EGF-like domains	NA
jgi|Thaps3 12594|gw1.18.7.1					3067.44	3	R.YPENYNIEELPAAGQSYIHPDTYVQR.L	8.77e-09	4.85	0.369	1818.4	1	39/100	Thaps3 12594	0	0	chitin binding	Proteins containing Ca2+-binding EGF-like domains	NA
jgi|Thaps3 12695|gw1.15.13.1					1232.62	2	K.LSQGAGEQSLSR.D	4.14e-06	3.292	0.135	837	1	17/22	Thaps3 12695	1	1	1,3-beta-glucan synthase complex	1,3-beta-glucan synthase/callose synthase catalytic subunit	NA
jgi|Thaps3 12695|gw1.15.13.1					1232.62	2	K.LSQGAGEQSLSR.D	4.49e-06	3.345	0.249	1071.2	1	19/22	Thaps3 12695	0	0	1,3-beta-glucan synthase complex	1,3-beta-glucan synthase/callose synthase catalytic subunit	NA
jgi|Thaps3 12810|gw1.4.55.1					1811.05	2	K.EGVQGLLCGLIQVIAIK.T	3.01e-13	3.854	0.518	838.5	1	17/32	Thaps3 12810	1	1	protein-nucleus import, docking	Karyopherin (importin) beta 1	NA
jgi|Thaps3 12810|gw1.4.55.1					1308.58	2	K.TICEATQSGDAR.V	6.02e-06	3.465	0.374	1407.6	1	19/22	Thaps3 12810	0	1	protein-nucleus import, docking	Karyopherin (importin) beta 1	NA
jgi|Thaps3 12810|gw1.4.55.1					1308.58	2	K.TICEATQSGDAR.V	3.01e-13	3.765	0.311	1579.2	1	19/22	Thaps3 12810	0	0	protein-nucleus import, docking	Karyopherin (importin) beta 1	NA
jgi|Thaps3 12810|gw1.4.55.1					1889.91	2	R.APEDDEELIDYVNVLR.E	3.01e-13	5.23	0.563	2190.5	1	24/30	Thaps3 12810	0	1	protein-nucleus import, docking	Karyopherin (importin) beta 1	NA
jgi|Thaps3 12899|gw1.3.71.1					1649.86	2	K.LGIGGLDAEFNQIFR.R	3.82e-05	3.352	0.253	729.2	1	17/28	Thaps3 12899	1	1	nucleotide binding	AAA+-type ATPase	Vesicle-fusing ATPase.
jgi|Thaps3 12899|gw1.3.71.1					1517.82	2	K.SPLSLIFIDDIER.I	3.82e-05	3.363	0.409	973.1	1	17/24	Thaps3 12899	0	1	nucleotide binding	AAA+-type ATPase	Vesicle-fusing ATPase.
jgi|Thaps3 12982|gw1.4.77.1					2082.07	2	R.GASSKVDLAREGYM*LLAER.L	0.000653	3.143	0.634	207.8	15	13/36	Thaps3 12982	1	1	ATP binding	AAA ATPase containing von Willebrand factor type A (vWA) domain	NA
jgi|Thaps3 13156|gw1.1.110.1					1515.7	2	K.VSSFEDFVNAGDTK.A	3.67e-10	3.662	0.53	2014.4	1	21/26	Thaps3 13156	1	1	catalytic activity	Acyl-CoA synthetase	Long-chain-fatty-acid--CoA ligase.
jgi|Thaps3 13156|gw1.1.110.1					1515.7	2	K.VSSFEDFVNAGDTK.A	8.49e-10	4.651	0.456	2632.3	1	22/26	Thaps3 13156	0	0	catalytic activity	Acyl-CoA synthetase	Long-chain-fatty-acid--CoA ligase.
jgi|Thaps3 1326|fgenesh1_pg.C_chr_1000460					3334.66	3	K.EKGPELGVTPVPSLNLVYTEEEGYVTADEAK.E	1e-30	5.791	0.692	1012.8	1	37/120	Thaps3 1326	1	1	sulfate assimilation	ATP sulfurylase (sulfate adenylyltransferase)	Sulfate adenylyltransferase.
jgi|Thaps3 1326|fgenesh1_pg.C_chr_1000460					3334.66	3	K.EKGPELGVTPVPSLNLVYTEEEGYVTADEAK.E	1e-30	5.86	0.679	1673.4	1	37/120	Thaps3 1326	0	0	sulfate assimilation	ATP sulfurylase (sulfate adenylyltransferase)	Sulfate adenylyltransferase.
jgi|Thaps3 1326|fgenesh1_pg.C_chr_1000460					2281.03	3	K.QCYGTSEIEHPGSLM*VATER.G	1e-30	2.95	0.435	653	1	25/76	Thaps3 1326	0	1	sulfate assimilation	ATP sulfurylase (sulfate adenylyltransferase)	Sulfate adenylyltransferase.
jgi|Thaps3 1326|fgenesh1_pg.C_chr_1000460					2086.89	2	K.SSVTGEDYYGAYDAQDFAK.E	1e-30	6.582	0.675	2148.9	1	26/36	Thaps3 1326	0	1	sulfate assimilation	ATP sulfurylase (sulfate adenylyltransferase)	Sulfate adenylyltransferase.
jgi|Thaps3 1326|fgenesh1_pg.C_chr_1000460					2086.89	2	K.SSVTGEDYYGAYDAQDFAK.E	1e-30	6.14	0.694	2007.8	1	26/36	Thaps3 1326	0	0	sulfate assimilation	ATP sulfurylase (sulfate adenylyltransferase)	Sulfate adenylyltransferase.
jgi|Thaps3 1326|fgenesh1_pg.C_chr_1000460					3253.65	3	R.ALDDPLVGEGGVVLVHPTCGPTQADDIPGVVR.Y	1e-30	5.355	0.667	1410.4	1	45/124	Thaps3 1326	0	1	sulfate assimilation	ATP sulfurylase (sulfate adenylyltransferase)	Sulfate adenylyltransferase.
jgi|Thaps3 1326|fgenesh1_pg.C_chr_1000460					3253.65	3	R.ALDDPLVGEGGVVLVHPTCGPTQADDIPGVVR.Y	1e-30	5.153	0.604	1450.8	1	45/124	Thaps3 1326	0	0	sulfate assimilation	ATP sulfurylase (sulfate adenylyltransferase)	Sulfate adenylyltransferase.
jgi|Thaps3 1326|fgenesh1_pg.C_chr_1000460					1763.83	3	R.ETLPDDVDVVAFQCR.N	1e-30	3.523	0.33	758.5	1	22/56	Thaps3 1326	0	1	sulfate assimilation	ATP sulfurylase (sulfate adenylyltransferase)	Sulfate adenylyltransferase.
jgi|Thaps3 1326|fgenesh1_pg.C_chr_1000460					1763.83	2	R.ETLPDDVDVVAFQCR.N	1e-30	4.177	0.628	1162.8	1	20/28	Thaps3 1326	0	0	sulfate assimilation	ATP sulfurylase (sulfate adenylyltransferase)	Sulfate adenylyltransferase.
jgi|Thaps3 1326|fgenesh1_pg.C_chr_1000460					1763.83	2	R.ETLPDDVDVVAFQCR.N	1e-30	4.349	0.579	1129.9	1	20/28	Thaps3 1326	0	0	sulfate assimilation	ATP sulfurylase (sulfate adenylyltransferase)	Sulfate adenylyltransferase.
jgi|Thaps3 1326|fgenesh1_pg.C_chr_1000460					1395.66	2	R.GGEDIPEWFAFK.S	1e-30	3.095	0.386	444.3	1	15/22	Thaps3 1326	0	1	sulfate assimilation	ATP sulfurylase (sulfate adenylyltransferase)	Sulfate adenylyltransferase.
jgi|Thaps3 13308|gw1.3.108.1					1699.87	2	K.LEGISEDVLPSDAGIGK.C	6.57e-08	3.861	0.495	801.4	1	20/32	Thaps3 13308	1	1	phosphoribosylaminoimidazole carboxylase activity	Phosphoribosylamidoimidazole-succinocarboxamide synthase	Phosphoribosylaminoimidazole carboxylase.
jgi|Thaps3 13393|gw1.1.130.1					1600.74	2	K.FSGSGSDTDIITSSAR.A	1.32e-12	5.487	0.616	3116.4	1	27/30	Thaps3 13393	1	1	catalytic activity	Alpha-isopropylmalate synthase/homocitrate synthase	NA
jgi|Thaps3 13393|gw1.1.130.1					1600.74	2	K.FSGSGSDTDIITSSAR.A	1.28e-13	4.835	0.598	2766.6	1	25/30	Thaps3 13393	0	0	catalytic activity	Alpha-isopropylmalate synthase/homocitrate synthase	NA
jgi|Thaps3 13393|gw1.1.130.1					1737.74	2	K.GLGCDDIEFSPEDAGR.S	1.32e-12	3.911	0.519	1345.9	1	21/30	Thaps3 13393	0	1	catalytic activity	Alpha-isopropylmalate synthase/homocitrate synthase	NA
jgi|Thaps3 13393|gw1.1.130.1					1737.74	2	K.GLGCDDIEFSPEDAGR.S	1.28e-13	3.891	0.476	1019.5	1	18/30	Thaps3 13393	0	0	catalytic activity	Alpha-isopropylmalate synthase/homocitrate synthase	NA
jgi|Thaps3 13393|gw1.1.130.1					2274.17	2	K.LGVDIIEAGFPIASPDDFNGVK.Q	1.32e-12	5.389	0.649	1368.9	1	26/42	Thaps3 13393	0	1	catalytic activity	Alpha-isopropylmalate synthase/homocitrate synthase	NA
jgi|Thaps3 13393|gw1.1.130.1					2274.17	2	K.LGVDIIEAGFPIASPDDFNGVK.Q	1.28e-13	5.541	0.693	1449.9	1	27/42	Thaps3 13393	0	0	catalytic activity	Alpha-isopropylmalate synthase/homocitrate synthase	NA
jgi|Thaps3 13393|gw1.1.130.1					1680.92	2	K.LYTAINPVYITPTSK.M	1.32e-12	4.308	0.446	1468.2	1	20/28	Thaps3 13393	0	1	catalytic activity	Alpha-isopropylmalate synthase/homocitrate synthase	NA
jgi|Thaps3 13393|gw1.1.130.1					1680.92	2	K.LYTAINPVYITPTSK.M	1.28e-13	4.73	0.477	1615.4	1	22/28	Thaps3 13393	0	0	catalytic activity	Alpha-isopropylmalate synthase/homocitrate synthase	NA
jgi|Thaps3 13393|gw1.1.130.1					2547.31	2	K.QIADVVGNEVFEDGYVPVIAGLSR.A	1.32e-12	4.782	0.64	1136.5	1	26/46	Thaps3 13393	0	1	catalytic activity	Alpha-isopropylmalate synthase/homocitrate synthase	NA
jgi|Thaps3 13393|gw1.1.130.1					2547.31	3	K.QIADVVGNEVFEDGYVPVIAGLSR.A	1.28e-13	4.932	0.569	1186.6	1	34/92	Thaps3 13393	0	0	catalytic activity	Alpha-isopropylmalate synthase/homocitrate synthase	NA
jgi|Thaps3 13393|gw1.1.130.1					2547.31	2	K.QIADVVGNEVFEDGYVPVIAGLSR.A	1.28e-13	5.177	0.657	903.3	1	23/46	Thaps3 13393	0	0	catalytic activity	Alpha-isopropylmalate synthase/homocitrate synthase	NA
jgi|Thaps3 13393|gw1.1.130.1					1759.83	2	K.STYEIM*TPESIGLM*R.G	1.28e-13	3.903	0.52	909	1	18/28	Thaps3 13393	0	1	catalytic activity	Alpha-isopropylmalate synthase/homocitrate synthase	NA
jgi|Thaps3 13393|gw1.1.130.1					1802.95	2	K.TPDEVVEIAVNAVTFAK.G	1.32e-12	5.21	0.576	2758.9	1	26/32	Thaps3 13393	0	1	catalytic activity	Alpha-isopropylmalate synthase/homocitrate synthase	NA
jgi|Thaps3 13393|gw1.1.130.1					1802.95	2	K.TPDEVVEIAVNAVTFAK.G	1.28e-13	4.983	0.643	2282.9	1	25/32	Thaps3 13393	0	0	catalytic activity	Alpha-isopropylmalate synthase/homocitrate synthase	NA
jgi|Thaps3 13393|gw1.1.130.1					1802.95	3	K.TPDEVVEIAVNAVTFAK.G	1.28e-13	4.704	0.622	2267.8	1	32/64	Thaps3 13393	0	0	catalytic activity	Alpha-isopropylmalate synthase/homocitrate synthase	NA
jgi|Thaps3 13393|gw1.1.130.1					1861.03	2	K.VTGLQTTTGISGIPTSTVK.M	1.32e-12	5.427	0.557	1227.9	1	23/36	Thaps3 13393	0	1	catalytic activity	Alpha-isopropylmalate synthase/homocitrate synthase	NA
jgi|Thaps3 13393|gw1.1.130.1					1861.03	2	K.VTGLQTTTGISGIPTSTVK.M	1.28e-13	5.483	0.535	1651.5	1	26/36	Thaps3 13393	0	0	catalytic activity	Alpha-isopropylmalate synthase/homocitrate synthase	NA
jgi|Thaps3 13393|gw1.1.130.1					1647.87	2	R.AGNASLEEVVM*SLALK.G	1.32e-12	4.908	0.534	1904.2	1	20/30	Thaps3 13393	0	1	catalytic activity	Alpha-isopropylmalate synthase/homocitrate synthase	NA
jgi|Thaps3 13393|gw1.1.130.1					1647.87	2	R.AGNASLEEVVM*SLALK.G	1.28e-13	4.599	0.553	2012.6	1	21/30	Thaps3 13393	0	0	catalytic activity	Alpha-isopropylmalate synthase/homocitrate synthase	NA
jgi|Thaps3 13393|gw1.1.130.1					1631.87	2	R.AGNASLEEVVMSLALK.G	1.32e-12	4.723	0.531	1001.6	1	20/30	Thaps3 13393	0	1	catalytic activity	Alpha-isopropylmalate synthase/homocitrate synthase	NA
jgi|Thaps3 13393|gw1.1.130.1					1631.87	2	R.AGNASLEEVVMSLALK.G	1.28e-13	5.049	0.564	2059	1	22/30	Thaps3 13393	0	0	catalytic activity	Alpha-isopropylmalate synthase/homocitrate synthase	NA
jgi|Thaps3 13393|gw1.1.130.1					1506.69	2	R.DGEQSPGATLTSSEK.L	1.28e-13	4.206	0.563	1035.4	1	21/28	Thaps3 13393	0	1	catalytic activity	Alpha-isopropylmalate synthase/homocitrate synthase	NA
jgi|Thaps3 13393|gw1.1.130.1					1511.77	2	R.FVSATGTGPVDAVYK.A	1.32e-12	3.978	0.62	1728.5	1	24/28	Thaps3 13393	0	1	catalytic activity	Alpha-isopropylmalate synthase/homocitrate synthase	NA
jgi|Thaps3 13393|gw1.1.130.1					1511.77	2	R.FVSATGTGPVDAVYK.A	1.28e-13	4.206	0.601	1462.7	1	23/28	Thaps3 13393	0	0	catalytic activity	Alpha-isopropylmalate synthase/homocitrate synthase	NA
jgi|Thaps3 13393|gw1.1.130.1					1202.64	2	R.GESQSGAGIVLGK.H	1.32e-12	2.595	0.36	766.8	1	16/24	Thaps3 13393	0	1	catalytic activity	Alpha-isopropylmalate synthase/homocitrate synthase	NA
jgi|Thaps3 13556|gw1.2.113.1					2035.11	2	K.GVEPVNEPWELTPLTLLK.K	1.71e-06	3.947	0.421	526	1	18/34	Thaps3 13556	1	1	glucan 1,3-beta-glucosidase activity	NA	Glucan 1,3-beta-glucosidase.
jgi|Thaps3 13556|gw1.2.113.1					2035.11	2	K.GVEPVNEPWELTPLTLLK.K	3.42e-09	4.121	0.449	540.8	1	19/34	Thaps3 13556	0	0	glucan 1,3-beta-glucosidase activity	NA	Glucan 1,3-beta-glucosidase.
jgi|Thaps3 13653|gw1.6.125.1					1579.81	2	K.LPIGDLATQYFADR.G	3.36e-09	3.274	0.237	781.6	1	18/26	Thaps3 13653	1	1	protein binding	Chaperonin complex component, TCP-1 eta subunit (CCT7)	NA
jgi|Thaps3 13653|gw1.6.125.1					1579.81	2	K.LPIGDLATQYFADR.G	5.79e-11	3.999	0.652	1808	1	21/26	Thaps3 13653	0	0	protein binding	Chaperonin complex component, TCP-1 eta subunit (CCT7)	NA
jgi|Thaps3 13653|gw1.6.125.1					1389.69	2	K.SLSAEVDGLDDLR.G	3.36e-09	2.995	0.475	1246	1	17/24	Thaps3 13653	0	1	protein binding	Chaperonin complex component, TCP-1 eta subunit (CCT7)	NA
jgi|Thaps3 13653|gw1.6.125.1					1389.69	2	K.SLSAEVDGLDDLR.G	5.79e-11	3.124	0.438	1221	1	18/24	Thaps3 13653	0	0	protein binding	Chaperonin complex component, TCP-1 eta subunit (CCT7)	NA
jgi|Thaps3 13653|gw1.6.125.1					1309.6	2	R.GGSEQFIAESER.S	3.36e-09	3.067	0.329	694.1	1	16/22	Thaps3 13653	0	1	protein binding	Chaperonin complex component, TCP-1 eta subunit (CCT7)	NA
jgi|Thaps3 13653|gw1.6.125.1					1413.77	2	R.SVVAGGGAVELEVAR.Y	3.36e-09	3.021	0.297	493.7	1	17/28	Thaps3 13653	0	1	protein binding	Chaperonin complex component, TCP-1 eta subunit (CCT7)	NA
jgi|Thaps3 13653|gw1.6.125.1					1413.77	2	R.SVVAGGGAVELEVAR.Y	5.79e-11	2.884	0.353	709.8	1	19/28	Thaps3 13653	0	0	protein binding	Chaperonin complex component, TCP-1 eta subunit (CCT7)	NA
jgi|Thaps3 1376|fgenesh1_pg.C_chr_1000510					1378.64	2	K.SFVNYDFFPSR.S	0.000603	2.878	0.417	1484.3	1	17/20	Thaps3 1376	1	1	NA	NA	NA
jgi|Thaps3 13996|gw1.2.139.1					1511.69	2	R.FYDDDGVVLDEPK.S	2.58e-08	3.453	0.464	1284.4	1	19/24	Thaps3 13996	1	1	transport	Ammonia permease	NA
jgi|Thaps3 14106|gw1.7.120.1					1623.85	2	R.LDSLITGSSFEDVLK.T	4.53e-06	4.079	0.28	1073.5	1	20/28	Thaps3 14106	1	1	membrane	NA	NA
jgi|Thaps3 14106|gw1.7.120.1					884.52	2	R.TAQGLVAPK.I	4.53e-06	2.465	0.357	1202.3	1	15/16	Thaps3 14106	0	1	membrane	NA	NA
jgi|Thaps3 1456|fgenesh1_pg.C_chr_1000590					1416.66	2	K.GDFFASEQSTTVK.D	7.11e-14	3.711	0.581	1375.1	1	20/24	Thaps3 1456	1	1	isocitrate dehydrogenase (NADP+) activity	NA	NA
jgi|Thaps3 1456|fgenesh1_pg.C_chr_1000590					2669.39	3	K.HGPLLEEIGANPNNGLGAVLEAIENK.L	7.11e-14	3.776	0.343	1238.6	1	32/100	Thaps3 1456	0	1	isocitrate dehydrogenase (NADP+) activity	NA	NA
jgi|Thaps3 1456|fgenesh1_pg.C_chr_1000590					2604.2	3	K.LQAGEVIDAATM*SVEDLCAFYER.E	7.11e-14	4.535	0.526	1644.6	1	32/88	Thaps3 1456	0	1	isocitrate dehydrogenase (NADP+) activity	NA	NA
jgi|Thaps3 1456|fgenesh1_pg.C_chr_1000590					2318.21	2	K.M*LSIVPLLNGGGLYETGAGGSAPK.H	7.11e-14	4.037	0.598	467.1	1	21/46	Thaps3 1456	0	1	isocitrate dehydrogenase (NADP+) activity	NA	NA
jgi|Thaps3 1456|fgenesh1_pg.C_chr_1000590					1428.82	2	K.TFEIPAQGVVLVR.D	5.88e-14	3.357	0.591	1110.7	1	20/24	Thaps3 1456	0	1	isocitrate dehydrogenase (NADP+) activity	NA	NA
jgi|Thaps3 1456|fgenesh1_pg.C_chr_1000590					1428.82	2	K.TFEIPAQGVVLVR.D	7.11e-14	3.345	0.548	1030.4	1	19/24	Thaps3 1456	0	0	isocitrate dehydrogenase (NADP+) activity	NA	NA
jgi|Thaps3 1456|fgenesh1_pg.C_chr_1000590					1896	2	R.DYLTDLFPILELGTSAK.M	5.88e-14	5.628	0.622	1547.8	1	26/32	Thaps3 1456	0	1	isocitrate dehydrogenase (NADP+) activity	NA	NA
jgi|Thaps3 1456|fgenesh1_pg.C_chr_1000590					1896	2	R.DYLTDLFPILELGTSAK.M	7.11e-14	5.079	0.576	1511.7	1	25/32	Thaps3 1456	0	0	isocitrate dehydrogenase (NADP+) activity	NA	NA
jgi|Thaps3 1456|fgenesh1_pg.C_chr_1000590					1459.83	2	R.YATVLGSAVNPVLR.E	7.11e-14	3.644	0.522	1543.8	1	21/26	Thaps3 1456	0	1	isocitrate dehydrogenase (NADP+) activity	NA	NA
jgi|Thaps3 14563|gw1.2.206.1					1608.79	2	K.IGGDSGLTEAGLEYAR.R	5.22e-06	3.278	0.51	901	1	18/30	Thaps3 14563	1	1	catalytic activity	Fructose-6-phosphate 2-kinase/fructose-2,6-biphosphatase	Fructose-2,6-bisphosphate 2-phosphatase.
jgi|Thaps3 1499|fgenesh1_pg.C_chr_1000633					1406.67	2	R.LLEEDPSVDFDK.L	0.000308	3.081	0.377	890.4	1	16/22	Thaps3 1499	1	1	cysteine-tRNA ligase activity	Cysteinyl-tRNA synthetase	NA
jgi|Thaps3 15093|gw1.19c.16.1					1186.61	2	K.GNNDLQDGLLK.L	9.33e-07	2.74	0.453	642.4	1	15/20	Thaps3 15093	1	1	catalytic activity	Serine carboxypeptidases (lysosomal cathepsin A)	Carboxypeptidase C.
jgi|Thaps3 1512|fgenesh1_pg.C_chr_1000646					1160.65	2	R.ISGTEAIAGLTK.E	1.29e-06	2.535	0.268	1218.9	1	19/22	Thaps3 1512	1	1	NA	NA	NA
jgi|Thaps3 15259|gw1.9.88.1					1235.59	2	K.FLEVNQEDNK.L	5.18e-09	3.398	0.105	1461.9	1	16/18	Thaps3 15259	1	1	RNA binding	Predicted RNA-binding polyribonucleotide nucleotidyltransferase	NA
jgi|Thaps3 15259|gw1.9.88.1					1235.59	2	K.FLEVNQEDNK.L	1.25e-09	3.294	0.108	1410.8	1	16/18	Thaps3 15259	0	0	RNA binding	Predicted RNA-binding polyribonucleotide nucleotidyltransferase	NA
jgi|Thaps3 15259|gw1.9.88.1					909.47	2	K.GTVVQYDK.G	1.25e-09	2.457	0.318	567.8	1	12/14	Thaps3 15259	0	1	RNA binding	Predicted RNA-binding polyribonucleotide nucleotidyltransferase	NA
jgi|Thaps3 15259|gw1.9.88.1					1377.67	2	R.AVVEEQM*AELSR.G	5.18e-09	3.522	0.453	1826.6	1	18/22	Thaps3 15259	0	1	RNA binding	Predicted RNA-binding polyribonucleotide nucleotidyltransferase	NA
jgi|Thaps3 15259|gw1.9.88.1					1377.67	2	R.AVVEEQM*AELSR.G	1.25e-09	4.034	0.521	2012.2	1	19/22	Thaps3 15259	0	0	RNA binding	Predicted RNA-binding polyribonucleotide nucleotidyltransferase	NA
jgi|Thaps3 15259|gw1.9.88.1					1361.67	2	R.AVVEEQMAELSR.G	5.18e-09	2.71	0.268	766.1	2	15/22	Thaps3 15259	0	1	RNA binding	Predicted RNA-binding polyribonucleotide nucleotidyltransferase	NA
jgi|Thaps3 15259|gw1.9.88.1					1361.67	2	R.AVVEEQMAELSR.G	1.25e-09	2.835	0.228	792.9	1	16/22	Thaps3 15259	0	0	RNA binding	Predicted RNA-binding polyribonucleotide nucleotidyltransferase	NA
jgi|Thaps3 15259|gw1.9.88.1					1131.65	2	R.GGAIFLVEGLR.A	1.25e-09	3.436	0.346	1086.6	2	16/20	Thaps3 15259	0	1	RNA binding	Predicted RNA-binding polyribonucleotide nucleotidyltransferase	NA
jgi|Thaps3 15259|gw1.9.88.1					1468.8	2	R.ITDLEQVLQPGQK.I	5.18e-09	2.65	0.421	974.9	1	19/24	Thaps3 15259	0	1	RNA binding	Predicted RNA-binding polyribonucleotide nucleotidyltransferase	NA
jgi|Thaps3 15259|gw1.9.88.1					1468.8	2	R.ITDLEQVLQPGQK.I	1.25e-09	3.463	0.367	1177.5	1	20/24	Thaps3 15259	0	0	RNA binding	Predicted RNA-binding polyribonucleotide nucleotidyltransferase	NA
jgi|Thaps3 15259|gw1.9.88.1					1523.83	2	R.LPDDDLVGQTLPLK.F	5.18e-09	4.332	0.494	2146.8	1	22/26	Thaps3 15259	0	1	RNA binding	Predicted RNA-binding polyribonucleotide nucleotidyltransferase	NA
jgi|Thaps3 15259|gw1.9.88.1					1523.83	2	R.LPDDDLVGQTLPLK.F	1.25e-09	3.816	0.5	2255	1	21/26	Thaps3 15259	0	0	RNA binding	Predicted RNA-binding polyribonucleotide nucleotidyltransferase	NA
jgi|Thaps3 15259|gw1.9.88.1					1200.52	2	R.VYEM*ADETAR.V	5.18e-09	3.466	0.511	1159.4	1	16/18	Thaps3 15259	0	1	RNA binding	Predicted RNA-binding polyribonucleotide nucleotidyltransferase	NA
jgi|Thaps3 15259|gw1.9.88.1					1200.52	2	R.VYEM*ADETAR.V	1.25e-09	3.094	0.399	863.4	1	15/18	Thaps3 15259	0	0	RNA binding	Predicted RNA-binding polyribonucleotide nucleotidyltransferase	NA
jgi|Thaps3 15259|gw1.9.88.1					1184.53	2	R.VYEMADETAR.V	1.25e-09	2.638	0.37	962.8	1	15/18	Thaps3 15259	0	1	RNA binding	Predicted RNA-binding polyribonucleotide nucleotidyltransferase	NA
jgi|Thaps3 15398|gw1.20.63.1					2198.17	2	R.IVPENTPVTDAFLVADDILR.Q	2.07e-13	4.531	0.636	559.3	1	24/38	Thaps3 15398	1	1	GTP binding	Junctional membrane complex protein Junctophilin and related MORN repeat proteins	NA
jgi|Thaps3 15398|gw1.20.63.1					2198.17	3	R.IVPENTPVTDAFLVADDILR.Q	2.07e-13	3.535	0.393	758.6	1	25/76	Thaps3 15398	0	0	GTP binding	Junctional membrane complex protein Junctophilin and related MORN repeat proteins	NA
jgi|Thaps3 16075|gw1.2.375.1					1264.69	2	K.ALLGSSSFDLVR.G	0.000651	2.976	0.375	998.9	1	17/22	Thaps3 16075	1	1	NA	Glucose-6-phosphate/phosphate and phosphoenolpyruvate/phosphate antiporter	NA
jgi|Thaps3 16169|gw1.6.346.1					1564.91	2	K.DNLPLLLLVIDNGR.A	2.4e-09	3.772	0.555	1953.5	1	20/26	Thaps3 16169	1	1	metabolism	Pyruvate dehydrogenase E1, alpha subunit	Pyruvate dehydrogenase (lipoamide).
jgi|Thaps3 16169|gw1.6.346.1					1564.91	2	K.DNLPLLLLVIDNGR.A	2.78e-09	3.519	0.53	1729.9	1	19/26	Thaps3 16169	0	0	metabolism	Pyruvate dehydrogenase E1, alpha subunit	Pyruvate dehydrogenase (lipoamide).
jgi|Thaps3 16169|gw1.6.346.1					1532.73	2	K.FADDSPM*PPVELAK.Q	2.4e-09	3.794	0.412	1029.2	1	19/26	Thaps3 16169	0	1	metabolism	Pyruvate dehydrogenase E1, alpha subunit	Pyruvate dehydrogenase (lipoamide).
jgi|Thaps3 16169|gw1.6.346.1					1222.6	2	K.LAISDNADFEK.Q	2.4e-09	2.54	0.429	861.6	1	16/20	Thaps3 16169	0	1	metabolism	Pyruvate dehydrogenase E1, alpha subunit	Pyruvate dehydrogenase (lipoamide).
jgi|Thaps3 16169|gw1.6.346.1					1198.53	2	K.QDVAPPADDDR.I	2.4e-09	2.986	0.483	838.3	1	18/20	Thaps3 16169	0	1	metabolism	Pyruvate dehydrogenase E1, alpha subunit	Pyruvate dehydrogenase (lipoamide).
jgi|Thaps3 16169|gw1.6.346.1					1198.53	2	K.QDVAPPADDDR.I	2.78e-09	3.303	0.556	784.4	1	17/20	Thaps3 16169	0	0	metabolism	Pyruvate dehydrogenase E1, alpha subunit	Pyruvate dehydrogenase (lipoamide).
jgi|Thaps3 16169|gw1.6.346.1					2087	2	R.AINTYTGDVATNGSVYQQGK.H	2.4e-09	5.861	0.603	2482.8	1	27/38	Thaps3 16169	0	1	metabolism	Pyruvate dehydrogenase E1, alpha subunit	Pyruvate dehydrogenase (lipoamide).
jgi|Thaps3 16169|gw1.6.346.1					2087	2	R.AINTYTGDVATNGSVYQQGK.H	2.78e-09	5.932	0.581	2479.4	1	27/38	Thaps3 16169	0	0	metabolism	Pyruvate dehydrogenase E1, alpha subunit	Pyruvate dehydrogenase (lipoamide).
jgi|Thaps3 1666|fgenesh1_pg.C_chr_1000800					1852.93	2	K.ENYNEIPVFLIAQM*R.M	3.37e-06	3.512	0.41	1039.6	1	20/28	Thaps3 1666	1	1	NA	NA	NA
jgi|Thaps3 1666|fgenesh1_pg.C_chr_1000800					1852.93	2	K.ENYNEIPVFLIAQM*R.M	5.2e-06	3.792	0.377	1006.5	1	21/28	Thaps3 1666	0	0	NA	NA	NA
jgi|Thaps3 1666|fgenesh1_pg.C_chr_1000800					1640.8	3	R.M*QKPPADGLDAGEAPK.T	3.37e-06	3.612	0.258	1238.1	1	29/60	Thaps3 1666	0	1	NA	NA	NA
jgi|Thaps3 16746|gw1.18.102.1					1166.57	2	R.LSGSGLFGEDGK.Y	9.24e-09	3.159	0.555	1019.8	1	19/22	Thaps3 16746	1	1	binding	Mitochondrial oxoglutarate/malate carrier proteins	NA
jgi|Thaps3 17214|gw1.3.528.1					1233.66	2	K.LGVQGAFITDGR.V	4.2e-11	3.17	0.47	1460.5	1	18/22	Thaps3 17214	1	1	amino acid biosynthesis	Acetylglutamate kinase/acetylglutamate synthase	Acetylglutamate kinase.
jgi|Thaps3 17214|gw1.3.528.1					1233.66	2	K.LGVQGAFITDGR.V	3.06e-10	2.888	0.558	1537.4	1	19/22	Thaps3 17214	0	0	amino acid biosynthesis	Acetylglutamate kinase/acetylglutamate synthase	Acetylglutamate kinase.
jgi|Thaps3 17214|gw1.3.528.1					1072.61	2	K.SISGGVVLAGGR.A	4.2e-11	3.036	0.438	2015.1	1	20/22	Thaps3 17214	0	1	amino acid biosynthesis	Acetylglutamate kinase/acetylglutamate synthase	Acetylglutamate kinase.
jgi|Thaps3 17214|gw1.3.528.1					1072.61	2	K.SISGGVVLAGGR.A	3.06e-10	3.488	0.413	1791.5	1	20/22	Thaps3 17214	0	0	amino acid biosynthesis	Acetylglutamate kinase/acetylglutamate synthase	Acetylglutamate kinase.
jgi|Thaps3 17214|gw1.3.528.1					967.51	2	K.VTYATDAVK.L	3.06e-10	2.852	0.27	757.9	1	15/16	Thaps3 17214	0	1	amino acid biosynthesis	Acetylglutamate kinase/acetylglutamate synthase	Acetylglutamate kinase.
jgi|Thaps3 17214|gw1.3.528.1					2849.57	3	K.VVNTELINELLDQGITPVIAPIGM*GVK.G	4.2e-11	5.033	0.532	1293.3	1	35/104	Thaps3 17214	0	1	amino acid biosynthesis	Acetylglutamate kinase/acetylglutamate synthase	Acetylglutamate kinase.
jgi|Thaps3 17214|gw1.3.528.1					2849.57	3	K.VVNTELINELLDQGITPVIAPIGM*GVK.G	3.06e-10	5.715	0.595	1788.5	1	37/104	Thaps3 17214	0	0	amino acid biosynthesis	Acetylglutamate kinase/acetylglutamate synthase	Acetylglutamate kinase.
jgi|Thaps3 17214|gw1.3.528.1					2833.57	3	K.VVNTELINELLDQGITPVIAPIGMGVK.G	3.06e-10	4.98	0.447	1818	1	36/104	Thaps3 17214	0	1	amino acid biosynthesis	Acetylglutamate kinase/acetylglutamate synthase	Acetylglutamate kinase.
jgi|Thaps3 17214|gw1.3.528.1					1077.49	2	R.DDGLLQCEK.L	4.2e-11	2.698	0.406	923.8	1	14/16	Thaps3 17214	0	1	amino acid biosynthesis	Acetylglutamate kinase/acetylglutamate synthase	Acetylglutamate kinase.
jgi|Thaps3 17214|gw1.3.528.1					1077.49	2	R.DDGLLQCEK.L	3.06e-10	2.447	0.403	833.9	1	14/16	Thaps3 17214	0	0	amino acid biosynthesis	Acetylglutamate kinase/acetylglutamate synthase	Acetylglutamate kinase.
jgi|Thaps3 17214|gw1.3.528.1					1403.81	2	R.VLFLTDIAGVLDK.E	4.2e-11	4.648	0.523	2762.4	1	22/24	Thaps3 17214	0	1	amino acid biosynthesis	Acetylglutamate kinase/acetylglutamate synthase	Acetylglutamate kinase.
jgi|Thaps3 17214|gw1.3.528.1					1403.81	2	R.VLFLTDIAGVLDK.E	3.06e-10	4.079	0.459	2691.3	1	22/24	Thaps3 17214	0	0	amino acid biosynthesis	Acetylglutamate kinase/acetylglutamate synthase	Acetylglutamate kinase.
jgi|Thaps3 17349|gw1.1.575.1					1159.6	2	K.DIADIVAGSGNK.V	2.96e-08	2.717	0.516	1094.9	1	18/22	Thaps3 17349	1	1	NA	Prohibitin-like protein	NA
jgi|Thaps3 17349|gw1.1.575.1					1273.67	2	R.EQVSAAISAELR.L	2.96e-08	2.524	0.448	423.4	1	14/22	Thaps3 17349	0	1	NA	Prohibitin-like protein	NA
jgi|Thaps3 17349|gw1.1.575.1					1388.7	2	R.GEAESAELIGSAVR.R	2.96e-08	3.843	0.359	1524.6	1	19/26	Thaps3 17349	0	1	NA	Prohibitin-like protein	NA
jgi|Thaps3 17349|gw1.1.575.1					1388.7	2	R.GEAESAELIGSAVR.R	5.04e-08	4.285	0.302	1834	1	21/26	Thaps3 17349	0	0	NA	Prohibitin-like protein	NA
jgi|Thaps3 1738|fgenesh1_pg.C_chr_1000872					3268.49	3	K.IEEDTDRDFFM*TPYEAQDYGIIDEVIK.T	2.6e-12	6.507	0.608	2735.9	1	40/104	Thaps3 1738	1	1	proteolysis and peptidolysis	ATP-dependent Clp protease, proteolytic subunit	Endopeptidase Clp.
jgi|Thaps3 1738|fgenesh1_pg.C_chr_1000872					2401.28	3	K.QPRPPPTLPTVEGGSGQLDVISR.L	2.6e-12	5.284	0.369	1774	1	36/88	Thaps3 1738	0	1	proteolysis and peptidolysis	ATP-dependent Clp protease, proteolytic subunit	Endopeptidase Clp.
jgi|Thaps3 1738|fgenesh1_pg.C_chr_1000872					2401.28	3	K.QPRPPPTLPTVEGGSGQLDVISR.L	2.89e-14	5.584	0.444	2061.4	1	37/88	Thaps3 1738	0	0	proteolysis and peptidolysis	ATP-dependent Clp protease, proteolytic subunit	Endopeptidase Clp.
jgi|Thaps3 1738|fgenesh1_pg.C_chr_1000872					1514.68	2	K.YIAEYCDQPVEK.I	2.6e-12	3.993	0.571	1988.6	1	20/22	Thaps3 1738	0	1	proteolysis and peptidolysis	ATP-dependent Clp protease, proteolytic subunit	Endopeptidase Clp.
jgi|Thaps3 1738|fgenesh1_pg.C_chr_1000872					1514.68	2	K.YIAEYCDQPVEK.I	2.89e-14	3.802	0.489	1727.1	1	19/22	Thaps3 1738	0	0	proteolysis and peptidolysis	ATP-dependent Clp protease, proteolytic subunit	Endopeptidase Clp.
jgi|Thaps3 1738|fgenesh1_pg.C_chr_1000872					2305.2	3	R.IM*IHQPLGGAQGQAADIEIQAK.E	2.6e-12	5.907	0.474	2658.9	1	38/84	Thaps3 1738	0	1	proteolysis and peptidolysis	ATP-dependent Clp protease, proteolytic subunit	Endopeptidase Clp.
jgi|Thaps3 1738|fgenesh1_pg.C_chr_1000872					2305.2	3	R.IM*IHQPLGGAQGQAADIEIQAK.E	2.89e-14	6.112	0.605	2793.3	1	39/84	Thaps3 1738	0	0	proteolysis and peptidolysis	ATP-dependent Clp protease, proteolytic subunit	Endopeptidase Clp.
jgi|Thaps3 1738|fgenesh1_pg.C_chr_1000872					2289.2	3	R.IMIHQPLGGAQGQAADIEIQAK.E	2.6e-12	4.516	0.55	1970.9	1	34/84	Thaps3 1738	0	1	proteolysis and peptidolysis	ATP-dependent Clp protease, proteolytic subunit	Endopeptidase Clp.
jgi|Thaps3 1738|fgenesh1_pg.C_chr_1000872					2289.2	3	R.IMIHQPLGGAQGQAADIEIQAK.E	2.89e-14	6.019	0.575	2073.5	1	34/84	Thaps3 1738	0	0	proteolysis and peptidolysis	ATP-dependent Clp protease, proteolytic subunit	Endopeptidase Clp.
jgi|Thaps3 17811|gw1.8.239.1					1335.7	3	K.KLM*ETEGLKDR.L	5.81e-05	3.173	0.236	958	1	23/40	Thaps3 17811	1	1	NA	Glucose-6-phosphate/phosphate and phosphoenolpyruvate/phosphate antiporter	NA
jgi|Thaps3 17811|gw1.8.239.1					1105.6	2	K.LGQFVDIWK.T	5.81e-05	3.39	0.344	1250.7	1	14/16	Thaps3 17811	0	1	NA	Glucose-6-phosphate/phosphate and phosphoenolpyruvate/phosphate antiporter	NA
jgi|Thaps3 17811|gw1.8.239.1					1105.6	2	K.LGQFVDIWK.T	3.6e-05	3.477	0.341	1269.2	1	14/16	Thaps3 17811	0	0	NA	Glucose-6-phosphate/phosphate and phosphoenolpyruvate/phosphate antiporter	NA
jgi|Thaps3 1786|fgenesh1_pg.C_chr_1000920					1579.81	2	K.AIGSYLDNLASAASAR.M	1e-30	5.15	0.517	2951.1	1	25/30	Thaps3 1786	1	1	glucan 1,4-alpha-glucosidase activity	Chitinase	Glucan 1,4-alpha-glucosidase.
jgi|Thaps3 1786|fgenesh1_pg.C_chr_1000920					1579.81	2	K.AIGSYLDNLASAASAR.M	2e-14	5.427	0.509	2738.3	1	25/30	Thaps3 1786	0	0	glucan 1,4-alpha-glucosidase activity	Chitinase	Glucan 1,4-alpha-glucosidase.
jgi|Thaps3 1786|fgenesh1_pg.C_chr_1000920					1288.61	2	K.SYLDAM*STGVTK.V	2e-14	3.657	0.522	1461.6	1	19/22	Thaps3 1786	0	1	glucan 1,4-alpha-glucosidase activity	Chitinase	Glucan 1,4-alpha-glucosidase.
jgi|Thaps3 1786|fgenesh1_pg.C_chr_1000920					1272.61	2	K.SYLDAMSTGVTK.V	1e-30	3.136	0.499	1456	1	19/22	Thaps3 1786	0	1	glucan 1,4-alpha-glucosidase activity	Chitinase	Glucan 1,4-alpha-glucosidase.
jgi|Thaps3 1786|fgenesh1_pg.C_chr_1000920					1249.65	2	K.TIGNYLDNLAR.S	1e-30	3.36	0.499	934.3	1	17/20	Thaps3 1786	0	1	glucan 1,4-alpha-glucosidase activity	Chitinase	Glucan 1,4-alpha-glucosidase.
jgi|Thaps3 1786|fgenesh1_pg.C_chr_1000920					1249.65	2	K.TIGNYLDNLAR.S	2e-14	2.718	0.391	812	1	16/20	Thaps3 1786	0	0	glucan 1,4-alpha-glucosidase activity	Chitinase	Glucan 1,4-alpha-glucosidase.
jgi|Thaps3 1786|fgenesh1_pg.C_chr_1000920					3408.7	3	R.AGGAGIQSHLNTIPTTSSSLSGAGFTTYLDTINR.E	1e-30	6.267	0.582	1383.2	1	43/132	Thaps3 1786	0	1	glucan 1,4-alpha-glucosidase activity	Chitinase	Glucan 1,4-alpha-glucosidase.
jgi|Thaps3 1786|fgenesh1_pg.C_chr_1000920					3408.7	3	R.AGGAGIQSHLNTIPTTSSSLSGAGFTTYLDTINR.E	2e-14	6.489	0.589	1356.8	1	43/132	Thaps3 1786	0	0	glucan 1,4-alpha-glucosidase activity	Chitinase	Glucan 1,4-alpha-glucosidase.
jgi|Thaps3 1786|fgenesh1_pg.C_chr_1000920					2439.24	2	R.VGGAGITSYLDTVGGSSAISGSANAVK.S	1e-30	6.888	0.665	1887.2	1	31/52	Thaps3 1786	0	1	glucan 1,4-alpha-glucosidase activity	Chitinase	Glucan 1,4-alpha-glucosidase.
jgi|Thaps3 1786|fgenesh1_pg.C_chr_1000920					2439.24	2	R.VGGAGITSYLDTVGGSSAISGSANAVK.S	2e-14	6.221	0.651	1783.3	1	30/52	Thaps3 1786	0	0	glucan 1,4-alpha-glucosidase activity	Chitinase	Glucan 1,4-alpha-glucosidase.
jgi|Thaps3 1817|fgenesh1_pg.C_chr_1000951					1557.8	2	R.GADIAAVVEGTLLAEE.-	9.21e-06	3.344	0.498	813.9	1	16/30	Thaps3 1817	1	1	ATP binding	NA	NA
jgi|Thaps3 1820|fgenesh1_pg.C_chr_1000954					2577.28	3	K.NAPVDELPEYSSIDM*IVELVATR.D	0.000141	3.71	0.498	612	1	28/88	Thaps3 1820	1	1	NA	NA	NA
jgi|Thaps3 18220|gw1.10.194.1					2605.29	3	K.TAYNVEQAFINTAEEIHGNIVSGK.I	8.41e-11	3.248	0.286	838.5	1	32/92	Thaps3 18220	1	1	GTP binding	GTPase Rab2, small G protein superfamily	NA
jgi|Thaps3 1845|fgenesh1_pg.C_chr_1000979					1787.91	2	K.EAIQYVAYTSLSDLSK.E	2.09e-10	3.324	0.415	1088.5	1	19/30	Thaps3 1845	1	1	DNA binding	26S proteasome regulatory complex, subunit RPN9/PSMD13	NA
jgi|Thaps3 1845|fgenesh1_pg.C_chr_1000979					1656.88	2	R.VGVPLDQVEWVIM*R.A	2.09e-10	2.88	0.514	731.2	1	18/26	Thaps3 1845	0	1	DNA binding	26S proteasome regulatory complex, subunit RPN9/PSMD13	NA
jgi|Thaps3 1845|fgenesh1_pg.C_chr_1000979					1640.88	2	R.VGVPLDQVEWVIMR.A	2.84e-06	2.694	0.327	520.7	1	18/26	Thaps3 1845	0	1	DNA binding	26S proteasome regulatory complex, subunit RPN9/PSMD13	NA
jgi|Thaps3 1845|fgenesh1_pg.C_chr_1000979					1640.88	2	R.VGVPLDQVEWVIMR.A	2.09e-10	2.6	0.398	475.7	2	17/26	Thaps3 1845	0	0	DNA binding	26S proteasome regulatory complex, subunit RPN9/PSMD13	NA
jgi|Thaps3 18536|gw1.23.91.1					1198.69	2	-.ANSIAIPFLPR.P	4e-06	3.37	0.364	993.7	1	17/20	Thaps3 18536	1	1	photosynthesis light harvesting	NA	NA
jgi|Thaps3 18536|gw1.23.91.1					1198.69	2	-.ANSIAIPFLPR.P	0.000846	3.232	0.281	1127.1	1	17/20	Thaps3 18536	0	0	photosynthesis light harvesting	NA	NA
jgi|Thaps3 1857|fgenesh1_pg.C_chr_1000991					1225.59	2	R.LPGGGGSGPGGEQR.S	4.58e-08	4.195	0.446	910.2	1	21/26	Thaps3 1857	1	1	NA	Nuclear distribution protein NUDC	NA
jgi|Thaps3 18613|gw1.6.531.1					1462.78	2	R.PSLAIYDSINELK.A	6.68e-07	3.446	0.518	1235.1	1	19/24	Thaps3 18613	1	1	proteolysis and peptidolysis	ATP-dependent Clp protease, proteolytic subunit	Endopeptidase Clp.
jgi|Thaps3 18613|gw1.6.531.1					1462.78	2	R.PSLAIYDSINELK.A	1.45e-06	3.361	0.502	1056.1	1	17/24	Thaps3 18613	0	0	proteolysis and peptidolysis	ATP-dependent Clp protease, proteolytic subunit	Endopeptidase Clp.
jgi|Thaps3 1880|fgenesh1_pg.C_chr_1001014					1751.98	2	K.TPLLGELVLGEDGIPTK.T	1.83e-05	3.116	0.472	705	1	22/32	Thaps3 1880	1	1	NA	Long chain fatty acid acyl-CoA ligase	NA
jgi|Thaps3 1880|fgenesh1_pg.C_chr_1001014					1751.98	2	K.TPLLGELVLGEDGIPTK.T	2.33e-05	2.914	0.46	539.2	1	17/32	Thaps3 1880	0	0	NA	Long chain fatty acid acyl-CoA ligase	NA
jgi|Thaps3 1889|fgenesh1_pg.C_chr_1001023					1917	2	R.VPSPFVFEVVETEPNVK.G	3.88e-10	4.903	0.585	1873.8	1	22/32	Thaps3 1889	1	1	translation elongation factor activity	NA	NA
jgi|Thaps3 1914|fgenesh1_pg.C_chr_1001048					2098.14	3	K.ENVIQVDSLNVVDDKIVAK.N	0.000381	3.561	0.241	541.8	1	24/72	Thaps3 1914	1	1	NA	NA	NA
jgi|Thaps3 19141|gw1.6.562.1					2120	2	K.FCGLPLDAVNQEELTEER.V	6e-14	5.539	0.672	1872.3	1	29/34	Thaps3 19141	1	1	electron transporter activity	NA	NA
jgi|Thaps3 19141|gw1.6.562.1					2120	2	K.FCGLPLDAVNQEELTEER.V	7.77e-14	5.899	0.62	1803.1	1	29/34	Thaps3 19141	0	0	electron transporter activity	NA	NA
jgi|Thaps3 19141|gw1.6.562.1					2065.98	2	K.YDALVVGTPTWNTGADTER.S	6e-14	3.981	0.392	934	2	19/36	Thaps3 19141	0	1	electron transporter activity	NA	NA
jgi|Thaps3 19141|gw1.6.562.1					2378.05	2	R.SGTGWDEIYYSEMQDLDIAGK.K	6e-14	4.867	0.562	1621.5	1	25/40	Thaps3 19141	0	1	electron transporter activity	NA	NA
jgi|Thaps3 19158|gw1.8.298.1					1994.98	2	K.SQGVDFASVNVLDYPEVR.E	1.61e-07	3.21	0.392	1035.7	1	20/34	Thaps3 19158	1	1	electron transporter activity	Glutaredoxin-related protein	NA
jgi|Thaps3 19158|gw1.8.298.1					1994.98	2	K.SQGVDFASVNVLDYPEVR.E	5.3e-10	4.117	0.464	1653	1	22/34	Thaps3 19158	0	0	electron transporter activity	Glutaredoxin-related protein	NA
jgi|Thaps3 1927|fgenesh1_pg.C_chr_1001061					1727.84	2	K.IISYLDSLSSDGGGSTR.G	4.08e-07	4.521	0.248	1148.7	1	22/32	Thaps3 1927	1	1	chitinase activity	Serine proteinase inhibitor (KU family) with thrombospondin repeats	Chitinase.
jgi|Thaps3 19298|gw1.7.464.1					1588.73	3	K.AGM*LTINHEGGESEK.Y	3.88e-11	2.947	0.34	1259.5	1	27/56	Thaps3 19298	1	1	ATP synthesis coupled proton transport	Mitochondrial F1F0-ATP synthase, subunit delta/ATP16	H(+)-transporting two-sector ATPase.
jgi|Thaps3 19298|gw1.7.464.1					1823.87	2	K.LDDIDSAAVQTNYEAAK.A	5.86e-11	6.107	0.653	2623.7	1	25/32	Thaps3 19298	0	1	ATP synthesis coupled proton transport	Mitochondrial F1F0-ATP synthase, subunit delta/ATP16	H(+)-transporting two-sector ATPase.
jgi|Thaps3 19298|gw1.7.464.1					1823.87	2	K.LDDIDSAAVQTNYEAAK.A	3.88e-11	5.046	0.597	2154	1	24/32	Thaps3 19298	0	0	ATP synthesis coupled proton transport	Mitochondrial F1F0-ATP synthase, subunit delta/ATP16	H(+)-transporting two-sector ATPase.
jgi|Thaps3 19298|gw1.7.464.1					1933.01	2	K.LNFNLPQETLYDAAPVK.S	5.86e-11	4.711	0.483	1063.7	1	23/32	Thaps3 19298	0	1	ATP synthesis coupled proton transport	Mitochondrial F1F0-ATP synthase, subunit delta/ATP16	H(+)-transporting two-sector ATPase.
jgi|Thaps3 19298|gw1.7.464.1					1933.01	3	K.LNFNLPQETLYDAAPVK.S	5.86e-11	4.368	0.466	1435.5	1	31/64	Thaps3 19298	0	0	ATP synthesis coupled proton transport	Mitochondrial F1F0-ATP synthase, subunit delta/ATP16	H(+)-transporting two-sector ATPase.
jgi|Thaps3 19298|gw1.7.464.1					1933.01	2	K.LNFNLPQETLYDAAPVK.S	3.88e-11	4.929	0.51	1073.2	1	23/32	Thaps3 19298	0	0	ATP synthesis coupled proton transport	Mitochondrial F1F0-ATP synthase, subunit delta/ATP16	H(+)-transporting two-sector ATPase.
jgi|Thaps3 19465|gw1.6.590.1					2138.21	2	K.SIPTLVLLDEIGNVITLDGR.N	9.1e-06	4.377	0.542	1472	1	22/38	Thaps3 19465	1	1	electron transporter activity	Thioredoxin, nucleoredoxin and related proteins	NA
jgi|Thaps3 19501|gw1.4.659.1					1115.62	2	R.IAVFSYLFR.E	7.33e-06	3.576	0.468	1286.5	1	15/16	Thaps3 19501	1	1	NA	40s ribosomal protein s10	NA
jgi|Thaps3 19501|gw1.4.659.1					1115.62	2	R.IAVFSYLFR.E	8.31e-07	2.979	0.486	1307.5	1	15/16	Thaps3 19501	0	0	NA	40s ribosomal protein s10	NA
jgi|Thaps3 1953|fgenesh1_pg.C_chr_1001087					1101.62	2	K.LEAQGLTLEK.A	4.63e-06	2.672	0.316	821.1	1	15/18	Thaps3 1953	1	1	NA	NA	NA
jgi|Thaps3 1953|fgenesh1_pg.C_chr_1001087					917.53	2	K.TAELGVLSK.L	4.63e-06	3.301	0.363	819.5	2	14/16	Thaps3 1953	0	1	NA	NA	NA
jgi|Thaps3 1953|fgenesh1_pg.C_chr_1001087					917.53	2	K.TAELGVLSK.L	8.29e-08	3.144	0.328	824.2	2	14/16	Thaps3 1953	0	0	NA	NA	NA
jgi|Thaps3 1953|fgenesh1_pg.C_chr_1001087					1574.74	2	K.WVNSVDPNNM*LNR.Q	8.29e-08	4.331	0.423	1300.3	1	20/24	Thaps3 1953	0	1	NA	NA	NA
jgi|Thaps3 1953|fgenesh1_pg.C_chr_1001087					1558.74	2	K.WVNSVDPNNMLNR.Q	4.63e-06	3.434	0.358	972.8	1	17/24	Thaps3 1953	0	1	NA	NA	NA
jgi|Thaps3 1954|fgenesh1_pg.C_chr_1001088					1525.75	2	R.VFNADEYEQGILK.Y	4.7e-08	3.647	0.533	2397.3	1	21/24	Thaps3 1954	1	1	NA	NA	NA
jgi|Thaps3 1954|fgenesh1_pg.C_chr_1001088					1525.75	2	R.VFNADEYEQGILK.Y	9.08e-08	3.768	0.526	2483.1	1	21/24	Thaps3 1954	0	0	NA	NA	NA
jgi|Thaps3 19541|gw1.1.800.1					1246.59	2	K.TIDISPTDDNR.A	1.67e-05	3.066	0.283	923.1	1	16/20	Thaps3 19541	1	1	structural constituent of ribosome	60S ribosomal protein L28	NA
jgi|Thaps3 19793|gw1.5.537.1					944.53	2	K.AGLQFPVGR.I	4.73e-05	3.416	0.309	915.4	3	14/16	Thaps3 19793	1	1	nucleosome	Histone 2A	NA
jgi|Thaps3 19793|gw1.5.537.1					944.53	2	K.AGLQFPVGR.I	4.6e-06	3.016	0.196	870.9	2	14/16	Thaps3 19793	0	0	nucleosome	Histone 2A	NA
jgi|Thaps3 1989|fgenesh1_pg.C_chr_1001123					1993.08	2	R.AVGAGLCFAYLALSPIIEK.K	2.02e-08	4.105	0.53	1001.5	1	20/36	Thaps3 1989	1	1	protein folding	FKBP-type peptidyl-prolyl cis-trans isomerase	NA
jgi|Thaps3 1989|fgenesh1_pg.C_chr_1001123					1993.08	2	R.AVGAGLCFAYLALSPIIEK.K	3.07e-07	4.252	0.436	1346.2	1	20/36	Thaps3 1989	0	0	protein folding	FKBP-type peptidyl-prolyl cis-trans isomerase	NA
jgi|Thaps3 20008|gw1.6.635.1					1426.68	2	K.EASAYQEYQLPK.L	5.63e-06	3.598	0.422	1748.1	1	18/22	Thaps3 20008	1	1	structural constituent of ribosome	40s ribosomal protein S26	NA
jgi|Thaps3 20008|gw1.6.635.1					1426.68	2	K.EASAYQEYQLPK.L	3.55e-09	3.493	0.418	1732.9	1	18/22	Thaps3 20008	0	0	structural constituent of ribosome	40s ribosomal protein S26	NA
jgi|Thaps3 20008|gw1.6.635.1					1542.69	3	K.M*YYCVEAAVHQR.I	3.55e-09	3.369	0.537	1315.2	1	28/44	Thaps3 20008	0	1	structural constituent of ribosome	40s ribosomal protein S26	NA
jgi|Thaps3 20069|gw1.2.803.1					1600.84	2	K.DLEEVLASGNELLAK.F	4.44e-15	3.809	0.428	2445	1	22/28	Thaps3 20069	1	1	structural constituent of ribosome	60S acidic ribosomal protein P2	NA
jgi|Thaps3 20069|gw1.2.803.1					1600.84	2	K.DLEEVLASGNELLAK.F	1e-30	3.565	0.434	2518.1	1	22/28	Thaps3 20069	0	0	structural constituent of ribosome	60S acidic ribosomal protein P2	NA
jgi|Thaps3 20069|gw1.2.803.1					1949.83	3	K.FGSGGGGGGGGGGGGGGEGGEQAAAK.E	4.44e-15	5.598	0.474	3105	1	49/100	Thaps3 20069	0	1	structural constituent of ribosome	60S acidic ribosomal protein P2	NA
jgi|Thaps3 20069|gw1.2.803.1					1949.83	2	K.FGSGGGGGGGGGGGGGGEGGEQAAAK.E	4.44e-15	6.27	0.618	2701.3	1	30/50	Thaps3 20069	0	0	structural constituent of ribosome	60S acidic ribosomal protein P2	NA
jgi|Thaps3 20069|gw1.2.803.1					1949.83	2	K.FGSGGGGGGGGGGGGGGEGGEQAAAK.E	1e-30	6.648	0.642	2575.4	1	30/50	Thaps3 20069	0	0	structural constituent of ribosome	60S acidic ribosomal protein P2	NA
jgi|Thaps3 20069|gw1.2.803.1					1949.83	3	K.FGSGGGGGGGGGGGGGGEGGEQAAAK.E	1e-30	5.254	0.487	1917.3	1	43/100	Thaps3 20069	0	0	structural constituent of ribosome	60S acidic ribosomal protein P2	NA
jgi|Thaps3 2019|fgenesh1_pg.C_chr_1001153					1991.9	3	R.DDKNDVKDATAVDEDDVK.V	0.000123	4.063	0.191	1304.4	1	28/68	Thaps3 2019	1	1	NA	NA	NA
jgi|Thaps3 2019|fgenesh1_pg.C_chr_1001153					1991.9	3	R.DDKNDVKDATAVDEDDVK.V	2.73e-05	3.538	0.288	1345.5	1	28/68	Thaps3 2019	0	0	NA	NA	NA
jgi|Thaps3 20194|gw1.17.160.1					1556.82	2	K.ETGDNVGPLIVSVEK.K	1.09e-06	3.601	0.434	1025.1	1	20/28	Thaps3 20194	1	1	NA	CDGSH-type Zn-finger containing protein	NA
jgi|Thaps3 20194|gw1.17.160.1					1556.82	2	K.ETGDNVGPLIVSVEK.K	1.22e-05	2.96	0.4	572.5	1	18/28	Thaps3 20194	0	0	NA	CDGSH-type Zn-finger containing protein	NA
jgi|Thaps3 20223|gw1.12.230.1					1843.91	2	-.LYVGNLSFETTEESVR.G	1.32e-10	4.722	0.548	1701.7	1	24/30	Thaps3 20223	1	1	nucleic acid binding	FOG: RRM domain	NA
jgi|Thaps3 20266|gw1.4.721.1					1764.89	2	-.LYVGNLSWGTEEGALR.E	0.000551	3.072	0.274	198.1	2	16/30	Thaps3 20266	1	1	nucleic acid binding	FOG: RRM domain	NA
jgi|Thaps3 20266|gw1.4.721.1					1764.89	2	-.LYVGNLSWGTEEGALR.E	4.48e-08	4.195	0.375	932.1	1	21/30	Thaps3 20266	0	0	nucleic acid binding	FOG: RRM domain	NA
jgi|Thaps3 204|fgenesh1_pm.C_chr_1000049					1355.61	2	K.DLSGDLGSYDGTR.E	3.29e-13	3.639	0.517	1414.4	1	21/24	Thaps3 204	1	1	ATP binding	Ca2+ transporting ATPase	Calcium-transporting ATPase.
jgi|Thaps3 204|fgenesh1_pm.C_chr_1000049					1355.61	2	K.DLSGDLGSYDGTR.E	1.44e-14	3.643	0.478	1696.5	1	21/24	Thaps3 204	0	0	ATP binding	Ca2+ transporting ATPase	Calcium-transporting ATPase.
jgi|Thaps3 204|fgenesh1_pm.C_chr_1000049					2519.18	3	K.EASDM*ILADDNFATIVHAVEEGR.S	3.29e-13	3.751	0.389	687.8	1	31/88	Thaps3 204	0	1	ATP binding	Ca2+ transporting ATPase	Calcium-transporting ATPase.
jgi|Thaps3 204|fgenesh1_pm.C_chr_1000049					1869.96	2	K.FPEVPNVGEDELVVQAK.T	3.29e-13	4.877	0.525	1080.3	1	25/32	Thaps3 204	0	1	ATP binding	Ca2+ transporting ATPase	Calcium-transporting ATPase.
jgi|Thaps3 204|fgenesh1_pm.C_chr_1000049					1869.96	2	K.FPEVPNVGEDELVVQAK.T	1.44e-14	4.556	0.579	1189.2	1	26/32	Thaps3 204	0	0	ATP binding	Ca2+ transporting ATPase	Calcium-transporting ATPase.
jgi|Thaps3 204|fgenesh1_pm.C_chr_1000049					1627.69	2	K.GFDADSSFTGSDFFK.K	1.44e-14	4.955	0.618	1369.4	1	21/28	Thaps3 204	0	1	ATP binding	Ca2+ transporting ATPase	Calcium-transporting ATPase.
jgi|Thaps3 204|fgenesh1_pm.C_chr_1000049					1004.53	2	K.GLSTAEVEAK.R	3.29e-13	2.486	0.325	320	1	13/18	Thaps3 204	0	1	ATP binding	Ca2+ transporting ATPase	Calcium-transporting ATPase.
jgi|Thaps3 204|fgenesh1_pm.C_chr_1000049					1541.88	2	K.LTAEAIAVDIGILDK.G	1.44e-14	2.91	0.454	1226.8	1	20/28	Thaps3 204	0	1	ATP binding	Ca2+ transporting ATPase	Calcium-transporting ATPase.
jgi|Thaps3 204|fgenesh1_pm.C_chr_1000049					1419.77	2	K.LVLEQFDDTLVK.I	1.44e-14	3.199	0.453	1599.5	1	18/22	Thaps3 204	0	1	ATP binding	Ca2+ transporting ATPase	Calcium-transporting ATPase.
jgi|Thaps3 204|fgenesh1_pm.C_chr_1000049					1307.66	2	K.SDSEQLQILM*K.D	3.29e-13	2.598	0.178	553.3	1	14/20	Thaps3 204	0	1	ATP binding	Ca2+ transporting ATPase	Calcium-transporting ATPase.
jgi|Thaps3 204|fgenesh1_pm.C_chr_1000049					1307.66	2	K.SDSEQLQILM*K.D	1.44e-14	2.482	0.408	341.8	1	13/20	Thaps3 204	0	0	ATP binding	Ca2+ transporting ATPase	Calcium-transporting ATPase.
jgi|Thaps3 204|fgenesh1_pm.C_chr_1000049					1667.88	2	K.TNIM*FATTTVVGGIAR.G	3.29e-13	4.127	0.432	1204.3	1	23/30	Thaps3 204	0	1	ATP binding	Ca2+ transporting ATPase	Calcium-transporting ATPase.
jgi|Thaps3 204|fgenesh1_pm.C_chr_1000049					1997.08	3	K.VVSLDKDGVNAILNQQQR.M	3.29e-13	4.496	0.415	1014.7	2	27/68	Thaps3 204	0	1	ATP binding	Ca2+ transporting ATPase	Calcium-transporting ATPase.
jgi|Thaps3 204|fgenesh1_pm.C_chr_1000049					1590.8	2	R.IDQSQLTGESQSVAK.F	3.29e-13	3.49	0.226	1410.2	1	21/28	Thaps3 204	0	1	ATP binding	Ca2+ transporting ATPase	Calcium-transporting ATPase.
jgi|Thaps3 204|fgenesh1_pm.C_chr_1000049					1590.8	2	R.IDQSQLTGESQSVAK.F	1.44e-14	3.231	0.547	688.9	2	19/28	Thaps3 204	0	0	ATP binding	Ca2+ transporting ATPase	Calcium-transporting ATPase.
jgi|Thaps3 204|fgenesh1_pm.C_chr_1000049					1030.54	2	R.VGEPTEASLK.V	1.44e-14	2.427	0.214	421.5	3	13/18	Thaps3 204	0	1	ATP binding	Ca2+ transporting ATPase	Calcium-transporting ATPase.
jgi|Thaps3 204|fgenesh1_pm.C_chr_1000049					2176.15	2	R.VVSGITYAPTGEISPPVDFVK.S	3.29e-13	5.24	0.645	1827.5	1	29/40	Thaps3 204	0	1	ATP binding	Ca2+ transporting ATPase	Calcium-transporting ATPase.
jgi|Thaps3 204|fgenesh1_pm.C_chr_1000049					2176.15	2	R.VVSGITYAPTGEISPPVDFVK.S	1.44e-14	3.757	0.514	1338.6	1	23/40	Thaps3 204	0	0	ATP binding	Ca2+ transporting ATPase	Calcium-transporting ATPase.
jgi|Thaps3 20452|gw1.7.550.1					1142.63	2	K.VQQVNLQWK.R	0.00026	2.597	0.336	556.1	1	12/16	Thaps3 20452	1	1	structural constituent of ribosome	NA	NA
jgi|Thaps3 20603|estExt_fgenesh1_pg.C_chr_10104					1433.7	2	K.DALFEAGNAGEIAR.K	4.09e-05	2.989	0.416	939.6	1	19/26	Thaps3 20603	1	1	NA	NA	NA
jgi|Thaps3 20603|estExt_fgenesh1_pg.C_chr_10104					1433.7	2	K.DALFEAGNAGEIAR.K	1.25e-06	2.85	0.349	907	1	18/26	Thaps3 20603	0	0	NA	NA	NA
jgi|Thaps3 20603|estExt_fgenesh1_pg.C_chr_10104					971.52	2	R.GLAQTPEQK.K	1.25e-06	2.745	0.368	619.1	2	13/16	Thaps3 20603	0	1	NA	NA	NA
jgi|Thaps3 20613|estExt_fgenesh1_pg.C_chr_10127					1276.63	2	K.INACSVSQLER.I	3.33e-15	3.165	0.421	735.7	1	17/20	Thaps3 20613	1	1	catalytic activity	Ornithine decarboxylase	Diaminopimelate decarboxylase.
jgi|Thaps3 20613|estExt_fgenesh1_pg.C_chr_10127					2231.18	2	K.ISLSSQELPADFDELIGLGVK.I	3.33e-15	4.547	0.556	923.4	1	26/40	Thaps3 20613	0	1	catalytic activity	Ornithine decarboxylase	Diaminopimelate decarboxylase.
jgi|Thaps3 20613|estExt_fgenesh1_pg.C_chr_10127					2231.18	2	K.ISLSSQELPADFDELIGLGVK.I	1.11e-16	4.473	0.539	1016.9	1	27/40	Thaps3 20613	0	0	catalytic activity	Ornithine decarboxylase	Diaminopimelate decarboxylase.
jgi|Thaps3 20613|estExt_fgenesh1_pg.C_chr_10127					1651.87	2	K.LWDTITTLNLGGGYK.V	1.11e-16	3.432	0.501	588	1	17/28	Thaps3 20613	0	1	catalytic activity	Ornithine decarboxylase	Diaminopimelate decarboxylase.
jgi|Thaps3 20613|estExt_fgenesh1_pg.C_chr_10127					2020.99	2	K.NYNSFPEAPEVLVDLEGK.V	3.33e-15	4.65	0.563	950.1	1	25/34	Thaps3 20613	0	1	catalytic activity	Ornithine decarboxylase	Diaminopimelate decarboxylase.
jgi|Thaps3 20613|estExt_fgenesh1_pg.C_chr_10127					2020.99	2	K.NYNSFPEAPEVLVDLEGK.V	1.11e-16	4.93	0.603	772.2	1	24/34	Thaps3 20613	0	0	catalytic activity	Ornithine decarboxylase	Diaminopimelate decarboxylase.
jgi|Thaps3 20613|estExt_fgenesh1_pg.C_chr_10127					2913.46	3	K.TNVGGPSSSFGIWHELVTDGTVPDIVTK.Y	3.33e-15	6.048	0.612	1747.5	1	40/108	Thaps3 20613	0	1	catalytic activity	Ornithine decarboxylase	Diaminopimelate decarboxylase.
jgi|Thaps3 20613|estExt_fgenesh1_pg.C_chr_10127					2913.46	3	K.TNVGGPSSSFGIWHELVTDGTVPDIVTK.Y	1.11e-16	5.569	0.602	1740.3	1	40/108	Thaps3 20613	0	0	catalytic activity	Ornithine decarboxylase	Diaminopimelate decarboxylase.
jgi|Thaps3 20613|estExt_fgenesh1_pg.C_chr_10127					1689.84	2	K.TTDLNEIGAPVADAFR.D	3.33e-15	4.689	0.552	1186.7	1	23/30	Thaps3 20613	0	1	catalytic activity	Ornithine decarboxylase	Diaminopimelate decarboxylase.
jgi|Thaps3 20613|estExt_fgenesh1_pg.C_chr_10127					1689.84	2	K.TTDLNEIGAPVADAFR.D	1.11e-16	4.931	0.631	1203.1	1	23/30	Thaps3 20613	0	0	catalytic activity	Ornithine decarboxylase	Diaminopimelate decarboxylase.
jgi|Thaps3 20613|estExt_fgenesh1_pg.C_chr_10127					2820.44	3	R.ELQM*EIEPGTYLVANAGALVTTIQDK.V	3.33e-15	4.16	0.575	1092.3	1	34/100	Thaps3 20613	0	1	catalytic activity	Ornithine decarboxylase	Diaminopimelate decarboxylase.
jgi|Thaps3 20613|estExt_fgenesh1_pg.C_chr_10127					2820.44	3	R.ELQM*EIEPGTYLVANAGALVTTIQDK.V	1.11e-16	4.883	0.524	1609.1	1	34/100	Thaps3 20613	0	0	catalytic activity	Ornithine decarboxylase	Diaminopimelate decarboxylase.
jgi|Thaps3 20613|estExt_fgenesh1_pg.C_chr_10127					2804.44	3	R.ELQMEIEPGTYLVANAGALVTTIQDK.V	1.11e-16	3.972	0.579	803.2	1	30/100	Thaps3 20613	0	1	catalytic activity	Ornithine decarboxylase	Diaminopimelate decarboxylase.
jgi|Thaps3 20613|estExt_fgenesh1_pg.C_chr_10127					1786.86	2	R.INPGVGSGGFSSSTTGFSK.T	3.33e-15	4.258	0.493	756.1	1	29/36	Thaps3 20613	0	1	catalytic activity	Ornithine decarboxylase	Diaminopimelate decarboxylase.
jgi|Thaps3 20613|estExt_fgenesh1_pg.C_chr_10127					1786.86	2	R.INPGVGSGGFSSSTTGFSK.T	1.11e-16	5.01	0.485	701.5	1	29/36	Thaps3 20613	0	0	catalytic activity	Ornithine decarboxylase	Diaminopimelate decarboxylase.
jgi|Thaps3 20671|estExt_fgenesh1_pg.C_chr_10241					2129.95	2	R.QFDDELAAQEDTDSVFATK.H	9.77e-05	3.601	0.617	1431.7	2	23/36	Thaps3 20671	1	1	NA	NA	NA
jgi|Thaps3 20726|estExt_fgenesh1_pg.C_chr_10366					2321.15	3	K.AGAGSATLSMAYAGYVFTENVLK.A	5.88e-14	4.283	0.529	997.8	1	32/88	Thaps3 20726	1	1	tricarboxylic acid cycle intermediate metabolism	NAD-dependent malate dehydrogenase	Malate dehydrogenase.
jgi|Thaps3 20726|estExt_fgenesh1_pg.C_chr_10366					1422.71	2	K.FTDEELEAITVR.T	5.88e-14	2.878	0.37	1113	1	17/22	Thaps3 20726	0	1	tricarboxylic acid cycle intermediate metabolism	NAD-dependent malate dehydrogenase	Malate dehydrogenase.
jgi|Thaps3 20726|estExt_fgenesh1_pg.C_chr_10366					1422.71	2	K.FTDEELEAITVR.T	4.25e-13	3.442	0.424	1744.6	1	19/22	Thaps3 20726	0	0	tricarboxylic acid cycle intermediate metabolism	NAD-dependent malate dehydrogenase	Malate dehydrogenase.
jgi|Thaps3 20726|estExt_fgenesh1_pg.C_chr_10366					2379.19	2	K.GGVEEILPLGALSAYEQGWFDK.M	5.88e-14	6.079	0.575	1468.4	1	28/42	Thaps3 20726	0	1	tricarboxylic acid cycle intermediate metabolism	NAD-dependent malate dehydrogenase	Malate dehydrogenase.
jgi|Thaps3 20726|estExt_fgenesh1_pg.C_chr_10366					2379.19	3	K.GGVEEILPLGALSAYEQGWFDK.M	4.25e-13	4.466	0.467	1341.4	1	29/84	Thaps3 20726	0	0	tricarboxylic acid cycle intermediate metabolism	NAD-dependent malate dehydrogenase	Malate dehydrogenase.
jgi|Thaps3 20726|estExt_fgenesh1_pg.C_chr_10366					1204.64	2	K.LAGVTTLDVCR.A	5.88e-14	3.85	0.481	1267.8	1	19/20	Thaps3 20726	0	1	tricarboxylic acid cycle intermediate metabolism	NAD-dependent malate dehydrogenase	Malate dehydrogenase.
jgi|Thaps3 20726|estExt_fgenesh1_pg.C_chr_10366					3027.53	3	K.LSPEVSTLSCYDIVGTPGVAADLSHIPTK.S	5.88e-14	5.337	0.61	1021.9	1	39/112	Thaps3 20726	0	1	tricarboxylic acid cycle intermediate metabolism	NAD-dependent malate dehydrogenase	Malate dehydrogenase.
jgi|Thaps3 20726|estExt_fgenesh1_pg.C_chr_10366					3027.53	3	K.LSPEVSTLSCYDIVGTPGVAADLSHIPTK.S	4.25e-13	5.251	0.589	1327.7	1	43/112	Thaps3 20726	0	0	tricarboxylic acid cycle intermediate metabolism	NAD-dependent malate dehydrogenase	Malate dehydrogenase.
jgi|Thaps3 20726|estExt_fgenesh1_pg.C_chr_10366					1824.04	2	K.VAVLGAAGGIGQPLSLLCK.L	5.88e-14	4.999	0.69	2041	1	25/36	Thaps3 20726	0	1	tricarboxylic acid cycle intermediate metabolism	NAD-dependent malate dehydrogenase	Malate dehydrogenase.
jgi|Thaps3 20726|estExt_fgenesh1_pg.C_chr_10366					1824.04	2	K.VAVLGAAGGIGQPLSLLCK.L	4.25e-13	5.008	0.729	2979.6	1	29/36	Thaps3 20726	0	0	tricarboxylic acid cycle intermediate metabolism	NAD-dependent malate dehydrogenase	Malate dehydrogenase.
jgi|Thaps3 20726|estExt_fgenesh1_pg.C_chr_10366					1461.73	2	R.ANTFVANSQGLDPK.D	5.88e-14	3.877	0.466	1632	1	22/26	Thaps3 20726	0	1	tricarboxylic acid cycle intermediate metabolism	NAD-dependent malate dehydrogenase	Malate dehydrogenase.
jgi|Thaps3 20726|estExt_fgenesh1_pg.C_chr_10366					1461.73	2	R.ANTFVANSQGLDPK.D	4.25e-13	3.668	0.436	1741.3	1	22/26	Thaps3 20726	0	0	tricarboxylic acid cycle intermediate metabolism	NAD-dependent malate dehydrogenase	Malate dehydrogenase.
jgi|Thaps3 20726|estExt_fgenesh1_pg.C_chr_10366					1336.67	2	R.DDLFNTNASIVK.T	5.88e-14	3.442	0.521	1418.1	1	18/22	Thaps3 20726	0	1	tricarboxylic acid cycle intermediate metabolism	NAD-dependent malate dehydrogenase	Malate dehydrogenase.
jgi|Thaps3 20726|estExt_fgenesh1_pg.C_chr_10366					1336.67	2	R.DDLFNTNASIVK.T	4.25e-13	3.249	0.51	1770.7	1	19/22	Thaps3 20726	0	0	tricarboxylic acid cycle intermediate metabolism	NAD-dependent malate dehydrogenase	Malate dehydrogenase.
jgi|Thaps3 20726|estExt_fgenesh1_pg.C_chr_10366					1952.93	2	R.GEEIVQCAFVESGLTDAK.Y	5.88e-14	5.008	0.652	2146.7	1	26/34	Thaps3 20726	0	1	tricarboxylic acid cycle intermediate metabolism	NAD-dependent malate dehydrogenase	Malate dehydrogenase.
jgi|Thaps3 20726|estExt_fgenesh1_pg.C_chr_10366					1952.93	2	R.GEEIVQCAFVESGLTDAK.Y	4.25e-13	6.096	0.614	3722.7	1	27/34	Thaps3 20726	0	0	tricarboxylic acid cycle intermediate metabolism	NAD-dependent malate dehydrogenase	Malate dehydrogenase.
jgi|Thaps3 2078|fgenesh1_pg.C_chr_2000033					1976.82	2	K.DM*SNFFANEDANVCAGAK.L	3.69e-13	5.59	0.613	2448	1	25/34	Thaps3 2078	1	1	NA	NA	NA
jgi|Thaps3 2078|fgenesh1_pg.C_chr_2000033					1960.82	2	K.DMSNFFANEDANVCAGAK.L	3.69e-13	5.208	0.564	2062.5	1	23/34	Thaps3 2078	0	1	NA	NA	NA
jgi|Thaps3 2078|fgenesh1_pg.C_chr_2000033					2528.16	2	K.NDNTTSDANALATVAASGVNFMESK.D	3.69e-13	5.679	0.602	1587.6	1	27/48	Thaps3 2078	0	1	NA	NA	NA
jgi|Thaps3 2078|fgenesh1_pg.C_chr_2000033					2528.16	3	K.NDNTTSDANALATVAASGVNFMESK.D	3.69e-13	3.553	0.483	544.3	1	30/96	Thaps3 2078	0	0	NA	NA	NA
jgi|Thaps3 2078|fgenesh1_pg.C_chr_2000033					2528.16	3	K.NDNTTSDANALATVAASGVNFMESK.D	5.12e-13	4.847	0.554	1223.4	1	33/96	Thaps3 2078	0	0	NA	NA	NA
jgi|Thaps3 2078|fgenesh1_pg.C_chr_2000033					2528.16	2	K.NDNTTSDANALATVAASGVNFMESK.D	5.12e-13	6.123	0.687	2030	1	29/48	Thaps3 2078	0	0	NA	NA	NA
jgi|Thaps3 20786|estExt_fgenesh1_pg.C_chr_10476					2532.25	3	K.LDTSYSFVSKPSDGSDPIVYINK.Q	3.11e-07	4.235	0.524	1064.6	1	29/88	Thaps3 20786	1	1	extracellular region	Serine proteinase inhibitor (KU family) with thrombospondin repeats	NA
jgi|Thaps3 20786|estExt_fgenesh1_pg.C_chr_10476					2532.25	3	K.LDTSYSFVSKPSDGSDPIVYINK.Q	3.18e-09	4.375	0.504	1224.5	1	32/88	Thaps3 20786	0	0	extracellular region	Serine proteinase inhibitor (KU family) with thrombospondin repeats	NA
jgi|Thaps3 20791|estExt_fgenesh1_pg.C_chr_10481					2252.17	2	K.VFAISATDGLLDYVPEETIAK.H	8.29e-05	2.82	0.422	338.7	1	16/40	Thaps3 20791	1	1	catalytic activity	Serine/threonine protein phosphatase	NA
jgi|Thaps3 20791|estExt_fgenesh1_pg.C_chr_10481					2252.17	2	K.VFAISATDGLLDYVPEETIAK.H	5.55e-05	3.506	0.495	319.1	1	14/40	Thaps3 20791	0	0	catalytic activity	Serine/threonine protein phosphatase	NA
jgi|Thaps3 20797|estExt_fgenesh1_pg.C_chr_10495					1085.56	2	K.GIESLTFYR.E	1.82e-11	2.995	0.367	983.5	1	14/16	Thaps3 20797	1	1	S-adenosylmethionine-dependent methyltransferase activity	SAM-dependent methyltransferases	NA
jgi|Thaps3 20797|estExt_fgenesh1_pg.C_chr_10495					1262.6	2	K.GISPENSSTGSAR.D	1.36e-07	3.037	0.505	593.8	1	19/24	Thaps3 20797	0	1	S-adenosylmethionine-dependent methyltransferase activity	SAM-dependent methyltransferases	NA
jgi|Thaps3 20797|estExt_fgenesh1_pg.C_chr_10495					1262.6	2	K.GISPENSSTGSAR.D	1.82e-11	3.375	0.499	725.4	1	19/24	Thaps3 20797	0	0	S-adenosylmethionine-dependent methyltransferase activity	SAM-dependent methyltransferases	NA
jgi|Thaps3 20797|estExt_fgenesh1_pg.C_chr_10495					1471.65	2	R.CLDM*GCGFGGLLR.N	1.82e-11	3.218	0.433	1352.1	1	20/24	Thaps3 20797	0	1	S-adenosylmethionine-dependent methyltransferase activity	SAM-dependent methyltransferases	NA
jgi|Thaps3 20797|estExt_fgenesh1_pg.C_chr_10495					1748.85	2	R.DLAPSCLQWGVISM*R.K	1.82e-11	2.961	0.378	316.6	1	14/28	Thaps3 20797	0	1	S-adenosylmethionine-dependent methyltransferase activity	SAM-dependent methyltransferases	NA
jgi|Thaps3 20797|estExt_fgenesh1_pg.C_chr_10495					1901.96	2	R.IGLQSFQTVDGYFEVAK.K	1.82e-11	4.032	0.612	1490.4	1	23/32	Thaps3 20797	0	1	S-adenosylmethionine-dependent methyltransferase activity	SAM-dependent methyltransferases	NA
jgi|Thaps3 20797|estExt_fgenesh1_pg.C_chr_10495					1783.98	2	R.LIFTDIVGLPSSPPEAK.V	1.82e-11	3.989	0.484	965.9	1	21/32	Thaps3 20797	0	1	S-adenosylmethionine-dependent methyltransferase activity	SAM-dependent methyltransferases	NA
jgi|Thaps3 20804|estExt_fgenesh1_pg.C_chr_10511					1221.6	2	K.APIVDSEYEAK.V	1.19e-11	2.554	0.483	758.1	1	15/20	Thaps3 20804	1	1	NA	NA	NA
jgi|Thaps3 20804|estExt_fgenesh1_pg.C_chr_10511					1663.79	2	K.LASPSVGSSAPDDSVM*K.E	1.06e-12	4.988	0.55	1229.1	1	23/32	Thaps3 20804	0	1	NA	NA	NA
jgi|Thaps3 20804|estExt_fgenesh1_pg.C_chr_10511					1663.79	2	K.LASPSVGSSAPDDSVM*K.E	1.19e-11	5.355	0.561	1257.2	1	23/32	Thaps3 20804	0	0	NA	NA	NA
jgi|Thaps3 20804|estExt_fgenesh1_pg.C_chr_10511					1647.79	2	K.LASPSVGSSAPDDSVMK.E	1.06e-12	4.598	0.618	970.2	1	22/32	Thaps3 20804	0	1	NA	NA	NA
jgi|Thaps3 20804|estExt_fgenesh1_pg.C_chr_10511					1647.79	2	K.LASPSVGSSAPDDSVMK.E	1.19e-11	4.899	0.58	1213.6	1	23/32	Thaps3 20804	0	0	NA	NA	NA
jgi|Thaps3 20804|estExt_fgenesh1_pg.C_chr_10511					1031.57	2	K.TKAELDQVK.A	1.06e-12	2.484	0.224	636.5	1	13/16	Thaps3 20804	0	1	NA	NA	NA
jgi|Thaps3 20804|estExt_fgenesh1_pg.C_chr_10511					1478.69	2	R.AATEEFGQSSPQAR.L	1.06e-12	4.402	0.529	2124.8	1	22/26	Thaps3 20804	0	1	NA	NA	NA
jgi|Thaps3 20804|estExt_fgenesh1_pg.C_chr_10511					1478.69	2	R.AATEEFGQSSPQAR.L	1.19e-11	4.76	0.511	2098.3	1	22/26	Thaps3 20804	0	0	NA	NA	NA
jgi|Thaps3 20804|estExt_fgenesh1_pg.C_chr_10511					2331.11	3	R.APLDEECLIELIEGCEALEK.F	1.06e-12	4.42	0.455	1690.3	1	32/76	Thaps3 20804	0	1	NA	NA	NA
jgi|Thaps3 20804|estExt_fgenesh1_pg.C_chr_10511					2331.11	2	R.APLDEECLIELIEGCEALEK.F	1.06e-12	6.185	0.577	2338.8	1	27/38	Thaps3 20804	0	0	NA	NA	NA
jgi|Thaps3 20804|estExt_fgenesh1_pg.C_chr_10511					2331.11	3	R.APLDEECLIELIEGCEALEK.F	1.19e-11	3.963	0.325	954.2	1	25/76	Thaps3 20804	0	0	NA	NA	NA
jgi|Thaps3 20804|estExt_fgenesh1_pg.C_chr_10511					2331.11	2	R.APLDEECLIELIEGCEALEK.F	1.19e-11	5.179	0.538	1988.8	1	25/38	Thaps3 20804	0	0	NA	NA	NA
jgi|Thaps3 20804|estExt_fgenesh1_pg.C_chr_10511					1898.99	2	R.LAWETVEEIAASPVDIR.A	1.06e-12	2.489	0.201	801.3	1	17/32	Thaps3 20804	0	1	NA	NA	NA
jgi|Thaps3 20804|estExt_fgenesh1_pg.C_chr_10511					1898.99	3	R.LAWETVEEIAASPVDIR.A	1.06e-12	5.179	0.476	4126	1	42/64	Thaps3 20804	0	0	NA	NA	NA
jgi|Thaps3 20804|estExt_fgenesh1_pg.C_chr_10511					1898.99	2	R.LAWETVEEIAASPVDIR.A	1.19e-11	3.204	0.436	860.2	1	17/32	Thaps3 20804	0	0	NA	NA	NA
jgi|Thaps3 20804|estExt_fgenesh1_pg.C_chr_10511					1898.99	3	R.LAWETVEEIAASPVDIR.A	1.19e-11	5.244	0.504	4407.5	1	42/64	Thaps3 20804	0	0	NA	NA	NA
jgi|Thaps3 20804|estExt_fgenesh1_pg.C_chr_10511					1461.74	2	R.VDTSAAIEAALDASK.K	1.06e-12	4.097	0.442	1790.2	1	24/28	Thaps3 20804	0	1	NA	NA	NA
jgi|Thaps3 20804|estExt_fgenesh1_pg.C_chr_10511					1461.74	2	R.VDTSAAIEAALDASK.K	1.19e-11	3.462	0.492	1191.5	1	22/28	Thaps3 20804	0	0	NA	NA	NA
jgi|Thaps3 20804|estExt_fgenesh1_pg.C_chr_10511					2123.98	2	R.VLWDIVEEM*DASDNSVASK.A	1.06e-12	5.237	0.638	2311	1	28/36	Thaps3 20804	0	1	NA	NA	NA
jgi|Thaps3 20804|estExt_fgenesh1_pg.C_chr_10511					2123.98	2	R.VLWDIVEEM*DASDNSVASK.A	1.19e-11	5.425	0.599	2002.6	1	26/36	Thaps3 20804	0	0	NA	NA	NA
jgi|Thaps3 20810|estExt_fgenesh1_pg.C_chr_10523					1302.73	2	K.KGEDGVTVGLSLK.S	4.49e-10	2.644	0.222	577.6	1	15/24	Thaps3 20810	1	1	NA	NA	NA
jgi|Thaps3 20810|estExt_fgenesh1_pg.C_chr_10523					1302.73	2	K.KGEDGVTVGLSLK.S	1.55e-14	3.46	0.335	1397.5	1	19/24	Thaps3 20810	0	0	NA	NA	NA
jgi|Thaps3 20810|estExt_fgenesh1_pg.C_chr_10523					1427.87	2	K.LVAAVCILQLSLK.I	1.55e-14	3.762	0.384	1274.9	1	18/24	Thaps3 20810	0	1	NA	NA	NA
jgi|Thaps3 20810|estExt_fgenesh1_pg.C_chr_10523					1016.6	2	K.TAVIIEGVSK.L	1.55e-14	2.651	0.487	1443.7	1	16/18	Thaps3 20810	0	1	NA	NA	NA
jgi|Thaps3 20810|estExt_fgenesh1_pg.C_chr_10523					1677.77	2	R.EAQDFAEAEVGAAANGK.D	4.49e-10	5.746	0.613	3449	1	25/32	Thaps3 20810	0	1	NA	NA	NA
jgi|Thaps3 20810|estExt_fgenesh1_pg.C_chr_10523					1677.77	2	R.EAQDFAEAEVGAAANGK.D	1.55e-14	6.041	0.676	3286	1	25/32	Thaps3 20810	0	0	NA	NA	NA
jgi|Thaps3 20810|estExt_fgenesh1_pg.C_chr_10523					1488.84	2	R.EILEGVVIIGQYR.T	4.49e-10	2.598	0.162	974.6	1	18/24	Thaps3 20810	0	1	NA	NA	NA
jgi|Thaps3 20810|estExt_fgenesh1_pg.C_chr_10523					2106.16	2	R.EVAEIGVFLIPFFLQGAGAK.A	4.49e-10	3.828	0.552	597.7	1	21/38	Thaps3 20810	0	1	NA	NA	NA
jgi|Thaps3 20810|estExt_fgenesh1_pg.C_chr_10523					2106.16	3	R.EVAEIGVFLIPFFLQGAGAK.A	1.55e-14	3.578	0.417	832.6	1	26/76	Thaps3 20810	0	0	NA	NA	NA
jgi|Thaps3 20810|estExt_fgenesh1_pg.C_chr_10523					2106.16	2	R.EVAEIGVFLIPFFLQGAGAK.A	1.55e-14	5.059	0.57	1173.6	1	27/38	Thaps3 20810	0	0	NA	NA	NA
jgi|Thaps3 20810|estExt_fgenesh1_pg.C_chr_10523					1191.61	2	R.FNVAWNVWR.E	4.49e-10	3.294	0.21	1435.7	1	15/16	Thaps3 20810	0	1	NA	NA	NA
jgi|Thaps3 20810|estExt_fgenesh1_pg.C_chr_10523					1191.61	2	R.FNVAWNVWR.E	1.55e-14	3.415	0.215	1429.7	1	15/16	Thaps3 20810	0	0	NA	NA	NA
jgi|Thaps3 20810|estExt_fgenesh1_pg.C_chr_10523					1101.48	2	R.SPEWQDPDK.Q	4.49e-10	2.843	0.236	913	1	13/16	Thaps3 20810	0	1	NA	NA	NA
jgi|Thaps3 20810|estExt_fgenesh1_pg.C_chr_10523					1357.64	3	R.SPEWQDPDKQK.A	1.55e-14	2.915	0.29	827	2	21/40	Thaps3 20810	0	1	NA	NA	NA
jgi|Thaps3 20812|estExt_fgenesh1_pg.C_chr_10525					1964.95	2	K.AIDGVSQVETQTITNM*EI.-	9.42e-11	5.078	0.656	1891	1	24/34	Thaps3 20812	1	1	NA	NA	NA
jgi|Thaps3 20812|estExt_fgenesh1_pg.C_chr_10525					1964.95	2	K.AIDGVSQVETQTITNM*EI.-	1.3e-11	5.201	0.608	1883.7	1	24/34	Thaps3 20812	0	0	NA	NA	NA
jgi|Thaps3 20812|estExt_fgenesh1_pg.C_chr_10525					1119.59	2	K.ATSESLEAIAK.L	9.42e-11	2.816	0.35	850.7	1	18/20	Thaps3 20812	0	1	NA	NA	NA
jgi|Thaps3 20812|estExt_fgenesh1_pg.C_chr_10525					1119.59	2	K.ATSESLEAIAK.L	1.3e-11	3.001	0.374	872.6	1	18/20	Thaps3 20812	0	0	NA	NA	NA
jgi|Thaps3 20812|estExt_fgenesh1_pg.C_chr_10525					3013.42	2	K.LM*TTVPLDDFGPWEASGFAPEAEFLEK.L	9.42e-11	4.38	0.592	674	1	20/52	Thaps3 20812	0	1	NA	NA	NA
jgi|Thaps3 20812|estExt_fgenesh1_pg.C_chr_10525					3013.42	3	K.LM*TTVPLDDFGPWEASGFAPEAEFLEK.L	1.3e-11	4.649	0.438	634	1	32/104	Thaps3 20812	0	0	NA	NA	NA
jgi|Thaps3 20812|estExt_fgenesh1_pg.C_chr_10525					2997.42	3	K.LMTTVPLDDFGPWEASGFAPEAEFLEK.L	9.42e-11	3.996	0.565	741.6	1	33/104	Thaps3 20812	0	1	NA	NA	NA
jgi|Thaps3 20812|estExt_fgenesh1_pg.C_chr_10525					2997.42	2	K.LMTTVPLDDFGPWEASGFAPEAEFLEK.L	9.42e-11	4.822	0.684	404.1	1	18/52	Thaps3 20812	0	0	NA	NA	NA
jgi|Thaps3 20812|estExt_fgenesh1_pg.C_chr_10525					1218.66	2	K.LVEEYLPEVK.K	9.42e-11	2.847	0.442	1409.8	1	16/18	Thaps3 20812	0	1	NA	NA	NA
jgi|Thaps3 20812|estExt_fgenesh1_pg.C_chr_10525					1218.66	2	K.LVEEYLPEVK.K	1.3e-11	2.417	0.343	1431.9	1	16/18	Thaps3 20812	0	0	NA	NA	NA
jgi|Thaps3 20812|estExt_fgenesh1_pg.C_chr_10525					1168.55	2	R.LVCGGCLDFK.L	9.42e-11	2.634	0.374	750.9	1	15/18	Thaps3 20812	0	1	NA	NA	NA
jgi|Thaps3 20866|estExt_fgenesh1_pg.C_chr_10650					1315.71	2	K.VLTVEPGEASSVK.F	3.46e-08	2.7	0.451	548.3	1	16/24	Thaps3 20866	1	1	NA	NA	NA
jgi|Thaps3 20866|estExt_fgenesh1_pg.C_chr_10650					1315.71	2	K.VLTVEPGEASSVK.F	1.04e-12	2.586	0.506	589.2	1	16/24	Thaps3 20866	0	0	NA	NA	NA
jgi|Thaps3 20866|estExt_fgenesh1_pg.C_chr_10650					1840.92	2	R.GFPQYTVFGPDSALSVR.A	1.04e-12	4.271	0.543	1073.6	1	23/32	Thaps3 20866	0	1	NA	NA	NA
jgi|Thaps3 20866|estExt_fgenesh1_pg.C_chr_10650					1277.59	2	R.NPSGAGFQWADK.T	3.46e-08	3.225	0.416	663	1	17/22	Thaps3 20866	0	1	NA	NA	NA
jgi|Thaps3 2087|fgenesh1_pg.C_chr_2000042					1841	2	K.EGSAAPADIIGTVLSQALK.Q	0.000242	3.339	0.407	424.7	1	17/36	Thaps3 2087	1	1	NA	NA	NA
jgi|Thaps3 20889|estExt_fgenesh1_pg.C_chr_10692					1416.61	2	K.MTGATSYADAWDK.T	0.000225	2.768	0.262	483.6	2	16/24	Thaps3 20889	1	1	amino acid-polyamine transporter activity	Amino acid transporter protein	NA
jgi|Thaps3 20923|estExt_fgenesh1_pg.C_chr_10763					1061.51	2	K.VGIEAGDSGEK.A	8.87e-05	2.593	0.278	483.5	4	13/20	Thaps3 20923	1	1	NA	Predicted membrane protein	NA
jgi|Thaps3 20931|estExt_fgenesh1_pg.C_chr_10779					2130.01	3	K.FVEDAEEDSLLEYVSGTVK.E	3.33e-16	3.829	0.471	2097.8	1	36/72	Thaps3 20931	1	1	NA	NA	NA
jgi|Thaps3 20931|estExt_fgenesh1_pg.C_chr_10779					2130.01	2	K.FVEDAEEDSLLEYVSGTVK.E	3.33e-16	5.962	0.536	4929.3	1	31/36	Thaps3 20931	0	0	NA	NA	NA
jgi|Thaps3 20931|estExt_fgenesh1_pg.C_chr_10779					2130.01	2	K.FVEDAEEDSLLEYVSGTVK.E	4.44e-15	5.828	0.551	3943.4	1	29/36	Thaps3 20931	0	0	NA	NA	NA
jgi|Thaps3 20931|estExt_fgenesh1_pg.C_chr_10779					2130.01	3	K.FVEDAEEDSLLEYVSGTVK.E	4.44e-15	3.089	0.252	1179.7	1	28/72	Thaps3 20931	0	0	NA	NA	NA
jgi|Thaps3 20931|estExt_fgenesh1_pg.C_chr_10779					1426.58	2	R.FEQYCTYCQK.C	4.44e-15	2.854	0.318	713.9	1	15/18	Thaps3 20931	0	1	NA	NA	NA
jgi|Thaps3 20933|estExt_fgenesh1_pg.C_chr_10784					1387.71	2	K.LGDIADAAEGAASVK.N	8.04e-10	4.497	0.573	2789.9	1	25/28	Thaps3 20933	1	1	NA	NA	NA
jgi|Thaps3 20953|estExt_fgenesh1_pg.C_chr_10826					1659.82	2	R.ERMAAEAAAASAAAAAAR.A	6.75e-05	2.485	0.164	554.3	2	16/34	Thaps3 20953	1	1	trypsin activity	Trypsin	NA
jgi|Thaps3 20953|estExt_fgenesh1_pg.C_chr_10826					1659.82	2	R.ERMAAEAAAASAAAAAAR.A	0.000397	2.677	0.137	609.2	2	17/34	Thaps3 20953	0	0	trypsin activity	Trypsin	NA
jgi|Thaps3 20993|estExt_fgenesh1_pg.C_chr_10921					2006	2	K.EAVAAAEESGIVFIDEIDK.I	2.63e-05	2.591	0.378	562.3	1	19/36	Thaps3 20993	1	1	nucleotide binding	Putative ATP-dependent Clp-type protease (AAA+ ATPase superfamily)	NA
jgi|Thaps3 20993|estExt_fgenesh1_pg.C_chr_10921					1552.75	2	K.TEGVTLSFEDDALR.E	9.87e-08	3.478	0.348	1398.7	1	20/26	Thaps3 20993	0	1	nucleotide binding	Putative ATP-dependent Clp-type protease (AAA+ ATPase superfamily)	NA
jgi|Thaps3 20993|estExt_fgenesh1_pg.C_chr_10921					1526.84	2	R.ILDILIGPDGTGTNK.S	9.87e-08	3.804	0.12	621.1	2	17/28	Thaps3 20993	0	1	nucleotide binding	Putative ATP-dependent Clp-type protease (AAA+ ATPase superfamily)	NA
jgi|Thaps3 20993|estExt_fgenesh1_pg.C_chr_10921					1522.76	2	R.VELNGLTEEDLYK.I	9.87e-08	3.194	0.472	843.4	1	18/24	Thaps3 20993	0	1	nucleotide binding	Putative ATP-dependent Clp-type protease (AAA+ ATPase superfamily)	NA
jgi|Thaps3 21043|estExt_fgenesh1_pg.C_chr_11018					1993	3	K.DMMINIIMQTMGKPLEK.V	1.87e-10	3.117	0.39	832.1	1	26/64	Thaps3 21043	1	1	NA	NA	NA
jgi|Thaps3 21043|estExt_fgenesh1_pg.C_chr_11018					1016.57	2	K.EALGTTGVIR.E	1.87e-10	2.524	0.255	408.8	1	13/18	Thaps3 21043	0	1	NA	NA	NA
jgi|Thaps3 21043|estExt_fgenesh1_pg.C_chr_11018					1835.91	2	K.LGISSEQGEEM*LLGTQK.K	3.75e-07	3.654	0.207	823	1	19/32	Thaps3 21043	0	1	NA	NA	NA
jgi|Thaps3 21043|estExt_fgenesh1_pg.C_chr_11018					2102.17	2	K.LVGVAALPLSYIVGAAM*TPSR.R	1.87e-10	5.283	0.601	1484.3	1	27/40	Thaps3 21043	0	1	NA	NA	NA
jgi|Thaps3 21043|estExt_fgenesh1_pg.C_chr_11018					2086.17	2	K.LVGVAALPLSYIVGAAMTPSR.R	1.87e-10	4.793	0.596	1028.5	1	24/40	Thaps3 21043	0	1	NA	NA	NA
jgi|Thaps3 21043|estExt_fgenesh1_pg.C_chr_11018					1293.66	2	R.AFAGPLYDNAVR.Q	3.75e-07	3.061	0.392	1369.7	1	18/22	Thaps3 21043	0	1	NA	NA	NA
jgi|Thaps3 21043|estExt_fgenesh1_pg.C_chr_11018					1293.66	2	R.AFAGPLYDNAVR.Q	1.87e-10	2.819	0.476	1121.7	1	17/22	Thaps3 21043	0	0	NA	NA	NA
jgi|Thaps3 21043|estExt_fgenesh1_pg.C_chr_11018					1312.76	2	R.AVGGVVAAVTAGGVGK.S	3.75e-07	3.368	0.427	1363.5	1	23/30	Thaps3 21043	0	1	NA	NA	NA
jgi|Thaps3 21043|estExt_fgenesh1_pg.C_chr_11018					1376.68	2	R.GM*DLEALENIQK.L	1.87e-10	3.506	0.372	1674.2	1	18/22	Thaps3 21043	0	1	NA	NA	NA
jgi|Thaps3 21043|estExt_fgenesh1_pg.C_chr_11018					1242.71	2	R.LVLTNDQLAQK.R	3.75e-07	3.134	0.463	1042.7	1	17/20	Thaps3 21043	0	1	NA	NA	NA
jgi|Thaps3 21043|estExt_fgenesh1_pg.C_chr_11018					1357.73	2	R.NTALVALQDAVDK.T	3.75e-07	3.762	0.464	1015.5	1	19/24	Thaps3 21043	0	1	NA	NA	NA
jgi|Thaps3 21043|estExt_fgenesh1_pg.C_chr_11018					1357.73	2	R.NTALVALQDAVDK.T	1.87e-10	3.495	0.421	909	1	19/24	Thaps3 21043	0	0	NA	NA	NA
jgi|Thaps3 21043|estExt_fgenesh1_pg.C_chr_11018					1635.77	2	R.SM*LGISDAEGENQIR.A	1.87e-10	4.735	0.441	2160	1	24/28	Thaps3 21043	0	1	NA	NA	NA
jgi|Thaps3 21043|estExt_fgenesh1_pg.C_chr_11018					1641.87	2	R.VLDLGLDDANIADGIK.R	1.87e-10	4.308	0.522	2239.2	1	23/30	Thaps3 21043	0	1	NA	NA	NA
jgi|Thaps3 21043|estExt_fgenesh1_pg.C_chr_11018					1824.88	2	R.VNNAAATYDGLM*DAIAAK.E	1.87e-10	4.067	0.622	1074.9	1	21/34	Thaps3 21043	0	1	NA	NA	NA
jgi|Thaps3 21058|estExt_fgenesh1_pg.C_chr_11056					2047.01	3	K.APEQAIGALLCAFAQGAACK.D	1.22e-14	4.473	0.441	1637.8	1	30/76	Thaps3 21058	1	1	NA	Cytoskeleton-associated protein and related proteins	NA
jgi|Thaps3 21058|estExt_fgenesh1_pg.C_chr_11056					2047.01	2	K.APEQAIGALLCAFAQGAACK.D	1.22e-14	5.541	0.626	2784.9	1	29/38	Thaps3 21058	0	0	NA	Cytoskeleton-associated protein and related proteins	NA
jgi|Thaps3 21058|estExt_fgenesh1_pg.C_chr_11056					2047.01	3	K.APEQAIGALLCAFAQGAACK.D	1.11e-11	4.277	0.513	2008.1	1	37/76	Thaps3 21058	0	0	NA	Cytoskeleton-associated protein and related proteins	NA
jgi|Thaps3 21058|estExt_fgenesh1_pg.C_chr_11056					2047.01	2	K.APEQAIGALLCAFAQGAACK.D	1.11e-11	5.455	0.604	2441.6	1	26/38	Thaps3 21058	0	0	NA	Cytoskeleton-associated protein and related proteins	NA
jgi|Thaps3 21058|estExt_fgenesh1_pg.C_chr_11056					3237.53	3	R.FSSSVATPATIFECDYDANPTELYLAVQK.K	1.11e-11	4.929	0.544	956.2	1	34/112	Thaps3 21058	0	1	NA	Cytoskeleton-associated protein and related proteins	NA
jgi|Thaps3 21058|estExt_fgenesh1_pg.C_chr_11056					1185.59	2	R.GSAYYAVANAAK.G	1.11e-11	3.137	0.48	1048.7	1	17/22	Thaps3 21058	0	1	NA	Cytoskeleton-associated protein and related proteins	NA
jgi|Thaps3 21058|estExt_fgenesh1_pg.C_chr_11056					1101.58	2	R.VNELEGELAK.T	1.22e-14	2.558	0.471	895.3	1	15/18	Thaps3 21058	0	1	NA	Cytoskeleton-associated protein and related proteins	NA
jgi|Thaps3 21069|estExt_fgenesh1_pg.C_chr_11097					2118.16	2	K.FLAGAITGGVGSVVGNPFDVLK.T	1.03e-13	7.087	0.538	3277.4	1	32/42	Thaps3 21069	1	1	binding	Mitochondrial oxoglutarate/malate carrier proteins	NA
jgi|Thaps3 21069|estExt_fgenesh1_pg.C_chr_11097					2118.16	3	K.FLAGAITGGVGSVVGNPFDVLK.T	1.22e-14	3.201	0.37	693.1	1	27/84	Thaps3 21069	0	0	binding	Mitochondrial oxoglutarate/malate carrier proteins	NA
jgi|Thaps3 21069|estExt_fgenesh1_pg.C_chr_11097					2118.16	2	K.FLAGAITGGVGSVVGNPFDVLK.T	1.22e-14	7.568	0.545	3161.3	1	32/42	Thaps3 21069	0	0	binding	Mitochondrial oxoglutarate/malate carrier proteins	NA
jgi|Thaps3 21069|estExt_fgenesh1_pg.C_chr_11097					1280.64	2	K.GSIVQYTGWNR.K	1.03e-13	3.258	0.524	812.7	1	15/20	Thaps3 21069	0	1	binding	Mitochondrial oxoglutarate/malate carrier proteins	NA
jgi|Thaps3 21069|estExt_fgenesh1_pg.C_chr_11097					1280.64	2	K.GSIVQYTGWNR.K	1.22e-14	2.818	0.463	648.4	1	15/20	Thaps3 21069	0	0	binding	Mitochondrial oxoglutarate/malate carrier proteins	NA
jgi|Thaps3 21069|estExt_fgenesh1_pg.C_chr_11097					846.48	2	K.LGAYAPVR.N	1.22e-14	2.501	0.308	1069.8	1	12/14	Thaps3 21069	0	1	binding	Mitochondrial oxoglutarate/malate carrier proteins	NA
jgi|Thaps3 21069|estExt_fgenesh1_pg.C_chr_11097					1358.74	2	K.TIQADGVLSLWR.G	1.03e-13	3.115	0.499	1026.3	1	15/22	Thaps3 21069	0	1	binding	Mitochondrial oxoglutarate/malate carrier proteins	NA
jgi|Thaps3 21069|estExt_fgenesh1_pg.C_chr_11097					1358.74	2	K.TIQADGVLSLWR.G	1.22e-14	3.423	0.518	1252.4	1	16/22	Thaps3 21069	0	0	binding	Mitochondrial oxoglutarate/malate carrier proteins	NA
jgi|Thaps3 21069|estExt_fgenesh1_pg.C_chr_11097					2243.1	2	K.TLAQTNTTGDSM*GTLVANLYR.D	1.03e-13	6.254	0.621	2191	1	27/40	Thaps3 21069	0	1	binding	Mitochondrial oxoglutarate/malate carrier proteins	NA
jgi|Thaps3 21069|estExt_fgenesh1_pg.C_chr_11097					1432.68	2	R.NAIGAGDPDASIGM*K.F	1.03e-13	3.032	0.205	1020.3	1	20/28	Thaps3 21069	0	1	binding	Mitochondrial oxoglutarate/malate carrier proteins	NA
jgi|Thaps3 21161|estExt_fgenesh1_pg.C_chr_20147					1717.8	2	K.ENEQFLNEDNPLQK.S	3.9e-12	4.778	0.369	1615.3	1	21/26	Thaps3 21161	1	1	hedgehog receptor activity	Predicted patched transmembrane receptor	NA
jgi|Thaps3 21161|estExt_fgenesh1_pg.C_chr_20147					1717.8	2	K.ENEQFLNEDNPLQK.S	3.22e-12	4.535	0.343	1886.8	1	22/26	Thaps3 21161	0	0	hedgehog receptor activity	Predicted patched transmembrane receptor	NA
jgi|Thaps3 21161|estExt_fgenesh1_pg.C_chr_20147					1892.85	2	K.ESDVSDGYNSFLDFVAK.E	3.9e-12	5.432	0.557	2678.5	1	27/32	Thaps3 21161	0	1	hedgehog receptor activity	Predicted patched transmembrane receptor	NA
jgi|Thaps3 21161|estExt_fgenesh1_pg.C_chr_20147					1892.85	2	K.ESDVSDGYNSFLDFVAK.E	3.22e-12	5.307	0.561	2589	1	26/32	Thaps3 21161	0	0	hedgehog receptor activity	Predicted patched transmembrane receptor	NA
jgi|Thaps3 21161|estExt_fgenesh1_pg.C_chr_20147					1532.76	2	K.FVFM*NNQNIYVK.S	3.9e-12	3.069	0.342	1349	1	17/22	Thaps3 21161	0	1	hedgehog receptor activity	Predicted patched transmembrane receptor	NA
jgi|Thaps3 21161|estExt_fgenesh1_pg.C_chr_20147					1532.76	2	K.FVFM*NNQNIYVK.S	3.22e-12	3.465	0.345	1228.3	1	18/22	Thaps3 21161	0	0	hedgehog receptor activity	Predicted patched transmembrane receptor	NA
jgi|Thaps3 21161|estExt_fgenesh1_pg.C_chr_20147					1213.52	2	K.GDLTDCDYVR.T	3.9e-12	2.577	0.37	797	1	15/18	Thaps3 21161	0	1	hedgehog receptor activity	Predicted patched transmembrane receptor	NA
jgi|Thaps3 21161|estExt_fgenesh1_pg.C_chr_20147					1213.52	2	K.GDLTDCDYVR.T	3.22e-12	2.995	0.411	924.9	1	15/18	Thaps3 21161	0	0	hedgehog receptor activity	Predicted patched transmembrane receptor	NA
jgi|Thaps3 21161|estExt_fgenesh1_pg.C_chr_20147					1263.63	2	K.IAEEANQIM*TK.S	3.9e-12	3.403	0.4	933.4	1	16/20	Thaps3 21161	0	1	hedgehog receptor activity	Predicted patched transmembrane receptor	NA
jgi|Thaps3 21161|estExt_fgenesh1_pg.C_chr_20147					1263.63	2	K.IAEEANQIM*TK.S	3.22e-12	3.567	0.469	1081.6	1	16/20	Thaps3 21161	0	0	hedgehog receptor activity	Predicted patched transmembrane receptor	NA
jgi|Thaps3 21161|estExt_fgenesh1_pg.C_chr_20147					1247.63	2	K.IAEEANQIMTK.S	3.9e-12	3.228	0.514	742.2	1	16/20	Thaps3 21161	0	1	hedgehog receptor activity	Predicted patched transmembrane receptor	NA
jgi|Thaps3 21161|estExt_fgenesh1_pg.C_chr_20147					1247.63	2	K.IAEEANQIMTK.S	3.22e-12	2.805	0.463	694.2	1	16/20	Thaps3 21161	0	0	hedgehog receptor activity	Predicted patched transmembrane receptor	NA
jgi|Thaps3 21161|estExt_fgenesh1_pg.C_chr_20147					1543.71	2	K.NFSSENQISQFSR.G	3.9e-12	3.758	0.499	1761.4	1	20/24	Thaps3 21161	0	1	hedgehog receptor activity	Predicted patched transmembrane receptor	NA
jgi|Thaps3 21161|estExt_fgenesh1_pg.C_chr_20147					1543.71	2	K.NFSSENQISQFSR.G	3.22e-12	3.646	0.497	1522	1	19/24	Thaps3 21161	0	0	hedgehog receptor activity	Predicted patched transmembrane receptor	NA
jgi|Thaps3 21161|estExt_fgenesh1_pg.C_chr_20147					2113.02	3	K.PFDFEAATQKPTLFTDER.G	3.22e-12	3.651	0.365	963.5	1	26/68	Thaps3 21161	0	1	hedgehog receptor activity	Predicted patched transmembrane receptor	NA
jgi|Thaps3 21161|estExt_fgenesh1_pg.C_chr_20147					1596.72	2	K.SCTGQVIMTDLDEK.F	3.22e-12	4.6	0.533	1803.8	1	21/26	Thaps3 21161	0	1	hedgehog receptor activity	Predicted patched transmembrane receptor	NA
jgi|Thaps3 21161|estExt_fgenesh1_pg.C_chr_20147					1575.62	2	K.SCYDEDGVETTSGR.Y	3.9e-12	5.292	0.619	2675.9	1	23/26	Thaps3 21161	0	1	hedgehog receptor activity	Predicted patched transmembrane receptor	NA
jgi|Thaps3 21161|estExt_fgenesh1_pg.C_chr_20147					1575.62	2	K.SCYDEDGVETTSGR.Y	3.22e-12	5.343	0.644	2630.6	1	23/26	Thaps3 21161	0	0	hedgehog receptor activity	Predicted patched transmembrane receptor	NA
jgi|Thaps3 21161|estExt_fgenesh1_pg.C_chr_20147					2075.07	2	K.SITIINNEFPTANDDLGLK.V	3.9e-12	4.228	0.425	383.4	1	22/36	Thaps3 21161	0	1	hedgehog receptor activity	Predicted patched transmembrane receptor	NA
jgi|Thaps3 21161|estExt_fgenesh1_pg.C_chr_20147					2075.07	2	K.SITIINNEFPTANDDLGLK.V	3.22e-12	5.506	0.382	551.7	1	22/36	Thaps3 21161	0	0	hedgehog receptor activity	Predicted patched transmembrane receptor	NA
jgi|Thaps3 21161|estExt_fgenesh1_pg.C_chr_20147					1471.72	2	K.VYYAWGLEEVSR.D	3.22e-12	3.357	0.364	1431.4	1	17/22	Thaps3 21161	0	1	hedgehog receptor activity	Predicted patched transmembrane receptor	NA
jgi|Thaps3 21161|estExt_fgenesh1_pg.C_chr_20147					1359.71	2	R.GIVFWGAPLEDR.K	3.9e-12	3.126	0.49	1530.9	1	18/22	Thaps3 21161	0	1	hedgehog receptor activity	Predicted patched transmembrane receptor	NA
jgi|Thaps3 21161|estExt_fgenesh1_pg.C_chr_20147					1359.71	2	R.GIVFWGAPLEDR.K	3.22e-12	3.027	0.416	1431.1	1	18/22	Thaps3 21161	0	0	hedgehog receptor activity	Predicted patched transmembrane receptor	NA
jgi|Thaps3 21161|estExt_fgenesh1_pg.C_chr_20147					2427.17	2	R.YASVSAESNVLDPFGLDAESVTR.R	3.9e-12	4.611	0.635	1109.6	1	25/44	Thaps3 21161	0	1	hedgehog receptor activity	Predicted patched transmembrane receptor	NA
jgi|Thaps3 21161|estExt_fgenesh1_pg.C_chr_20147					2427.17	2	R.YASVSAESNVLDPFGLDAESVTR.R	3.22e-12	5.539	0.65	1124.1	1	25/44	Thaps3 21161	0	0	hedgehog receptor activity	Predicted patched transmembrane receptor	NA
jgi|Thaps3 21170|estExt_fgenesh1_pg.C_chr_20167					1698.78	2	K.NSDCTITAFIENWK.T	6.04e-05	3.146	0.32	555	1	15/26	Thaps3 21170	1	1	NA	NA	NA
jgi|Thaps3 21175|estExt_fgenesh1_pg.C_chr_20181					1205.6	2	-.M*AALATAANEAR.G	1.33e-14	4.188	0.445	2141.2	1	21/22	Thaps3 21175	1	1	transketolase activity	Transketolase	Transketolase.
jgi|Thaps3 21175|estExt_fgenesh1_pg.C_chr_20181					1205.6	2	-.M*AALATAANEAR.G	1.11e-15	4	0.407	2170.7	1	21/22	Thaps3 21175	0	0	transketolase activity	Transketolase	Transketolase.
jgi|Thaps3 21175|estExt_fgenesh1_pg.C_chr_20181					1189.6	2	-.MAALATAANEAR.G	1.33e-14	4.134	0.503	2029.8	1	21/22	Thaps3 21175	0	1	transketolase activity	Transketolase	Transketolase.
jgi|Thaps3 21175|estExt_fgenesh1_pg.C_chr_20181					1189.6	2	-.MAALATAANEAR.G	1.11e-15	4.15	0.494	1767.6	1	21/22	Thaps3 21175	0	0	transketolase activity	Transketolase	Transketolase.
jgi|Thaps3 21175|estExt_fgenesh1_pg.C_chr_20181					1550.73	2	K.ASGSTFAVFVDYMR.P	1.33e-14	3.464	0.476	1284.2	1	19/26	Thaps3 21175	0	1	transketolase activity	Transketolase	Transketolase.
jgi|Thaps3 21175|estExt_fgenesh1_pg.C_chr_20181					1550.73	2	K.ASGSTFAVFVDYMR.P	1.11e-15	2.694	0.414	521.1	1	15/26	Thaps3 21175	0	0	transketolase activity	Transketolase	Transketolase.
jgi|Thaps3 21175|estExt_fgenesh1_pg.C_chr_20181					1798.79	2	K.ELGM*SAENLSAEIASM*N.-	1.33e-14	5.052	0.682	2432.2	1	25/32	Thaps3 21175	0	1	transketolase activity	Transketolase	Transketolase.
jgi|Thaps3 21175|estExt_fgenesh1_pg.C_chr_20181					1798.79	2	K.ELGM*SAENLSAEIASM*N.-	1.11e-15	4.775	0.658	2687.7	1	26/32	Thaps3 21175	0	0	transketolase activity	Transketolase	Transketolase.
jgi|Thaps3 21175|estExt_fgenesh1_pg.C_chr_20181					1782.79	2	K.ELGMSAENLSAEIASM*N.-	1.33e-14	3.815	0.655	1299	1	22/32	Thaps3 21175	0	1	transketolase activity	Transketolase	Transketolase.
jgi|Thaps3 21175|estExt_fgenesh1_pg.C_chr_20181					1782.79	2	K.ELGMSAENLSAEIASM*N.-	1.11e-15	4.264	0.705	1753	1	23/32	Thaps3 21175	0	0	transketolase activity	Transketolase	Transketolase.
jgi|Thaps3 21175|estExt_fgenesh1_pg.C_chr_20181					2494.3	2	K.ESADLDLIIIATGSEVQHALEAAK.D	1.33e-14	4.817	0.604	806.4	1	20/46	Thaps3 21175	0	1	transketolase activity	Transketolase	Transketolase.
jgi|Thaps3 21175|estExt_fgenesh1_pg.C_chr_20181					2278	3	K.GM*EETEGTNAAHGEAGVPYVDK.A	1.33e-14	3.535	0.514	1141.3	1	32/84	Thaps3 21175	0	1	transketolase activity	Transketolase	Transketolase.
jgi|Thaps3 21175|estExt_fgenesh1_pg.C_chr_20181					2278	2	K.GM*EETEGTNAAHGEAGVPYVDK.A	1.33e-14	4.41	0.615	832.6	1	22/42	Thaps3 21175	0	0	transketolase activity	Transketolase	Transketolase.
jgi|Thaps3 21175|estExt_fgenesh1_pg.C_chr_20181					2278	3	K.GM*EETEGTNAAHGEAGVPYVDK.A	1.11e-15	4.229	0.512	1625.4	1	36/84	Thaps3 21175	0	0	transketolase activity	Transketolase	Transketolase.
jgi|Thaps3 21175|estExt_fgenesh1_pg.C_chr_20181					2262	3	K.GMEETEGTNAAHGEAGVPYVDK.A	1.33e-14	4.398	0.586	1301.6	1	34/84	Thaps3 21175	0	1	transketolase activity	Transketolase	Transketolase.
jgi|Thaps3 21175|estExt_fgenesh1_pg.C_chr_20181					2262	3	K.GMEETEGTNAAHGEAGVPYVDK.A	1.11e-15	4.142	0.613	1041.8	1	30/84	Thaps3 21175	0	0	transketolase activity	Transketolase	Transketolase.
jgi|Thaps3 21175|estExt_fgenesh1_pg.C_chr_20181					2622.4	3	K.KESADLDLIIIATGSEVQHALEAAK.D	1.33e-14	4.517	0.315	919.3	1	29/96	Thaps3 21175	0	1	transketolase activity	Transketolase	Transketolase.
jgi|Thaps3 21175|estExt_fgenesh1_pg.C_chr_20181					1443.67	2	K.M*AEYTQSEDIIK.R	1.33e-14	3.72	0.509	1999.4	1	20/22	Thaps3 21175	0	1	transketolase activity	Transketolase	Transketolase.
jgi|Thaps3 21175|estExt_fgenesh1_pg.C_chr_20181					1443.67	2	K.M*AEYTQSEDIIK.R	1.11e-15	3.526	0.508	1578.4	1	19/22	Thaps3 21175	0	0	transketolase activity	Transketolase	Transketolase.
jgi|Thaps3 21175|estExt_fgenesh1_pg.C_chr_20181					1427.67	2	K.MAEYTQSEDIIK.R	1.33e-14	4.127	0.555	1475.9	1	19/22	Thaps3 21175	0	1	transketolase activity	Transketolase	Transketolase.
jgi|Thaps3 21175|estExt_fgenesh1_pg.C_chr_20181					1427.67	2	K.MAEYTQSEDIIK.R	1.11e-15	4.249	0.499	1331.8	1	19/22	Thaps3 21175	0	0	transketolase activity	Transketolase	Transketolase.
jgi|Thaps3 21175|estExt_fgenesh1_pg.C_chr_20181					1815.9	3	K.QVPQYISGSADLHGSTR.N	1.33e-14	3.02	0.486	365.9	1	24/64	Thaps3 21175	0	1	transketolase activity	Transketolase	Transketolase.
jgi|Thaps3 21175|estExt_fgenesh1_pg.C_chr_20181					1815.9	3	K.QVPQYISGSADLHGSTR.N	1.11e-15	3.345	0.523	467	1	27/64	Thaps3 21175	0	0	transketolase activity	Transketolase	Transketolase.
jgi|Thaps3 21175|estExt_fgenesh1_pg.C_chr_20181					1632.73	2	K.TYDEWQATYAAWK.E	1.33e-14	4.774	0.566	2307.5	1	20/24	Thaps3 21175	0	1	transketolase activity	Transketolase	Transketolase.
jgi|Thaps3 21175|estExt_fgenesh1_pg.C_chr_20181					1632.73	2	K.TYDEWQATYAAWK.E	1.11e-15	2.786	0.405	601.5	1	17/24	Thaps3 21175	0	0	transketolase activity	Transketolase	Transketolase.
jgi|Thaps3 21175|estExt_fgenesh1_pg.C_chr_20181					1284.63	2	R.FGFSAPGDIVM*K.E	1.33e-14	2.636	0.521	781	1	17/22	Thaps3 21175	0	1	transketolase activity	Transketolase	Transketolase.
jgi|Thaps3 21175|estExt_fgenesh1_pg.C_chr_20181					1284.63	2	R.FGFSAPGDIVM*K.E	1.11e-15	2.703	0.527	772.3	1	17/22	Thaps3 21175	0	0	transketolase activity	Transketolase	Transketolase.
jgi|Thaps3 21175|estExt_fgenesh1_pg.C_chr_20181					1268.63	2	R.FGFSAPGDIVMK.E	1.33e-14	3.249	0.303	1062.4	1	20/22	Thaps3 21175	0	1	transketolase activity	Transketolase	Transketolase.
jgi|Thaps3 21175|estExt_fgenesh1_pg.C_chr_20181					1268.63	2	R.FGFSAPGDIVMK.E	1.11e-15	3.309	0.358	848.5	1	19/22	Thaps3 21175	0	0	transketolase activity	Transketolase	Transketolase.
jgi|Thaps3 21175|estExt_fgenesh1_pg.C_chr_20181					1452.72	2	R.IAM*EAGVTAPWYK.Y	1.33e-14	3.363	0.502	1942.2	1	20/24	Thaps3 21175	0	1	transketolase activity	Transketolase	Transketolase.
jgi|Thaps3 21175|estExt_fgenesh1_pg.C_chr_20181					1452.72	2	R.IAM*EAGVTAPWYK.Y	1.11e-15	3.515	0.482	1283	1	18/24	Thaps3 21175	0	0	transketolase activity	Transketolase	Transketolase.
jgi|Thaps3 21175|estExt_fgenesh1_pg.C_chr_20181					1436.72	2	R.IAMEAGVTAPWYK.Y	1.33e-14	4.07	0.537	1427.8	1	20/24	Thaps3 21175	0	1	transketolase activity	Transketolase	Transketolase.
jgi|Thaps3 21175|estExt_fgenesh1_pg.C_chr_20181					1436.72	2	R.IAMEAGVTAPWYK.Y	1.11e-15	3.02	0.222	980.2	1	17/24	Thaps3 21175	0	0	transketolase activity	Transketolase	Transketolase.
jgi|Thaps3 21175|estExt_fgenesh1_pg.C_chr_20181					1588.7	2	R.NYINDGGNFGAGFDK.T	1.33e-14	4.527	0.484	1787.3	1	23/28	Thaps3 21175	0	1	transketolase activity	Transketolase	Transketolase.
jgi|Thaps3 21175|estExt_fgenesh1_pg.C_chr_20181					1588.7	2	R.NYINDGGNFGAGFDK.T	1.11e-15	3.857	0.584	1839.5	1	23/28	Thaps3 21175	0	0	transketolase activity	Transketolase	Transketolase.
jgi|Thaps3 21175|estExt_fgenesh1_pg.C_chr_20181					1617.73	2	R.QNLNQNTDM*PAAER.R	1.33e-14	4.124	0.513	902.3	1	19/26	Thaps3 21175	0	1	transketolase activity	Transketolase	Transketolase.
jgi|Thaps3 21175|estExt_fgenesh1_pg.C_chr_20181					1617.73	2	R.QNLNQNTDM*PAAER.R	1.11e-15	4.379	0.426	819.1	1	18/26	Thaps3 21175	0	0	transketolase activity	Transketolase	Transketolase.
jgi|Thaps3 21175|estExt_fgenesh1_pg.C_chr_20181					1601.73	2	R.QNLNQNTDMPAAER.R	1.33e-14	4.591	0.52	1309.9	1	21/26	Thaps3 21175	0	1	transketolase activity	Transketolase	Transketolase.
jgi|Thaps3 21175|estExt_fgenesh1_pg.C_chr_20181					1601.73	2	R.QNLNQNTDMPAAER.R	1.11e-15	4.559	0.556	1304.1	1	21/26	Thaps3 21175	0	0	transketolase activity	Transketolase	Transketolase.
jgi|Thaps3 21175|estExt_fgenesh1_pg.C_chr_20181					972.55	2	R.VASLAELNR.V	1.33e-14	2.89	0.222	962.7	1	15/16	Thaps3 21175	0	1	transketolase activity	Transketolase	Transketolase.
jgi|Thaps3 21175|estExt_fgenesh1_pg.C_chr_20181					972.55	2	R.VASLAELNR.V	1.11e-15	3.173	0.286	1006.4	1	15/16	Thaps3 21175	0	0	transketolase activity	Transketolase	Transketolase.
jgi|Thaps3 21175|estExt_fgenesh1_pg.C_chr_20181					2835.45	3	R.VIPNLDVYRPADAEETVAAYVSSVTR.K	1.33e-14	4.275	0.543	654	1	30/100	Thaps3 21175	0	1	transketolase activity	Transketolase	Transketolase.
jgi|Thaps3 21175|estExt_fgenesh1_pg.C_chr_20181					2835.45	2	R.VIPNLDVYRPADAEETVAAYVSSVTR.K	1.33e-14	3.791	0.487	345.4	1	18/50	Thaps3 21175	0	0	transketolase activity	Transketolase	Transketolase.
jgi|Thaps3 21175|estExt_fgenesh1_pg.C_chr_20181					2835.45	3	R.VIPNLDVYRPADAEETVAAYVSSVTR.K	1.11e-15	3.67	0.434	599.1	1	30/100	Thaps3 21175	0	0	transketolase activity	Transketolase	Transketolase.
jgi|Thaps3 21175|estExt_fgenesh1_pg.C_chr_20181					3063.54	3	R.VSYILTHDSIGVGEDGPTHQPVETVSGLR.V	1.33e-14	5.983	0.612	1523.9	1	39/112	Thaps3 21175	0	1	transketolase activity	Transketolase	Transketolase.
jgi|Thaps3 21175|estExt_fgenesh1_pg.C_chr_20181					3063.54	3	R.VSYILTHDSIGVGEDGPTHQPVETVSGLR.V	1.11e-15	5.682	0.584	1625.9	1	40/112	Thaps3 21175	0	0	transketolase activity	Transketolase	Transketolase.
jgi|Thaps3 21175|estExt_fgenesh1_pg.C_chr_20181					1455.67	2	R.VVSM*PCVEAYER.Q	1.33e-14	3.031	0.567	584.4	1	17/22	Thaps3 21175	0	1	transketolase activity	Transketolase	Transketolase.
jgi|Thaps3 21175|estExt_fgenesh1_pg.C_chr_20181					1455.67	2	R.VVSM*PCVEAYER.Q	1.11e-15	2.945	0.607	520.5	1	16/22	Thaps3 21175	0	0	transketolase activity	Transketolase	Transketolase.
jgi|Thaps3 21175|estExt_fgenesh1_pg.C_chr_20181					1439.67	2	R.VVSMPCVEAYER.Q	1.33e-14	2.475	0.459	671.6	1	17/22	Thaps3 21175	0	1	transketolase activity	Transketolase	Transketolase.
jgi|Thaps3 21175|estExt_fgenesh1_pg.C_chr_20181					1439.67	2	R.VVSMPCVEAYER.Q	1.11e-15	2.549	0.371	442.3	1	15/22	Thaps3 21175	0	0	transketolase activity	Transketolase	Transketolase.
jgi|Thaps3 21175|estExt_fgenesh1_pg.C_chr_20181					3043.42	3	R.YEAYGWETYEIDGHDLAVVEETIAAAK.A	1.33e-14	3.876	0.429	992	1	34/104	Thaps3 21175	0	1	transketolase activity	Transketolase	Transketolase.
jgi|Thaps3 21177|estExt_fgenesh1_pg.C_chr_20184					1390.73	2	K.ALAAQQQQYIEK.Y	3.33e-16	3.973	0.412	1749.4	1	18/22	Thaps3 21177	1	1	dihydrolipoyllysine-residue acetyltransferase activity	Dihydrolipoamide acetyltransferase	Dihydrolipoamide S-acetyltransferase.
jgi|Thaps3 21177|estExt_fgenesh1_pg.C_chr_20184					1390.73	2	K.ALAAQQQQYIEK.Y	3.33e-15	3.633	0.401	1589.9	1	18/22	Thaps3 21177	0	0	dihydrolipoyllysine-residue acetyltransferase activity	Dihydrolipoamide acetyltransferase	Dihydrolipoamide S-acetyltransferase.
jgi|Thaps3 21177|estExt_fgenesh1_pg.C_chr_20184					2404.15	2	K.DFVAGSAPDSSATEASSPAPVDVVK.V	3.33e-16	6.892	0.716	1437.6	1	27/48	Thaps3 21177	0	1	dihydrolipoyllysine-residue acetyltransferase activity	Dihydrolipoamide acetyltransferase	Dihydrolipoamide S-acetyltransferase.
jgi|Thaps3 21177|estExt_fgenesh1_pg.C_chr_20184					2404.15	3	K.DFVAGSAPDSSATEASSPAPVDVVK.V	3.33e-16	4.527	0.581	462.4	1	29/96	Thaps3 21177	0	0	dihydrolipoyllysine-residue acetyltransferase activity	Dihydrolipoamide acetyltransferase	Dihydrolipoamide S-acetyltransferase.
jgi|Thaps3 21177|estExt_fgenesh1_pg.C_chr_20184					2404.15	2	K.DFVAGSAPDSSATEASSPAPVDVVK.V	3.33e-15	6.881	0.71	1374.2	1	27/48	Thaps3 21177	0	0	dihydrolipoyllysine-residue acetyltransferase activity	Dihydrolipoamide acetyltransferase	Dihydrolipoamide S-acetyltransferase.
jgi|Thaps3 2118|fgenesh1_pg.C_chr_2000073					1472.75	2	R.QIWRSGADNNRR.V	0.000442	2.404	0.452	985.5	4	15/22	Thaps3 2118	1	1	metalloendopeptidase activity	N-arginine dibasic convertase NRD1 and related Zn2+-dependent endopeptidases, insulinase superfamily	Insulysin.
jgi|Thaps3 2120|fgenesh1_pg.C_chr_2000075					2207.1	2	K.MMANAAEEMAALLERSLLSR.S	0.000486	2.436	0.131	273	1	13/38	Thaps3 2120	1	1	cell adhesion	Chitinase	NA
jgi|Thaps3 21235|estExt_fgenesh1_pg.C_chr_20305					1605.79	2	K.DQPTFTNTAVIQDR.R	6.51e-08	4.191	0.359	793.6	1	20/26	Thaps3 21235	1	1	RNA binding	Mitochondrial translation elongation factor EF-Tsmt, catalyzes nucleotide exchange on EF-Tumt	NA
jgi|Thaps3 21235|estExt_fgenesh1_pg.C_chr_20305					1605.79	2	K.DQPTFTNTAVIQDR.R	4.46e-09	4.175	0.452	1062	1	21/26	Thaps3 21235	0	0	RNA binding	Mitochondrial translation elongation factor EF-Tsmt, catalyzes nucleotide exchange on EF-Tumt	NA
jgi|Thaps3 21235|estExt_fgenesh1_pg.C_chr_20305					1549.77	2	R.LSDDFVANVEDVVK.A	6.51e-08	3.434	0.457	999.9	1	19/26	Thaps3 21235	0	1	RNA binding	Mitochondrial translation elongation factor EF-Tsmt, catalyzes nucleotide exchange on EF-Tumt	NA
jgi|Thaps3 21235|estExt_fgenesh1_pg.C_chr_20305					1549.77	2	R.LSDDFVANVEDVVK.A	4.46e-09	4.349	0.542	1428.4	1	20/26	Thaps3 21235	0	0	RNA binding	Mitochondrial translation elongation factor EF-Tsmt, catalyzes nucleotide exchange on EF-Tumt	NA
jgi|Thaps3 21235|estExt_fgenesh1_pg.C_chr_20305					1263.62	2	R.SGADQTSQAASIK.A	6.51e-08	4.049	0.498	1041.9	1	19/24	Thaps3 21235	0	1	RNA binding	Mitochondrial translation elongation factor EF-Tsmt, catalyzes nucleotide exchange on EF-Tumt	NA
jgi|Thaps3 21235|estExt_fgenesh1_pg.C_chr_20305					1263.62	2	R.SGADQTSQAASIK.A	4.46e-09	4.287	0.519	1126.6	1	19/24	Thaps3 21235	0	0	RNA binding	Mitochondrial translation elongation factor EF-Tsmt, catalyzes nucleotide exchange on EF-Tumt	NA
jgi|Thaps3 21235|estExt_fgenesh1_pg.C_chr_20305					1246.63	2	R.TANVSDVAAVGDK.V	4.46e-09	3.364	0.603	1613.1	1	21/24	Thaps3 21235	0	1	RNA binding	Mitochondrial translation elongation factor EF-Tsmt, catalyzes nucleotide exchange on EF-Tumt	NA
jgi|Thaps3 21282|estExt_fgenesh1_pg.C_chr_20398					1048.51	2	R.ASDQPQQFK.I	4.71e-05	3.16	0.386	604	1	13/16	Thaps3 21282	1	1	NA	WD40 repeat protein	NA
jgi|Thaps3 21282|estExt_fgenesh1_pg.C_chr_20398					1485.58	2	R.GDTTM*EM*DPEEAK.L	3.55e-06	3.576	0.376	934	1	17/24	Thaps3 21282	0	1	NA	WD40 repeat protein	NA
jgi|Thaps3 21282|estExt_fgenesh1_pg.C_chr_20398					1485.58	2	R.GDTTM*EM*DPEEAK.L	4.71e-05	3.438	0.4	588.1	1	14/24	Thaps3 21282	0	0	NA	WD40 repeat protein	NA
jgi|Thaps3 21290|estExt_fgenesh1_pg.C_chr_20420					1592.79	2	K.DAPLTVNAVSGYSGGGK.G	1.14e-13	5.83	0.605	2348.2	1	27/32	Thaps3 21290	1	1	N-acetyl-gamma-glutamyl-phosphate reductase activity	N-acetyl-gamma-glutamyl-phosphate reductase	NA
jgi|Thaps3 21290|estExt_fgenesh1_pg.C_chr_20420					1592.79	2	K.DAPLTVNAVSGYSGGGK.G	3.7e-13	4.849	0.688	2228.5	1	27/32	Thaps3 21290	0	0	N-acetyl-gamma-glutamyl-phosphate reductase activity	N-acetyl-gamma-glutamyl-phosphate reductase	NA
jgi|Thaps3 21290|estExt_fgenesh1_pg.C_chr_20420					1176.53	2	K.EAASWVENDR.T	1.14e-13	2.42	0.273	525.6	1	15/18	Thaps3 21290	0	1	N-acetyl-gamma-glutamyl-phosphate reductase activity	N-acetyl-gamma-glutamyl-phosphate reductase	NA
jgi|Thaps3 21290|estExt_fgenesh1_pg.C_chr_20420					1576.83	2	K.IFIDGEAGTTGLQVR.D	1.14e-13	4.223	0.57	2441.4	1	23/28	Thaps3 21290	0	1	N-acetyl-gamma-glutamyl-phosphate reductase activity	N-acetyl-gamma-glutamyl-phosphate reductase	NA
jgi|Thaps3 21290|estExt_fgenesh1_pg.C_chr_20420					1576.83	2	K.IFIDGEAGTTGLQVR.D	3.7e-13	4.579	0.553	2482.9	1	23/28	Thaps3 21290	0	0	N-acetyl-gamma-glutamyl-phosphate reductase activity	N-acetyl-gamma-glutamyl-phosphate reductase	NA
jgi|Thaps3 21290|estExt_fgenesh1_pg.C_chr_20420					1778.93	2	R.ISNPGCYPTGFIALIR.P	1.14e-13	4.03	0.376	980.9	1	21/30	Thaps3 21290	0	1	N-acetyl-gamma-glutamyl-phosphate reductase activity	N-acetyl-gamma-glutamyl-phosphate reductase	NA
jgi|Thaps3 21290|estExt_fgenesh1_pg.C_chr_20420					1778.93	2	R.ISNPGCYPTGFIALIR.P	3.7e-13	3.772	0.526	808	1	20/30	Thaps3 21290	0	0	N-acetyl-gamma-glutamyl-phosphate reductase activity	N-acetyl-gamma-glutamyl-phosphate reductase	NA
jgi|Thaps3 21290|estExt_fgenesh1_pg.C_chr_20420					2045.99	2	R.LINEADCVILCLPDDASK.E	1.14e-13	5.156	0.665	1452.7	1	22/34	Thaps3 21290	0	1	N-acetyl-gamma-glutamyl-phosphate reductase activity	N-acetyl-gamma-glutamyl-phosphate reductase	NA
jgi|Thaps3 21290|estExt_fgenesh1_pg.C_chr_20420					2045.99	2	R.LINEADCVILCLPDDASK.E	3.7e-13	5.489	0.633	1388.4	1	21/34	Thaps3 21290	0	0	N-acetyl-gamma-glutamyl-phosphate reductase activity	N-acetyl-gamma-glutamyl-phosphate reductase	NA
jgi|Thaps3 21290|estExt_fgenesh1_pg.C_chr_20420					968.58	2	R.PLVDAGIVGK.D	1.14e-13	3.016	0.253	635.8	1	14/18	Thaps3 21290	0	1	N-acetyl-gamma-glutamyl-phosphate reductase activity	N-acetyl-gamma-glutamyl-phosphate reductase	NA
jgi|Thaps3 21290|estExt_fgenesh1_pg.C_chr_20420					968.58	2	R.PLVDAGIVGK.D	3.7e-13	2.953	0.227	636.9	1	14/18	Thaps3 21290	0	0	N-acetyl-gamma-glutamyl-phosphate reductase activity	N-acetyl-gamma-glutamyl-phosphate reductase	NA
jgi|Thaps3 21290|estExt_fgenesh1_pg.C_chr_20420					1973.88	2	R.VDDDWTYGFPELSSSQK.D	1.14e-13	2.693	0.24	593.1	1	17/32	Thaps3 21290	0	1	N-acetyl-gamma-glutamyl-phosphate reductase activity	N-acetyl-gamma-glutamyl-phosphate reductase	NA
jgi|Thaps3 21290|estExt_fgenesh1_pg.C_chr_20420					1973.88	2	R.VDDDWTYGFPELSSSQK.D	3.7e-13	4.424	0.55	964.8	1	20/32	Thaps3 21290	0	0	N-acetyl-gamma-glutamyl-phosphate reductase activity	N-acetyl-gamma-glutamyl-phosphate reductase	NA
jgi|Thaps3 21292|estExt_fgenesh1_pg.C_chr_20423					1578.82	2	R.PGIALGGGLCM*VVYR.Y	4.74e-05	2.755	0.449	617	1	17/28	Thaps3 21292	1	1	NA	Sodium sulfate symporter and related arsenite permeases	NA
jgi|Thaps3 21292|estExt_fgenesh1_pg.C_chr_20423					1663.91	2	R.YILLVTGQGPAFDAAK.V	0.000298	2.63	0.352	350.5	3	16/30	Thaps3 21292	0	1	NA	Sodium sulfate symporter and related arsenite permeases	NA
jgi|Thaps3 21300|estExt_fgenesh1_pg.C_chr_20434					1705.88	2	K.ITSITILQDSACNAAK.E	6.87e-09	4.455	0.551	1293.9	1	21/30	Thaps3 21300	1	1	NA	NA	NA
jgi|Thaps3 21300|estExt_fgenesh1_pg.C_chr_20434					1705.88	2	K.ITSITILQDSACNAAK.E	6.97e-08	4.068	0.397	856.7	1	18/30	Thaps3 21300	0	0	NA	NA	NA
jgi|Thaps3 21306|estExt_fgenesh1_pg.C_chr_20457					1111.51	2	K.VQCVYDAEK.V	8.99e-12	2.48	0.421	587	1	14/16	Thaps3 21306	1	1	NA	NA	NA
jgi|Thaps3 21306|estExt_fgenesh1_pg.C_chr_20457					1486.77	2	K.VYFLFEVPGPYR.F	1.96e-12	3.727	0.492	944.3	1	18/22	Thaps3 21306	0	1	NA	NA	NA
jgi|Thaps3 21306|estExt_fgenesh1_pg.C_chr_20457					1486.77	2	K.VYFLFEVPGPYR.F	8.99e-12	3.208	0.473	981.7	1	17/22	Thaps3 21306	0	0	NA	NA	NA
jgi|Thaps3 21306|estExt_fgenesh1_pg.C_chr_20457					2049.82	3	R.FDTEDNHLCAAM*STM*M*K.M	1.96e-12	2.985	0.361	762.8	1	25/64	Thaps3 21306	0	1	NA	NA	NA
jgi|Thaps3 21306|estExt_fgenesh1_pg.C_chr_20457					2049.82	3	R.FDTEDNHLCAAM*STM*M*K.M	8.99e-12	3.229	0.518	682.4	1	25/64	Thaps3 21306	0	0	NA	NA	NA
jgi|Thaps3 21306|estExt_fgenesh1_pg.C_chr_20457					1698.79	2	R.TLSTASSESDAQLM*GGK.A	1.96e-12	5.495	0.645	2601.4	1	25/32	Thaps3 21306	0	1	NA	NA	NA
jgi|Thaps3 21306|estExt_fgenesh1_pg.C_chr_20457					1698.79	2	R.TLSTASSESDAQLM*GGK.A	8.99e-12	5.116	0.527	2428.4	1	24/32	Thaps3 21306	0	0	NA	NA	NA
jgi|Thaps3 21306|estExt_fgenesh1_pg.C_chr_20457					1682.79	2	R.TLSTASSESDAQLMGGK.A	1.96e-12	4.896	0.569	1987.8	1	23/32	Thaps3 21306	0	1	NA	NA	NA
jgi|Thaps3 21371|estExt_fgenesh1_pg.C_chr_20606					1327.55	2	K.CGDYDAEVEAAK.K	3.94e-12	3.524	0.423	1407.4	1	19/22	Thaps3 21371	1	1	catalytic activity	Spermidine synthase	NA
jgi|Thaps3 21371|estExt_fgenesh1_pg.C_chr_20606					1998.13	2	K.GPIPSATFSAAVSAALSLLPK.K	3.94e-12	4.009	0.577	1187.4	1	23/40	Thaps3 21371	0	1	catalytic activity	Spermidine synthase	NA
jgi|Thaps3 21371|estExt_fgenesh1_pg.C_chr_20606					1998.13	3	K.GPIPSATFSAAVSAALSLLPK.K	6.2e-12	3.2	0.448	373.3	2	26/80	Thaps3 21371	0	0	catalytic activity	Spermidine synthase	NA
jgi|Thaps3 21371|estExt_fgenesh1_pg.C_chr_20606					1998.13	2	K.GPIPSATFSAAVSAALSLLPK.K	6.2e-12	4.997	0.58	1473.4	1	23/40	Thaps3 21371	0	0	catalytic activity	Spermidine synthase	NA
jgi|Thaps3 21371|estExt_fgenesh1_pg.C_chr_20606					1679.79	2	K.IVAIYSCPEGGAEGEK.S	3.94e-12	4.807	0.461	1925.6	1	24/30	Thaps3 21371	0	1	catalytic activity	Spermidine synthase	NA
jgi|Thaps3 21371|estExt_fgenesh1_pg.C_chr_20606					1679.79	2	K.IVAIYSCPEGGAEGEK.S	6.2e-12	4.527	0.508	1946.4	1	24/30	Thaps3 21371	0	0	catalytic activity	Spermidine synthase	NA
jgi|Thaps3 21371|estExt_fgenesh1_pg.C_chr_20606					1087.56	2	K.M*VGGPVQQQK.N	3.94e-12	2.454	0.271	879.2	1	15/18	Thaps3 21371	0	1	catalytic activity	Spermidine synthase	NA
jgi|Thaps3 21371|estExt_fgenesh1_pg.C_chr_20606					1087.56	2	K.M*VGGPVQQQK.N	6.2e-12	2.638	0.31	1127.2	1	16/18	Thaps3 21371	0	0	catalytic activity	Spermidine synthase	NA
jgi|Thaps3 21371|estExt_fgenesh1_pg.C_chr_20606					1071.56	2	K.MVGGPVQQQK.N	3.94e-12	2.455	0.147	490.4	2	13/18	Thaps3 21371	0	1	catalytic activity	Spermidine synthase	NA
jgi|Thaps3 21371|estExt_fgenesh1_pg.C_chr_20606					1071.56	2	K.MVGGPVQQQK.N	6.2e-12	2.419	0.392	562.9	1	14/18	Thaps3 21371	0	0	catalytic activity	Spermidine synthase	NA
jgi|Thaps3 21371|estExt_fgenesh1_pg.C_chr_20606					1923	3	K.VDFLHPQIEGGLVEQNK.I	6.2e-12	4.961	0.435	2008.8	1	32/64	Thaps3 21371	0	1	catalytic activity	Spermidine synthase	NA
jgi|Thaps3 21371|estExt_fgenesh1_pg.C_chr_20606					2089.12	2	R.IIIDGSSELGVISSGNPGFVK.R	3.94e-12	4.431	0.503	799.6	1	22/40	Thaps3 21371	0	1	catalytic activity	Spermidine synthase	NA
jgi|Thaps3 21371|estExt_fgenesh1_pg.C_chr_20606					2089.12	2	R.IIIDGSSELGVISSGNPGFVK.R	6.2e-12	5.592	0.654	2132.9	1	26/40	Thaps3 21371	0	0	catalytic activity	Spermidine synthase	NA
jgi|Thaps3 21371|estExt_fgenesh1_pg.C_chr_20606					1085.62	2	R.IVNLAEAVEK.K	6.2e-12	3.121	0.4	998.6	1	16/18	Thaps3 21371	0	1	catalytic activity	Spermidine synthase	NA
jgi|Thaps3 21371|estExt_fgenesh1_pg.C_chr_20606					2009.94	3	R.LEEGEEKPPTTCESYLK.L	3.94e-12	2.904	0.284	363.3	1	23/64	Thaps3 21371	0	1	catalytic activity	Spermidine synthase	NA
jgi|Thaps3 21371|estExt_fgenesh1_pg.C_chr_20606					2009.94	3	R.LEEGEEKPPTTCESYLK.L	6.2e-12	3.429	0.284	384.6	1	24/64	Thaps3 21371	0	0	catalytic activity	Spermidine synthase	NA
jgi|Thaps3 21419|estExt_fgenesh1_pg.C_chr_20683					1258.7	2	K.LIASEAEVVATR.I	1.13e-07	2.702	0.285	1024.1	1	18/22	Thaps3 21419	1	1	NA	Projectin/twitchin and related proteins	NA
jgi|Thaps3 21419|estExt_fgenesh1_pg.C_chr_20683					1556.56	2	K.SDDDDGPSTDEM*EK.A	2.62e-09	4.078	0.583	1343.7	1	19/26	Thaps3 21419	0	1	NA	Projectin/twitchin and related proteins	NA
jgi|Thaps3 21419|estExt_fgenesh1_pg.C_chr_20683					1484.73	2	K.TFYETDLTPEIR.M	2.62e-09	3.216	0.347	991.6	1	17/22	Thaps3 21419	0	1	NA	Projectin/twitchin and related proteins	NA
jgi|Thaps3 21419|estExt_fgenesh1_pg.C_chr_20683					1928.01	2	R.IDEPFLLLLEANADQAR.A	1.13e-07	3.752	0.457	1608	1	21/32	Thaps3 21419	0	1	NA	Projectin/twitchin and related proteins	NA
jgi|Thaps3 21419|estExt_fgenesh1_pg.C_chr_20683					1928.01	2	R.IDEPFLLLLEANADQAR.A	2.62e-09	4.74	0.424	2789.9	1	24/32	Thaps3 21419	0	0	NA	Projectin/twitchin and related proteins	NA
jgi|Thaps3 21419|estExt_fgenesh1_pg.C_chr_20683					1928.01	3	R.IDEPFLLLLEANADQAR.A	2.62e-09	4.32	0.361	1417.7	1	32/64	Thaps3 21419	0	0	NA	Projectin/twitchin and related proteins	NA
jgi|Thaps3 21419|estExt_fgenesh1_pg.C_chr_20683					1131.56	2	R.VELSQAAEER.A	2.62e-09	2.438	0.227	1084.6	1	17/18	Thaps3 21419	0	1	NA	Projectin/twitchin and related proteins	NA
jgi|Thaps3 21472|estExt_fgenesh1_pg.C_chr_20775					1001.55	2	K.LGGVM*PNLGK.M	1.99e-08	2.728	0.525	821.1	1	14/18	Thaps3 21472	1	1	NA	NA	NA
jgi|Thaps3 21472|estExt_fgenesh1_pg.C_chr_20775					1001.55	2	K.LGGVM*PNLGK.M	2.73e-09	2.859	0.475	784.9	1	14/18	Thaps3 21472	0	0	NA	NA	NA
jgi|Thaps3 21472|estExt_fgenesh1_pg.C_chr_20775					985.55	2	K.LGGVMPNLGK.M	1.99e-08	3.031	0.419	695.2	1	14/18	Thaps3 21472	0	1	NA	NA	NA
jgi|Thaps3 21472|estExt_fgenesh1_pg.C_chr_20775					985.55	2	K.LGGVMPNLGK.M	2.73e-09	2.94	0.296	718.2	1	14/18	Thaps3 21472	0	0	NA	NA	NA
jgi|Thaps3 21472|estExt_fgenesh1_pg.C_chr_20775					1360.66	2	K.M*GVTPEAELANGR.M	1.99e-08	4.52	0.547	1156.4	1	21/24	Thaps3 21472	0	1	NA	NA	NA
jgi|Thaps3 21472|estExt_fgenesh1_pg.C_chr_20775					1360.66	2	K.M*GVTPEAELANGR.M	2.73e-09	4.332	0.526	1225.3	1	21/24	Thaps3 21472	0	0	NA	NA	NA
jgi|Thaps3 21482|estExt_fgenesh1_pg.C_chr_20795					1687.86	2	K.FTVVNPSPDVDQTLR.S	1.22e-10	3.964	0.314	681.7	1	20/28	Thaps3 21482	1	1	NA	NA	NA
jgi|Thaps3 21482|estExt_fgenesh1_pg.C_chr_20795					1687.86	2	K.FTVVNPSPDVDQTLR.S	1.9e-10	4.308	0.412	651	1	19/28	Thaps3 21482	0	0	NA	NA	NA
jgi|Thaps3 21482|estExt_fgenesh1_pg.C_chr_20795					2099.13	3	R.FPVATGLTSESVRPPLNWK.N	1.22e-10	3.379	0.438	776.7	1	27/72	Thaps3 21482	0	1	NA	NA	NA
jgi|Thaps3 21517|estExt_fgenesh1_pg.C_chr_20859					1468.87	2	K.IKVDSPLGQLLASK.G	1.17e-09	2.474	0.173	651.5	1	15/26	Thaps3 21517	1	1	DNA binding	NA	NA
jgi|Thaps3 21517|estExt_fgenesh1_pg.C_chr_20859					2844.44	3	K.LGSLSTQALVDGLWVM*GWPSAQIDGAR.P	2.37e-09	5.029	0.466	904.5	1	37/104	Thaps3 21517	0	1	DNA binding	NA	NA
jgi|Thaps3 21517|estExt_fgenesh1_pg.C_chr_20859					1227.69	2	K.VDSPLGQLLASK.G	2.37e-09	3.485	0.461	702.1	1	18/22	Thaps3 21517	0	1	DNA binding	NA	NA
jgi|Thaps3 21517|estExt_fgenesh1_pg.C_chr_20859					1227.69	2	K.VDSPLGQLLASK.G	1.17e-09	3.746	0.491	712.5	1	18/22	Thaps3 21517	0	0	DNA binding	NA	NA
jgi|Thaps3 21517|estExt_fgenesh1_pg.C_chr_20859					1144.63	2	R.AIGGLVTDGSVR.D	2.37e-09	3.755	0.516	1840.9	1	21/22	Thaps3 21517	0	1	DNA binding	NA	NA
jgi|Thaps3 21517|estExt_fgenesh1_pg.C_chr_20859					1144.63	2	R.AIGGLVTDGSVR.D	1.17e-09	2.966	0.376	1040.4	1	20/22	Thaps3 21517	0	0	DNA binding	NA	NA
jgi|Thaps3 21517|estExt_fgenesh1_pg.C_chr_20859					1542.86	2	R.EVIEDLVKDELIK.N	2.37e-09	3.59	0.289	407.1	1	13/24	Thaps3 21517	0	1	DNA binding	NA	NA
jgi|Thaps3 21517|estExt_fgenesh1_pg.C_chr_20859					1542.86	2	R.EVIEDLVKDELIK.N	1.17e-09	4.383	0.331	1131.5	1	21/24	Thaps3 21517	0	0	DNA binding	NA	NA
jgi|Thaps3 21517|estExt_fgenesh1_pg.C_chr_20859					1735.92	2	R.PGDAIVGDQDGVVVVPAK.V	2.37e-09	4.443	0.623	1375.9	1	23/34	Thaps3 21517	0	1	DNA binding	NA	NA
jgi|Thaps3 21538|estExt_fgenesh1_pg.C_chr_20915					1330.7	2	R.GTPVDTSQIGSIR.M	1.38e-05	2.585	0.224	597.3	1	16/24	Thaps3 21538	1	1	hydrolase activity	Oxoprolinase	5-oxoprolinase (ATP-hydrolysing).
jgi|Thaps3 21544|estExt_fgenesh1_pg.C_chr_20924					1739.81	2	K.AGVFSFDPLDPSEGSSK.A	9.77e-07	3.177	0.547	694.1	1	17/32	Thaps3 21544	1	1	NA	NA	NA
jgi|Thaps3 21544|estExt_fgenesh1_pg.C_chr_20924					1407.52	2	K.M*TYGDASDECSR.V	9.77e-07	3.023	0.503	772.2	1	17/22	Thaps3 21544	0	1	NA	NA	NA
jgi|Thaps3 21590|estExt_fgenesh1_pg.C_chr_30018					1246.63	2	R.LSAAASSPTNAEK.V	0.000686	3.049	0.337	290.4	1	17/24	Thaps3 21590	1	1	NA	beta-1,6-N-acetylglucosaminyltransferase, contains WSC domain	NA
jgi|Thaps3 21595|estExt_fgenesh1_pg.C_chr_30024					1425.79	2	K.ASPSASTVAPPVLTK.A	4e-14	3.178	0.57	656.2	1	18/28	Thaps3 21595	1	1	protein binding	von Willebrand factor and related coagulation proteins	Glucan 1,4-alpha-glucosidase.
jgi|Thaps3 21595|estExt_fgenesh1_pg.C_chr_30024					1425.79	2	K.ASPSASTVAPPVLTK.A	3.33e-15	3.506	0.441	1107.3	1	20/28	Thaps3 21595	0	0	protein binding	von Willebrand factor and related coagulation proteins	Glucan 1,4-alpha-glucosidase.
jgi|Thaps3 21595|estExt_fgenesh1_pg.C_chr_30024					1581.88	2	K.AVLSQLPEGDVAVGVK.E	4e-14	4.202	0.519	1010.1	1	24/30	Thaps3 21595	0	1	protein binding	von Willebrand factor and related coagulation proteins	Glucan 1,4-alpha-glucosidase.
jgi|Thaps3 21595|estExt_fgenesh1_pg.C_chr_30024					1581.88	2	K.AVLSQLPEGDVAVGVK.E	3.33e-15	3.378	0.558	946.4	1	23/30	Thaps3 21595	0	0	protein binding	von Willebrand factor and related coagulation proteins	Glucan 1,4-alpha-glucosidase.
jgi|Thaps3 21595|estExt_fgenesh1_pg.C_chr_30024					1266.62	2	K.EEGLFSGTDLAK.G	4e-14	2.7	0.564	892.6	1	18/22	Thaps3 21595	0	1	protein binding	von Willebrand factor and related coagulation proteins	Glucan 1,4-alpha-glucosidase.
jgi|Thaps3 21595|estExt_fgenesh1_pg.C_chr_30024					1302.66	2	K.EGQEIVSINGTR.V	4e-14	3.466	0.437	1166.3	1	17/22	Thaps3 21595	0	1	protein binding	von Willebrand factor and related coagulation proteins	Glucan 1,4-alpha-glucosidase.
jgi|Thaps3 21595|estExt_fgenesh1_pg.C_chr_30024					1302.66	2	K.EGQEIVSINGTR.V	3.33e-15	3.118	0.4	995.6	1	16/22	Thaps3 21595	0	0	protein binding	von Willebrand factor and related coagulation proteins	Glucan 1,4-alpha-glucosidase.
jgi|Thaps3 21595|estExt_fgenesh1_pg.C_chr_30024					1107.58	2	K.EIVETTIM*R.V	3.33e-15	2.405	0.263	482.8	1	11/16	Thaps3 21595	0	1	protein binding	von Willebrand factor and related coagulation proteins	Glucan 1,4-alpha-glucosidase.
jgi|Thaps3 21595|estExt_fgenesh1_pg.C_chr_30024					832.5	2	K.GFVALAVR.S	4e-14	2.665	0.335	1289.2	1	12/14	Thaps3 21595	0	1	protein binding	von Willebrand factor and related coagulation proteins	Glucan 1,4-alpha-glucosidase.
jgi|Thaps3 21595|estExt_fgenesh1_pg.C_chr_30024					1434.71	2	K.GQEIM*SINGTNVR.G	4e-14	4.29	0.508	1755.6	1	20/24	Thaps3 21595	0	1	protein binding	von Willebrand factor and related coagulation proteins	Glucan 1,4-alpha-glucosidase.
jgi|Thaps3 21595|estExt_fgenesh1_pg.C_chr_30024					1764.85	2	K.GQEVLSVNGTSVQGM*DK.S	4e-14	5.08	0.581	1280	1	23/32	Thaps3 21595	0	1	protein binding	von Willebrand factor and related coagulation proteins	Glucan 1,4-alpha-glucosidase.
jgi|Thaps3 21595|estExt_fgenesh1_pg.C_chr_30024					1764.85	2	K.GQEVLSVNGTSVQGM*DK.S	3.33e-15	4.431	0.565	789.5	1	19/32	Thaps3 21595	0	0	protein binding	von Willebrand factor and related coagulation proteins	Glucan 1,4-alpha-glucosidase.
jgi|Thaps3 21595|estExt_fgenesh1_pg.C_chr_30024					1748.85	2	K.GQEVLSVNGTSVQGMDK.S	4e-14	5.013	0.568	1042	1	20/32	Thaps3 21595	0	1	protein binding	von Willebrand factor and related coagulation proteins	Glucan 1,4-alpha-glucosidase.
jgi|Thaps3 21595|estExt_fgenesh1_pg.C_chr_30024					1849.99	2	K.IVVTSVNETGIFADGSLK.A	4e-14	5.489	0.671	1871	1	25/34	Thaps3 21595	0	1	protein binding	von Willebrand factor and related coagulation proteins	Glucan 1,4-alpha-glucosidase.
jgi|Thaps3 21595|estExt_fgenesh1_pg.C_chr_30024					1849.99	2	K.IVVTSVNETGIFADGSLK.A	3.33e-15	5.172	0.62	1789.8	1	25/34	Thaps3 21595	0	0	protein binding	von Willebrand factor and related coagulation proteins	Glucan 1,4-alpha-glucosidase.
jgi|Thaps3 21595|estExt_fgenesh1_pg.C_chr_30024					1346.67	2	K.NNGQGATTSVVGNK.Y	4e-14	3.957	0.515	1603	1	20/26	Thaps3 21595	0	1	protein binding	von Willebrand factor and related coagulation proteins	Glucan 1,4-alpha-glucosidase.
jgi|Thaps3 21595|estExt_fgenesh1_pg.C_chr_30024					1346.67	2	K.NNGQGATTSVVGNK.Y	3.33e-15	3.78	0.531	1136.2	1	21/26	Thaps3 21595	0	0	protein binding	von Willebrand factor and related coagulation proteins	Glucan 1,4-alpha-glucosidase.
jgi|Thaps3 21595|estExt_fgenesh1_pg.C_chr_30024					2318.26	2	K.VLEDGIIVASVSGSGLFGNTALAK.G	4e-14	3.819	0.629	1212.7	1	23/46	Thaps3 21595	0	1	protein binding	von Willebrand factor and related coagulation proteins	Glucan 1,4-alpha-glucosidase.
jgi|Thaps3 21595|estExt_fgenesh1_pg.C_chr_30024					2318.26	3	K.VLEDGIIVASVSGSGLFGNTALAK.G	4e-14	5.879	0.621	2141.7	1	38/92	Thaps3 21595	0	0	protein binding	von Willebrand factor and related coagulation proteins	Glucan 1,4-alpha-glucosidase.
jgi|Thaps3 21595|estExt_fgenesh1_pg.C_chr_30024					2318.26	2	K.VLEDGIIVASVSGSGLFGNTALAK.G	3.33e-15	3.787	0.674	1034.4	1	23/46	Thaps3 21595	0	0	protein binding	von Willebrand factor and related coagulation proteins	Glucan 1,4-alpha-glucosidase.
jgi|Thaps3 21595|estExt_fgenesh1_pg.C_chr_30024					1443.62	2	K.YDDLEAGTSTSER.M	4e-14	4.387	0.582	2265.8	1	22/24	Thaps3 21595	0	1	protein binding	von Willebrand factor and related coagulation proteins	Glucan 1,4-alpha-glucosidase.
jgi|Thaps3 21595|estExt_fgenesh1_pg.C_chr_30024					1443.62	2	K.YDDLEAGTSTSER.M	3.33e-15	4.355	0.502	2057.1	1	22/24	Thaps3 21595	0	0	protein binding	von Willebrand factor and related coagulation proteins	Glucan 1,4-alpha-glucosidase.
jgi|Thaps3 21595|estExt_fgenesh1_pg.C_chr_30024					1181.69	2	R.ALLNALPAGDVK.I	3.33e-15	3.033	0.535	885.7	1	15/22	Thaps3 21595	0	1	protein binding	von Willebrand factor and related coagulation proteins	Glucan 1,4-alpha-glucosidase.
jgi|Thaps3 21595|estExt_fgenesh1_pg.C_chr_30024					2012.11	3	R.DVLSALPAGPVNIVVSDAFK.R	4e-14	4.262	0.5	1676.2	1	36/76	Thaps3 21595	0	1	protein binding	von Willebrand factor and related coagulation proteins	Glucan 1,4-alpha-glucosidase.
jgi|Thaps3 21595|estExt_fgenesh1_pg.C_chr_30024					2012.11	2	R.DVLSALPAGPVNIVVSDAFK.R	4e-14	4.823	0.581	698.8	1	24/38	Thaps3 21595	0	0	protein binding	von Willebrand factor and related coagulation proteins	Glucan 1,4-alpha-glucosidase.
jgi|Thaps3 21595|estExt_fgenesh1_pg.C_chr_30024					2012.11	2	R.DVLSALPAGPVNIVVSDAFK.R	3.33e-15	4.828	0.583	725	1	25/38	Thaps3 21595	0	0	protein binding	von Willebrand factor and related coagulation proteins	Glucan 1,4-alpha-glucosidase.
jgi|Thaps3 21595|estExt_fgenesh1_pg.C_chr_30024					2012.11	3	R.DVLSALPAGPVNIVVSDAFK.R	3.33e-15	2.914	0.25	931.9	1	31/76	Thaps3 21595	0	0	protein binding	von Willebrand factor and related coagulation proteins	Glucan 1,4-alpha-glucosidase.
jgi|Thaps3 21595|estExt_fgenesh1_pg.C_chr_30024					1118.58	2	R.INSSSVAGLDR.N	4e-14	4.095	0.42	1011.7	1	18/20	Thaps3 21595	0	1	protein binding	von Willebrand factor and related coagulation proteins	Glucan 1,4-alpha-glucosidase.
jgi|Thaps3 21595|estExt_fgenesh1_pg.C_chr_30024					1118.58	2	R.INSSSVAGLDR.N	3.33e-15	3.555	0.414	1088.1	1	18/20	Thaps3 21595	0	0	protein binding	von Willebrand factor and related coagulation proteins	Glucan 1,4-alpha-glucosidase.
jgi|Thaps3 21595|estExt_fgenesh1_pg.C_chr_30024					1820.91	3	R.LATNLTCTATKPEADSK.L	4e-14	3.14	0.461	520.3	1	26/64	Thaps3 21595	0	1	protein binding	von Willebrand factor and related coagulation proteins	Glucan 1,4-alpha-glucosidase.
jgi|Thaps3 21595|estExt_fgenesh1_pg.C_chr_30024					1420.75	2	R.M*IANGNIVTATATK.A	4e-14	3.16	0.162	1700.3	1	23/26	Thaps3 21595	0	1	protein binding	von Willebrand factor and related coagulation proteins	Glucan 1,4-alpha-glucosidase.
jgi|Thaps3 21595|estExt_fgenesh1_pg.C_chr_30024					1420.75	2	R.M*IANGNIVTATATK.A	3.33e-15	4.705	0.487	1990.1	1	23/26	Thaps3 21595	0	0	protein binding	von Willebrand factor and related coagulation proteins	Glucan 1,4-alpha-glucosidase.
jgi|Thaps3 21595|estExt_fgenesh1_pg.C_chr_30024					1404.75	2	R.MIANGNIVTATATK.A	4e-14	3.396	0.549	1257.3	1	19/26	Thaps3 21595	0	1	protein binding	von Willebrand factor and related coagulation proteins	Glucan 1,4-alpha-glucosidase.
jgi|Thaps3 21595|estExt_fgenesh1_pg.C_chr_30024					1404.75	2	R.MIANGNIVTATATK.A	3.33e-15	2.608	0.32	1282.5	1	19/26	Thaps3 21595	0	0	protein binding	von Willebrand factor and related coagulation proteins	Glucan 1,4-alpha-glucosidase.
jgi|Thaps3 21595|estExt_fgenesh1_pg.C_chr_30024					1190.64	2	R.SFLGDIASGPVK.V	4e-14	3.272	0.587	1955.5	1	20/22	Thaps3 21595	0	1	protein binding	von Willebrand factor and related coagulation proteins	Glucan 1,4-alpha-glucosidase.
jgi|Thaps3 21595|estExt_fgenesh1_pg.C_chr_30024					1190.64	2	R.SFLGDIASGPVK.V	3.33e-15	2.694	0.464	1383.7	1	18/22	Thaps3 21595	0	0	protein binding	von Willebrand factor and related coagulation proteins	Glucan 1,4-alpha-glucosidase.
jgi|Thaps3 21595|estExt_fgenesh1_pg.C_chr_30024					887.49	2	R.TEVAGLAAR.A	4e-14	2.998	0.415	959.8	1	14/16	Thaps3 21595	0	1	protein binding	von Willebrand factor and related coagulation proteins	Glucan 1,4-alpha-glucosidase.
jgi|Thaps3 21595|estExt_fgenesh1_pg.C_chr_30024					887.49	2	R.TEVAGLAAR.A	3.33e-15	2.912	0.417	955	1	14/16	Thaps3 21595	0	0	protein binding	von Willebrand factor and related coagulation proteins	Glucan 1,4-alpha-glucosidase.
jgi|Thaps3 21599|estExt_fgenesh1_pg.C_chr_30034					1418.6	2	K.FGTYM*GTDPSGNR.Y	0.000932	3.25	0.343	880.6	1	19/24	Thaps3 21599	1	1	electron transporter activity	NADH:ubiquinone oxidoreductase, B17.2 subunit	NA
jgi|Thaps3 2160|fgenesh1_pg.C_chr_2000115					1417.72	2	K.EESINLENQTLK.F	2.52e-05	3.25	0.365	1126.5	1	17/22	Thaps3 2160	1	1	NA	HSP90 co-chaperone p23	NA
jgi|Thaps3 2160|fgenesh1_pg.C_chr_2000115					1417.72	2	K.EESINLENQTLK.F	2.63e-07	3.421	0.387	1055.7	1	17/22	Thaps3 2160	0	0	NA	HSP90 co-chaperone p23	NA
jgi|Thaps3 21612|estExt_fgenesh1_pg.C_chr_30072					1459.78	2	R.PTAATFGLGTLPEGK.K	1.73e-09	3.632	0.565	1827.4	1	24/28	Thaps3 21612	1	1	NA	NA	NA
jgi|Thaps3 21612|estExt_fgenesh1_pg.C_chr_30072					1459.78	2	R.PTAATFGLGTLPEGK.K	9.08e-10	3.951	0.578	1840	1	23/28	Thaps3 21612	0	0	NA	NA	NA
jgi|Thaps3 21640|estExt_fgenesh1_pg.C_chr_30133					1857.97	2	K.EPTITPSAIQVQEM*GLK.K	8.76e-12	3.785	0.541	513.5	1	18/32	Thaps3 21640	1	1	metabolism	NADP-dependent isocitrate dehydrogenase	Isocitrate dehydrogenase (NADP+).
jgi|Thaps3 21640|estExt_fgenesh1_pg.C_chr_30133					1857.97	2	K.EPTITPSAIQVQEM*GLK.K	1.17e-13	3.805	0.573	495.6	1	18/32	Thaps3 21640	0	0	metabolism	NADP-dependent isocitrate dehydrogenase	Isocitrate dehydrogenase (NADP+).
jgi|Thaps3 21640|estExt_fgenesh1_pg.C_chr_30133					1634.74	2	R.DDSDDATLIDAVEAGK.R	8.76e-12	3.772	0.389	1721.7	1	23/30	Thaps3 21640	0	1	metabolism	NADP-dependent isocitrate dehydrogenase	Isocitrate dehydrogenase (NADP+).
jgi|Thaps3 21640|estExt_fgenesh1_pg.C_chr_30133					1634.74	2	R.DDSDDATLIDAVEAGK.R	1.17e-13	4.648	0.555	2036.7	1	24/30	Thaps3 21640	0	0	metabolism	NADP-dependent isocitrate dehydrogenase	Isocitrate dehydrogenase (NADP+).
jgi|Thaps3 21640|estExt_fgenesh1_pg.C_chr_30133					1805.78	2	R.DM*CGPTGFTTEDFIAK.V	8.76e-12	4.075	0.58	1789.9	1	23/30	Thaps3 21640	0	1	metabolism	NADP-dependent isocitrate dehydrogenase	Isocitrate dehydrogenase (NADP+).
jgi|Thaps3 21640|estExt_fgenesh1_pg.C_chr_30133					1805.78	2	R.DM*CGPTGFTTEDFIAK.V	1.17e-13	4.413	0.574	1629	1	22/30	Thaps3 21640	0	0	metabolism	NADP-dependent isocitrate dehydrogenase	Isocitrate dehydrogenase (NADP+).
jgi|Thaps3 21640|estExt_fgenesh1_pg.C_chr_30133					1487.77	2	R.DTIHIEGIELGYK.N	8.76e-12	2.595	0.438	631	1	14/24	Thaps3 21640	0	1	metabolism	NADP-dependent isocitrate dehydrogenase	Isocitrate dehydrogenase (NADP+).
jgi|Thaps3 21640|estExt_fgenesh1_pg.C_chr_30133					1680.77	2	R.M*YEYVNNFTNTLR.M	8.76e-12	4.104	0.422	2284.5	1	21/24	Thaps3 21640	0	1	metabolism	NADP-dependent isocitrate dehydrogenase	Isocitrate dehydrogenase (NADP+).
jgi|Thaps3 21640|estExt_fgenesh1_pg.C_chr_30133					1680.77	2	R.M*YEYVNNFTNTLR.M	1.17e-13	4.383	0.498	2091	1	21/24	Thaps3 21640	0	0	metabolism	NADP-dependent isocitrate dehydrogenase	Isocitrate dehydrogenase (NADP+).
jgi|Thaps3 21640|estExt_fgenesh1_pg.C_chr_30133					2121.11	2	R.SPGFITSNLVGVSDDGTTLIK.E	8.76e-12	6.069	0.571	1641.9	1	27/40	Thaps3 21640	0	1	metabolism	NADP-dependent isocitrate dehydrogenase	Isocitrate dehydrogenase (NADP+).
jgi|Thaps3 21640|estExt_fgenesh1_pg.C_chr_30133					2121.11	2	R.SPGFITSNLVGVSDDGTTLIK.E	1.17e-13	6.095	0.567	1742.1	1	28/40	Thaps3 21640	0	0	metabolism	NADP-dependent isocitrate dehydrogenase	Isocitrate dehydrogenase (NADP+).
jgi|Thaps3 21640|estExt_fgenesh1_pg.C_chr_30133					1519.73	2	R.VFDDTYKDEFLK.A	1.17e-13	4.118	0.542	1029.9	1	19/22	Thaps3 21640	0	1	metabolism	NADP-dependent isocitrate dehydrogenase	Isocitrate dehydrogenase (NADP+).
jgi|Thaps3 21640|estExt_fgenesh1_pg.C_chr_30133					2801.37	3	R.YLEQQSEESAPPELKEEDLALPASK.L	8.76e-12	3.887	0.436	621.3	1	29/96	Thaps3 21640	0	1	metabolism	NADP-dependent isocitrate dehydrogenase	Isocitrate dehydrogenase (NADP+).
jgi|Thaps3 21640|estExt_fgenesh1_pg.C_chr_30133					2801.37	3	R.YLEQQSEESAPPELKEEDLALPASK.L	1.17e-13	4.426	0.473	625.9	1	30/96	Thaps3 21640	0	0	metabolism	NADP-dependent isocitrate dehydrogenase	Isocitrate dehydrogenase (NADP+).
jgi|Thaps3 21651|estExt_fgenesh1_pg.C_chr_30155					1559.81	2	K.APLGEAEGVVYPMVK.V	1.15e-06	3.308	0.54	877.6	1	18/28	Thaps3 21651	1	1	NA	NA	NA
jgi|Thaps3 21651|estExt_fgenesh1_pg.C_chr_30155					1550.78	2	R.SEPTFVVEECLLK.T	1.15e-06	2.712	0.405	735.2	1	16/24	Thaps3 21651	0	1	NA	NA	NA
jgi|Thaps3 21689|estExt_fgenesh1_pg.C_chr_30243					2017.99	2	R.IYNIDGYSDYLPVNFPK.L	9.23e-10	4.848	0.405	1693.2	1	24/32	Thaps3 21689	1	1	protein folding	Cyclophilin type peptidyl-prolyl cis-trans isomerase	NA
jgi|Thaps3 21690|estExt_fgenesh1_pg.C_chr_30245					1683.82	2	R.FGTTDFEIGEGLLER.N	5.96e-06	3.164	0.199	1367.9	1	20/28	Thaps3 21690	1	1	NA	NA	NA
jgi|Thaps3 21690|estExt_fgenesh1_pg.C_chr_30245					1683.82	2	R.FGTTDFEIGEGLLER.N	2.29e-08	4.021	0.505	1024.9	1	19/28	Thaps3 21690	0	0	NA	NA	NA
jgi|Thaps3 21710|estExt_fgenesh1_pg.C_chr_30289					1132.66	2	K.TLASNLLTTAK.G	0.0003	2.751	0.217	784.7	1	16/20	Thaps3 21710	1	1	NA	FOG: Ankyrin repeat	NA
jgi|Thaps3 21710|estExt_fgenesh1_pg.C_chr_30289					1206.67	2	K.TVFVGGGLTDLK.E	3.37e-05	2.762	0.364	1246.2	1	17/22	Thaps3 21710	0	1	NA	FOG: Ankyrin repeat	NA
jgi|Thaps3 21726|estExt_fgenesh1_pg.C_chr_30319					1616.78	2	K.EGAFADEQPTDIPVK.V	3.58e-07	4.632	0.549	1892.7	1	22/28	Thaps3 21726	1	1	NA	NA	NA
jgi|Thaps3 21726|estExt_fgenesh1_pg.C_chr_30319					1616.78	2	K.EGAFADEQPTDIPVK.V	5.63e-06	4.304	0.444	1510.9	1	21/28	Thaps3 21726	0	0	NA	NA	NA
jgi|Thaps3 21748|estExt_fgenesh1_pg.C_chr_30363					1188.6	2	K.CQNILGLGDAK.E	5.3e-12	2.593	0.229	520.1	5	14/20	Thaps3 21748	1	1	fructose-bisphosphate aldolase activity	Fructose 1,6-bisphosphate aldolase	Fructose-bisphosphate aldolase.
jgi|Thaps3 21748|estExt_fgenesh1_pg.C_chr_30363					2509.24	3	K.FVFHGGSGSDVNDIQEAIGYGVIK.M	5.3e-12	5.007	0.511	1471.3	1	32/92	Thaps3 21748	0	1	fructose-bisphosphate aldolase activity	Fructose 1,6-bisphosphate aldolase	Fructose-bisphosphate aldolase.
jgi|Thaps3 21748|estExt_fgenesh1_pg.C_chr_30363					2509.24	3	K.FVFHGGSGSDVNDIQEAIGYGVIK.M	1.62e-11	3.314	0.319	926.6	1	30/92	Thaps3 21748	0	0	fructose-bisphosphate aldolase activity	Fructose 1,6-bisphosphate aldolase	Fructose-bisphosphate aldolase.
jgi|Thaps3 21748|estExt_fgenesh1_pg.C_chr_30363					1834.82	2	K.IADELGLPCDDECSLK.S	5.3e-12	4.944	0.581	712.5	1	22/30	Thaps3 21748	0	1	fructose-bisphosphate aldolase activity	Fructose 1,6-bisphosphate aldolase	Fructose-bisphosphate aldolase.
jgi|Thaps3 21748|estExt_fgenesh1_pg.C_chr_30363					1834.82	2	K.IADELGLPCDDECSLK.S	1.62e-11	4.613	0.63	836.2	1	24/30	Thaps3 21748	0	0	fructose-bisphosphate aldolase activity	Fructose 1,6-bisphosphate aldolase	Fructose-bisphosphate aldolase.
jgi|Thaps3 21748|estExt_fgenesh1_pg.C_chr_30363					1539.85	2	K.LLPWVDGLLAASER.Y	5.3e-12	3.499	0.608	580.3	1	19/26	Thaps3 21748	0	1	fructose-bisphosphate aldolase activity	Fructose 1,6-bisphosphate aldolase	Fructose-bisphosphate aldolase.
jgi|Thaps3 21748|estExt_fgenesh1_pg.C_chr_30363					1539.85	2	K.LLPWVDGLLAASER.Y	1.62e-11	3.738	0.591	589.7	1	19/26	Thaps3 21748	0	0	fructose-bisphosphate aldolase activity	Fructose 1,6-bisphosphate aldolase	Fructose-bisphosphate aldolase.
jgi|Thaps3 21748|estExt_fgenesh1_pg.C_chr_30363					1988.87	2	K.M*NVDTDTQWSYWEGIK.N	5.3e-12	5.563	0.581	3055.5	1	26/30	Thaps3 21748	0	1	fructose-bisphosphate aldolase activity	Fructose 1,6-bisphosphate aldolase	Fructose-bisphosphate aldolase.
jgi|Thaps3 21748|estExt_fgenesh1_pg.C_chr_30363					1988.87	2	K.M*NVDTDTQWSYWEGIK.N	1.62e-11	4.794	0.572	2951	1	26/30	Thaps3 21748	0	0	fructose-bisphosphate aldolase activity	Fructose 1,6-bisphosphate aldolase	Fructose-bisphosphate aldolase.
jgi|Thaps3 21748|estExt_fgenesh1_pg.C_chr_30363					1265.63	2	K.RLDQCFADLK.C	5.3e-12	2.554	0.207	378.1	1	12/18	Thaps3 21748	0	1	fructose-bisphosphate aldolase activity	Fructose 1,6-bisphosphate aldolase	Fructose-bisphosphate aldolase.
jgi|Thaps3 21748|estExt_fgenesh1_pg.C_chr_30363					1265.63	2	K.RLDQCFADLK.C	1.62e-11	2.581	0.234	568.9	1	15/18	Thaps3 21748	0	0	fructose-bisphosphate aldolase activity	Fructose 1,6-bisphosphate aldolase	Fructose-bisphosphate aldolase.
jgi|Thaps3 21748|estExt_fgenesh1_pg.C_chr_30363					1109.53	2	R.LDQCFADLK.C	5.3e-12	2.711	0.402	984.8	1	13/16	Thaps3 21748	0	1	fructose-bisphosphate aldolase activity	Fructose 1,6-bisphosphate aldolase	Fructose-bisphosphate aldolase.
jgi|Thaps3 21748|estExt_fgenesh1_pg.C_chr_30363					1109.53	2	R.LDQCFADLK.C	1.62e-11	2.501	0.366	1023	1	13/16	Thaps3 21748	0	0	fructose-bisphosphate aldolase activity	Fructose 1,6-bisphosphate aldolase	Fructose-bisphosphate aldolase.
jgi|Thaps3 21749|estExt_fgenesh1_pg.C_chr_30366					1655.98	2	K.ISAVVATPVCVLSVLK.D	6e-07	3.939	0.48	695.5	1	17/30	Thaps3 21749	1	1	NA	NA	NA
jgi|Thaps3 21749|estExt_fgenesh1_pg.C_chr_30366					1655.98	2	K.ISAVVATPVCVLSVLK.D	4.19e-07	3.736	0.48	1177	1	21/30	Thaps3 21749	0	0	NA	NA	NA
jgi|Thaps3 21749|estExt_fgenesh1_pg.C_chr_30366					1746.87	3	R.LGTQAEM*EAEAIAQLR.A	6e-07	3.85	0.351	1434.7	1	27/60	Thaps3 21749	0	1	NA	NA	NA
jgi|Thaps3 21749|estExt_fgenesh1_pg.C_chr_30366					1746.87	2	R.LGTQAEM*EAEAIAQLR.A	6e-07	4.091	0.455	1753.6	1	22/30	Thaps3 21749	0	0	NA	NA	NA
jgi|Thaps3 21749|estExt_fgenesh1_pg.C_chr_30366					1746.87	2	R.LGTQAEM*EAEAIAQLR.A	4.19e-07	3.017	0.369	1144.5	1	20/30	Thaps3 21749	0	0	NA	NA	NA
jgi|Thaps3 21749|estExt_fgenesh1_pg.C_chr_30366					1746.87	3	R.LGTQAEM*EAEAIAQLR.A	4.19e-07	3.856	0.345	2461.9	1	33/60	Thaps3 21749	0	0	NA	NA	NA
jgi|Thaps3 21749|estExt_fgenesh1_pg.C_chr_30366					1730.87	2	R.LGTQAEMEAEAIAQLR.A	6e-07	3.139	0.411	1406.9	1	21/30	Thaps3 21749	0	1	NA	NA	NA
jgi|Thaps3 21749|estExt_fgenesh1_pg.C_chr_30366					1730.87	2	R.LGTQAEMEAEAIAQLR.A	4.19e-07	3.211	0.399	1428.9	1	20/30	Thaps3 21749	0	0	NA	NA	NA
jgi|Thaps3 21815|estExt_fgenesh1_pg.C_chr_30499					1443.74	2	K.DGTLWWLRPDGK.T	1.32e-13	2.777	0.412	1102.9	1	16/22	Thaps3 21815	1	1	methionine adenosyltransferase activity	S-adenosylmethionine synthetase	Methionine adenosyltransferase.
jgi|Thaps3 21815|estExt_fgenesh1_pg.C_chr_30499					1443.74	2	K.DGTLWWLRPDGK.T	3.77e-14	2.447	0.267	851.3	1	14/22	Thaps3 21815	0	0	methionine adenosyltransferase activity	S-adenosylmethionine synthetase	Methionine adenosyltransferase.
jgi|Thaps3 21815|estExt_fgenesh1_pg.C_chr_30499					1358.75	2	K.EGLTAQAITDIVK.L	1.32e-13	4.062	0.535	1639.1	1	19/24	Thaps3 21815	0	1	methionine adenosyltransferase activity	S-adenosylmethionine synthetase	Methionine adenosyltransferase.
jgi|Thaps3 21815|estExt_fgenesh1_pg.C_chr_30499					1358.75	2	K.EGLTAQAITDIVK.L	3.77e-14	4.023	0.536	1811.9	1	19/24	Thaps3 21815	0	0	methionine adenosyltransferase activity	S-adenosylmethionine synthetase	Methionine adenosyltransferase.
jgi|Thaps3 21815|estExt_fgenesh1_pg.C_chr_30499					1469.69	2	K.FFSWEDPVDLSK.Y	1.32e-13	2.924	0.548	1252.9	1	18/22	Thaps3 21815	0	1	methionine adenosyltransferase activity	S-adenosylmethionine synthetase	Methionine adenosyltransferase.
jgi|Thaps3 21815|estExt_fgenesh1_pg.C_chr_30499					1469.69	2	K.FFSWEDPVDLSK.Y	3.77e-14	2.814	0.475	582.5	1	14/22	Thaps3 21815	0	0	methionine adenosyltransferase activity	S-adenosylmethionine synthetase	Methionine adenosyltransferase.
jgi|Thaps3 21815|estExt_fgenesh1_pg.C_chr_30499					1458.77	2	K.FIIGGPQGDAGLTGR.K	1.32e-13	4.984	0.49	1807.1	1	24/28	Thaps3 21815	0	1	methionine adenosyltransferase activity	S-adenosylmethionine synthetase	Methionine adenosyltransferase.
jgi|Thaps3 21815|estExt_fgenesh1_pg.C_chr_30499					1458.77	2	K.FIIGGPQGDAGLTGR.K	3.77e-14	4.921	0.464	1945.3	1	24/28	Thaps3 21815	0	0	methionine adenosyltransferase activity	S-adenosylmethionine synthetase	Methionine adenosyltransferase.
jgi|Thaps3 21815|estExt_fgenesh1_pg.C_chr_30499					1408.66	2	K.GLSCDTCEVLVR.I	1.32e-13	3.668	0.45	1550.5	1	18/22	Thaps3 21815	0	1	methionine adenosyltransferase activity	S-adenosylmethionine synthetase	Methionine adenosyltransferase.
jgi|Thaps3 21815|estExt_fgenesh1_pg.C_chr_30499					1408.66	2	K.GLSCDTCEVLVR.I	3.77e-14	3.606	0.442	1721.2	1	18/22	Thaps3 21815	0	0	methionine adenosyltransferase activity	S-adenosylmethionine synthetase	Methionine adenosyltransferase.
jgi|Thaps3 21815|estExt_fgenesh1_pg.C_chr_30499					1630.89	3	K.IHTVLISTQHAEPGK.A	1.32e-13	3.557	0.563	938.5	1	26/56	Thaps3 21815	0	1	methionine adenosyltransferase activity	S-adenosylmethionine synthetase	Methionine adenosyltransferase.
jgi|Thaps3 21815|estExt_fgenesh1_pg.C_chr_30499					1630.89	3	K.IHTVLISTQHAEPGK.A	3.77e-14	3.107	0.544	1111.9	1	28/56	Thaps3 21815	0	0	methionine adenosyltransferase activity	S-adenosylmethionine synthetase	Methionine adenosyltransferase.
jgi|Thaps3 21815|estExt_fgenesh1_pg.C_chr_30499					2279.04	2	K.LCDQVSDAVLDACLAADPMSK.V	1.32e-13	5.302	0.642	2711.9	1	28/40	Thaps3 21815	0	1	methionine adenosyltransferase activity	S-adenosylmethionine synthetase	Methionine adenosyltransferase.
jgi|Thaps3 21815|estExt_fgenesh1_pg.C_chr_30499					1483.77	2	K.PLSLFVETYGTEK.E	1.32e-13	4.003	0.641	1811.9	1	21/24	Thaps3 21815	0	1	methionine adenosyltransferase activity	S-adenosylmethionine synthetase	Methionine adenosyltransferase.
jgi|Thaps3 21815|estExt_fgenesh1_pg.C_chr_30499					1483.77	2	K.PLSLFVETYGTEK.E	3.77e-14	4.306	0.675	2307.2	1	22/24	Thaps3 21815	0	0	methionine adenosyltransferase activity	S-adenosylmethionine synthetase	Methionine adenosyltransferase.
jgi|Thaps3 21815|estExt_fgenesh1_pg.C_chr_30499					1196.59	2	K.SGESALSIYNR.D	1.32e-13	3.002	0.496	1250.8	1	17/20	Thaps3 21815	0	1	methionine adenosyltransferase activity	S-adenosylmethionine synthetase	Methionine adenosyltransferase.
jgi|Thaps3 21815|estExt_fgenesh1_pg.C_chr_30499					1196.59	2	K.SGESALSIYNR.D	3.77e-14	3.467	0.498	1311.2	1	17/20	Thaps3 21815	0	0	methionine adenosyltransferase activity	S-adenosylmethionine synthetase	Methionine adenosyltransferase.
jgi|Thaps3 21815|estExt_fgenesh1_pg.C_chr_30499					904.49	2	K.SVVAAGLCK.R	1.32e-13	2.975	0.339	829.9	1	14/16	Thaps3 21815	0	1	methionine adenosyltransferase activity	S-adenosylmethionine synthetase	Methionine adenosyltransferase.
jgi|Thaps3 21815|estExt_fgenesh1_pg.C_chr_30499					1082.48	2	K.TAAYCHFGR.E	1.32e-13	2.505	0.397	1081.6	1	14/16	Thaps3 21815	0	1	methionine adenosyltransferase activity	S-adenosylmethionine synthetase	Methionine adenosyltransferase.
jgi|Thaps3 21815|estExt_fgenesh1_pg.C_chr_30499					2006.04	2	K.TQVTIAYDQLADGSVVPTK.I	1.32e-13	6.626	0.537	1828.8	1	30/36	Thaps3 21815	0	1	methionine adenosyltransferase activity	S-adenosylmethionine synthetase	Methionine adenosyltransferase.
jgi|Thaps3 21815|estExt_fgenesh1_pg.C_chr_30499					2006.04	3	K.TQVTIAYDQLADGSVVPTK.I	3.77e-14	3.206	0.255	425.1	1	23/72	Thaps3 21815	0	0	methionine adenosyltransferase activity	S-adenosylmethionine synthetase	Methionine adenosyltransferase.
jgi|Thaps3 21815|estExt_fgenesh1_pg.C_chr_30499					2006.04	2	K.TQVTIAYDQLADGSVVPTK.I	3.77e-14	5.988	0.539	1687.1	1	29/36	Thaps3 21815	0	0	methionine adenosyltransferase activity	S-adenosylmethionine synthetase	Methionine adenosyltransferase.
jgi|Thaps3 21815|estExt_fgenesh1_pg.C_chr_30499					1654.78	2	K.YASM*DAAGVAAAVAENK.E	1.32e-13	5.61	0.631	3206.1	1	28/32	Thaps3 21815	0	1	methionine adenosyltransferase activity	S-adenosylmethionine synthetase	Methionine adenosyltransferase.
jgi|Thaps3 21815|estExt_fgenesh1_pg.C_chr_30499					1654.78	2	K.YASM*DAAGVAAAVAENK.E	3.77e-14	6.08	0.644	3259.2	1	28/32	Thaps3 21815	0	0	methionine adenosyltransferase activity	S-adenosylmethionine synthetase	Methionine adenosyltransferase.
jgi|Thaps3 21815|estExt_fgenesh1_pg.C_chr_30499					1654.78	3	K.YASM*DAAGVAAAVAENK.E	3.77e-14	3.582	0.285	1057.3	1	26/64	Thaps3 21815	0	0	methionine adenosyltransferase activity	S-adenosylmethionine synthetase	Methionine adenosyltransferase.
jgi|Thaps3 21815|estExt_fgenesh1_pg.C_chr_30499					1638.78	2	K.YASMDAAGVAAAVAENK.E	1.32e-13	6.198	0.599	3377.7	1	28/32	Thaps3 21815	0	1	methionine adenosyltransferase activity	S-adenosylmethionine synthetase	Methionine adenosyltransferase.
jgi|Thaps3 21815|estExt_fgenesh1_pg.C_chr_30499					1638.78	3	K.YASMDAAGVAAAVAENK.E	1.32e-13	3.979	0.421	1282.4	1	26/64	Thaps3 21815	0	0	methionine adenosyltransferase activity	S-adenosylmethionine synthetase	Methionine adenosyltransferase.
jgi|Thaps3 21815|estExt_fgenesh1_pg.C_chr_30499					1638.78	2	K.YASMDAAGVAAAVAENK.E	3.77e-14	5.237	0.653	3083.5	1	27/32	Thaps3 21815	0	0	methionine adenosyltransferase activity	S-adenosylmethionine synthetase	Methionine adenosyltransferase.
jgi|Thaps3 21815|estExt_fgenesh1_pg.C_chr_30499					1332.79	2	R.ALVQLSYAIGVAK.P	1.32e-13	3.79	0.58	2317.9	1	20/24	Thaps3 21815	0	1	methionine adenosyltransferase activity	S-adenosylmethionine synthetase	Methionine adenosyltransferase.
jgi|Thaps3 21815|estExt_fgenesh1_pg.C_chr_30499					1332.79	2	R.ALVQLSYAIGVAK.P	3.77e-14	3.833	0.575	2223.5	1	20/24	Thaps3 21815	0	0	methionine adenosyltransferase activity	S-adenosylmethionine synthetase	Methionine adenosyltransferase.
jgi|Thaps3 21815|estExt_fgenesh1_pg.C_chr_30499					1406.65	3	R.DECHLHLNPSGK.F	3.77e-14	3.416	0.32	957.5	1	23/44	Thaps3 21815	0	1	methionine adenosyltransferase activity	S-adenosylmethionine synthetase	Methionine adenosyltransferase.
jgi|Thaps3 21815|estExt_fgenesh1_pg.C_chr_30499					1845.88	2	R.EIGFSSFVDDLSSVESK.G	1.32e-13	4.35	0.53	1641.1	1	21/32	Thaps3 21815	0	1	methionine adenosyltransferase activity	S-adenosylmethionine synthetase	Methionine adenosyltransferase.
jgi|Thaps3 21815|estExt_fgenesh1_pg.C_chr_30499					1845.88	2	R.EIGFSSFVDDLSSVESK.G	3.77e-14	5.534	0.54	2438.1	1	24/32	Thaps3 21815	0	0	methionine adenosyltransferase activity	S-adenosylmethionine synthetase	Methionine adenosyltransferase.
jgi|Thaps3 21815|estExt_fgenesh1_pg.C_chr_30499					3024.44	3	R.GAYTGEEQIAPSM*AEMNELIHDYVIVK.T	1.32e-13	4.264	0.23	536.2	1	32/104	Thaps3 21815	0	1	methionine adenosyltransferase activity	S-adenosylmethionine synthetase	Methionine adenosyltransferase.
jgi|Thaps3 21815|estExt_fgenesh1_pg.C_chr_30499					3008.44	3	R.GAYTGEEQIAPSMAEMNELIHDYVIVK.T	3.77e-14	5.262	0.538	736.4	1	33/104	Thaps3 21815	0	1	methionine adenosyltransferase activity	S-adenosylmethionine synthetase	Methionine adenosyltransferase.
jgi|Thaps3 21815|estExt_fgenesh1_pg.C_chr_30499					1779.82	2	R.SFLFSSESVNEGHPDK.L	1.32e-13	3.643	0.435	1439	1	21/30	Thaps3 21815	0	1	methionine adenosyltransferase activity	S-adenosylmethionine synthetase	Methionine adenosyltransferase.
jgi|Thaps3 21855|estExt_fgenesh1_pg.C_chr_30586					2016.94	3	R.GTKLM*YYQSPEEEQAAR.S	1.59e-05	3.481	0.439	701.4	2	23/64	Thaps3 21855	1	1	NA	NA	NA
jgi|Thaps3 21871|estExt_fgenesh1_pg.C_chr_30615					1079.62	2	K.DGLHILNIGK.T	1.08e-13	2.407	0.177	481.4	1	11/18	Thaps3 21871	1	1	structural constituent of ribosome	40S ribosomal protein SA (P40)/Laminin receptor 1	NA
jgi|Thaps3 21871|estExt_fgenesh1_pg.C_chr_30615					1378.69	2	K.FAHYTGAQSIAGR.F	1.08e-13	3.403	0.435	1260.9	1	19/24	Thaps3 21871	0	1	structural constituent of ribosome	40S ribosomal protein SA (P40)/Laminin receptor 1	NA
jgi|Thaps3 21871|estExt_fgenesh1_pg.C_chr_30615					3423.68	3	R.ESSYVNIPVIAFCDSDSPLQFVDIAIPANNK.G	2.81e-13	5.291	0.67	1340.2	1	43/120	Thaps3 21871	0	1	structural constituent of ribosome	40S ribosomal protein SA (P40)/Laminin receptor 1	NA
jgi|Thaps3 21871|estExt_fgenesh1_pg.C_chr_30615					3423.68	3	R.ESSYVNIPVIAFCDSDSPLQFVDIAIPANNK.G	1.08e-13	4.999	0.606	1272.4	1	38/120	Thaps3 21871	0	0	structural constituent of ribosome	40S ribosomal protein SA (P40)/Laminin receptor 1	NA
jgi|Thaps3 21871|estExt_fgenesh1_pg.C_chr_30615					1354.7	2	R.FTPGTFTNQITK.Q	2.81e-13	2.518	0.51	442.5	1	19/22	Thaps3 21871	0	1	structural constituent of ribosome	40S ribosomal protein SA (P40)/Laminin receptor 1	NA
jgi|Thaps3 21871|estExt_fgenesh1_pg.C_chr_30615					1354.7	2	R.FTPGTFTNQITK.Q	1.08e-13	2.843	0.542	340.2	1	17/22	Thaps3 21871	0	0	structural constituent of ribosome	40S ribosomal protein SA (P40)/Laminin receptor 1	NA
jgi|Thaps3 21871|estExt_fgenesh1_pg.C_chr_30615					926.57	2	R.LLIVTDPR.T	1.08e-13	2.898	0.456	1000.8	1	13/14	Thaps3 21871	0	1	structural constituent of ribosome	40S ribosomal protein SA (P40)/Laminin receptor 1	NA
jgi|Thaps3 21871|estExt_fgenesh1_pg.C_chr_30615					1532.64	2	R.NSDSSM*EEYIWR.R	2.81e-13	3.37	0.349	1028.4	1	16/22	Thaps3 21871	0	1	structural constituent of ribosome	40S ribosomal protein SA (P40)/Laminin receptor 1	NA
jgi|Thaps3 21871|estExt_fgenesh1_pg.C_chr_30615					1532.64	2	R.NSDSSM*EEYIWR.R	1.08e-13	3.44	0.27	1453.9	1	16/22	Thaps3 21871	0	0	structural constituent of ribosome	40S ribosomal protein SA (P40)/Laminin receptor 1	NA
jgi|Thaps3 21871|estExt_fgenesh1_pg.C_chr_30615					1516.64	2	R.NSDSSMEEYIWR.R	2.81e-13	2.405	0.383	785.6	1	16/22	Thaps3 21871	0	1	structural constituent of ribosome	40S ribosomal protein SA (P40)/Laminin receptor 1	NA
jgi|Thaps3 21871|estExt_fgenesh1_pg.C_chr_30615					1516.64	2	R.NSDSSMEEYIWR.R	1.08e-13	3.4	0.431	1437.2	1	17/22	Thaps3 21871	0	0	structural constituent of ribosome	40S ribosomal protein SA (P40)/Laminin receptor 1	NA
jgi|Thaps3 21871|estExt_fgenesh1_pg.C_chr_30615					1733.83	3	R.TSDWDVPVDLFFHR.D	2.81e-13	3.256	0.407	1067.8	1	27/52	Thaps3 21871	0	1	structural constituent of ribosome	40S ribosomal protein SA (P40)/Laminin receptor 1	NA
jgi|Thaps3 21871|estExt_fgenesh1_pg.C_chr_30615					1733.83	3	R.TSDWDVPVDLFFHR.D	1.08e-13	3.294	0.389	1682.2	1	32/52	Thaps3 21871	0	0	structural constituent of ribosome	40S ribosomal protein SA (P40)/Laminin receptor 1	NA
jgi|Thaps3 21871|estExt_fgenesh1_pg.C_chr_30615					1795	2	R.VIVAIENPEDVVAISAR.P	2.81e-13	4.45	0.616	1163.4	1	22/32	Thaps3 21871	0	1	structural constituent of ribosome	40S ribosomal protein SA (P40)/Laminin receptor 1	NA
jgi|Thaps3 21871|estExt_fgenesh1_pg.C_chr_30615					1795	3	R.VIVAIENPEDVVAISAR.P	1.08e-13	4.378	0.485	1577	1	33/64	Thaps3 21871	0	0	structural constituent of ribosome	40S ribosomal protein SA (P40)/Laminin receptor 1	NA
jgi|Thaps3 21871|estExt_fgenesh1_pg.C_chr_30615					1795	2	R.VIVAIENPEDVVAISAR.P	1.08e-13	4.609	0.655	1257.7	1	23/32	Thaps3 21871	0	0	structural constituent of ribosome	40S ribosomal protein SA (P40)/Laminin receptor 1	NA
jgi|Thaps3 21887|estExt_fgenesh1_pg.C_chr_30646					2201.98	3	K.KPFFGCDETELASVCDQAK.S	7.29e-06	3.344	0.425	888.8	1	25/72	Thaps3 21887	1	1	NA	NA	NA
jgi|Thaps3 21887|estExt_fgenesh1_pg.C_chr_30646					2201.98	3	K.KPFFGCDETELASVCDQAK.S	2.6e-06	2.948	0.308	653.7	1	22/72	Thaps3 21887	0	0	NA	NA	NA
jgi|Thaps3 21905|estExt_fgenesh1_pg.C_chr_30681					2413.3	3	K.NIPTVAEVTQGEVILFAADAINK.M	0.000113	3.24	0.183	975.3	1	29/88	Thaps3 21905	1	1	NA	NA	NA
jgi|Thaps3 21905|estExt_fgenesh1_pg.C_chr_30681					2413.3	3	K.NIPTVAEVTQGEVILFAADAINK.M	1.02e-06	4.237	0.476	1311.5	1	35/88	Thaps3 21905	0	0	NA	NA	NA
jgi|Thaps3 21911|estExt_fgenesh1_pg.C_chr_30692					1097.61	2	R.SPQVAQALQR.L	0.000549	2.505	0.326	1193.8	1	17/18	Thaps3 21911	1	1	cell adhesion	Cell membrane glycoprotein	NA
jgi|Thaps3 21916|estExt_fgenesh1_pg.C_chr_30701					1147.54	2	K.DGQYAYGVFK.L	6.66e-15	2.603	0.472	1009.1	1	16/18	Thaps3 21916	1	1	NA	NA	NA
jgi|Thaps3 21916|estExt_fgenesh1_pg.C_chr_30701					1147.54	2	K.DGQYAYGVFK.L	2.22e-15	2.58	0.257	529.6	1	12/18	Thaps3 21916	0	0	NA	NA	NA
jgi|Thaps3 21916|estExt_fgenesh1_pg.C_chr_30701					1036.61	2	K.LLNNAPAVPK.S	6.66e-15	2.967	0.357	701.7	1	13/18	Thaps3 21916	0	1	NA	NA	NA
jgi|Thaps3 21916|estExt_fgenesh1_pg.C_chr_30701					1036.61	2	K.LLNNAPAVPK.S	2.22e-15	3.11	0.416	1066.4	1	15/18	Thaps3 21916	0	0	NA	NA	NA
jgi|Thaps3 21916|estExt_fgenesh1_pg.C_chr_30701					2842.37	3	K.PAPVPSKPPQM*EDIPDLLETM*M*TEK.G	6.66e-15	4.073	0.486	565.3	1	29/96	Thaps3 21916	0	1	NA	NA	NA
jgi|Thaps3 21916|estExt_fgenesh1_pg.C_chr_30701					2842.37	3	K.PAPVPSKPPQM*EDIPDLLETM*M*TEK.G	2.22e-15	3.83	0.405	557	1	29/96	Thaps3 21916	0	0	NA	NA	NA
jgi|Thaps3 21916|estExt_fgenesh1_pg.C_chr_30701					1065.52	2	K.SEENAALFGK.T	2.22e-15	2.716	0.511	842.6	1	14/18	Thaps3 21916	0	1	NA	NA	NA
jgi|Thaps3 21916|estExt_fgenesh1_pg.C_chr_30701					1379.71	2	K.SVSELM*TNIIEK.K	6.66e-15	3.511	0.332	1145.4	1	17/22	Thaps3 21916	0	1	NA	NA	NA
jgi|Thaps3 21916|estExt_fgenesh1_pg.C_chr_30701					1379.71	2	K.SVSELM*TNIIEK.K	2.22e-15	3.164	0.37	816	1	15/22	Thaps3 21916	0	0	NA	NA	NA
jgi|Thaps3 21916|estExt_fgenesh1_pg.C_chr_30701					1363.71	2	K.SVSELMTNIIEK.K	2.22e-15	3.322	0.24	1097	1	17/22	Thaps3 21916	0	1	NA	NA	NA
jgi|Thaps3 21916|estExt_fgenesh1_pg.C_chr_30701					2123.01	2	K.YDVLTPLAQCLTQESGDGR.H	6.66e-15	4.099	0.604	969.9	1	23/36	Thaps3 21916	0	1	NA	NA	NA
jgi|Thaps3 21916|estExt_fgenesh1_pg.C_chr_30701					2123.01	2	K.YDVLTPLAQCLTQESGDGR.H	2.22e-15	5.484	0.553	1290.1	1	26/36	Thaps3 21916	0	0	NA	NA	NA
jgi|Thaps3 21916|estExt_fgenesh1_pg.C_chr_30701					2538.39	3	R.DALIAAGAIDVIKPIM*AEGDLQGLK.A	6.66e-15	4.836	0.573	1740.3	1	38/96	Thaps3 21916	0	1	NA	NA	NA
jgi|Thaps3 21916|estExt_fgenesh1_pg.C_chr_30701					2538.39	3	R.DALIAAGAIDVIKPIM*AEGDLQGLK.A	2.22e-15	4.598	0.616	1319.3	1	35/96	Thaps3 21916	0	0	NA	NA	NA
jgi|Thaps3 21916|estExt_fgenesh1_pg.C_chr_30701					2522.39	3	R.DALIAAGAIDVIKPIMAEGDLQGLK.A	6.66e-15	5.502	0.618	2713.5	1	43/96	Thaps3 21916	0	1	NA	NA	NA
jgi|Thaps3 21916|estExt_fgenesh1_pg.C_chr_30701					2522.39	3	R.DALIAAGAIDVIKPIMAEGDLQGLK.A	2.22e-15	5.153	0.528	1350.9	1	35/96	Thaps3 21916	0	0	NA	NA	NA
jgi|Thaps3 21916|estExt_fgenesh1_pg.C_chr_30701					1518.74	2	R.EGQPLDQFISQEK.G	6.66e-15	3.578	0.421	947.2	1	17/24	Thaps3 21916	0	1	NA	NA	NA
jgi|Thaps3 21916|estExt_fgenesh1_pg.C_chr_30701					1518.74	2	R.EGQPLDQFISQEK.G	2.22e-15	3.626	0.379	948.8	1	17/24	Thaps3 21916	0	0	NA	NA	NA
jgi|Thaps3 21916|estExt_fgenesh1_pg.C_chr_30701					2064.1	3	R.HLACLALNNLSIPTENKR.V	2.22e-15	3.389	0.449	878.9	1	26/68	Thaps3 21916	0	1	NA	NA	NA
jgi|Thaps3 21916|estExt_fgenesh1_pg.C_chr_30701					1662.86	2	R.VM*ALGPSSSAVIGGLCK.V	6.66e-15	4.48	0.617	1542.3	1	24/32	Thaps3 21916	0	1	NA	NA	NA
jgi|Thaps3 21916|estExt_fgenesh1_pg.C_chr_30701					1662.86	2	R.VM*ALGPSSSAVIGGLCK.V	2.22e-15	4.51	0.595	1510.3	1	24/32	Thaps3 21916	0	0	NA	NA	NA
jgi|Thaps3 21916|estExt_fgenesh1_pg.C_chr_30701					1646.86	2	R.VMALGPSSSAVIGGLCK.V	2.22e-15	4.603	0.475	1226.3	1	22/32	Thaps3 21916	0	1	NA	NA	NA
jgi|Thaps3 21954|estExt_fgenesh1_pg.C_chr_30767					3356.88	3	K.VIATEIVNNPVQLYQPPQVLQNSILLIDPK.L	3.94e-08	4.546	0.52	1365.6	1	37/116	Thaps3 21954	1	1	NA	NA	NA
jgi|Thaps3 21954|estExt_fgenesh1_pg.C_chr_30767					3356.88	3	K.VIATEIVNNPVQLYQPPQVLQNSILLIDPK.L	1.94e-10	5.426	0.555	1156.6	1	36/116	Thaps3 21954	0	0	NA	NA	NA
jgi|Thaps3 21954|estExt_fgenesh1_pg.C_chr_30767					2360.11	3	R.AEFNVEVDPIPEEGSDKIDEK.T	3.94e-08	3.385	0.283	403.9	1	24/80	Thaps3 21954	0	1	NA	NA	NA
jgi|Thaps3 21954|estExt_fgenesh1_pg.C_chr_30767					1775.93	2	R.EASVDVADM*LSALLGLR.N	3.94e-08	3.607	0.434	1185	1	20/32	Thaps3 21954	0	1	NA	NA	NA
jgi|Thaps3 21965|estExt_fgenesh1_pg.C_chr_30788					1693.86	2	R.SLDALQSFVEETLNK.R	1.81e-07	5.259	0.551	2455.9	1	23/28	Thaps3 21965	1	1	electron transporter activity	Thioredoxin/protein disulfide isomerase	Protein disulfide isomerase.
jgi|Thaps3 21972|estExt_fgenesh1_pg.C_chr_30805					1012.44	2	K.FCATGEEAK.D	1.61e-11	2.575	0.47	582.4	1	13/16	Thaps3 21972	1	1	NA	NA	NA
jgi|Thaps3 21972|estExt_fgenesh1_pg.C_chr_30805					2875.39	3	K.LCHIVEPWFLGGGATGPGGAEFAEFQK.K	1.61e-11	3.814	0.356	1165.3	1	40/104	Thaps3 21972	0	1	NA	NA	NA
jgi|Thaps3 21972|estExt_fgenesh1_pg.C_chr_30805					2875.39	3	K.LCHIVEPWFLGGGATGPGGAEFAEFQK.K	4.44e-16	5.3	0.348	3261.1	1	47/104	Thaps3 21972	0	0	NA	NA	NA
jgi|Thaps3 21972|estExt_fgenesh1_pg.C_chr_30805					2255.04	2	K.YPGAM*PYFFSQDPDYITVK.E	1.61e-11	4.325	0.589	748.7	1	22/36	Thaps3 21972	0	1	NA	NA	NA
jgi|Thaps3 21972|estExt_fgenesh1_pg.C_chr_30805					2255.04	2	K.YPGAM*PYFFSQDPDYITVK.E	4.44e-16	4.237	0.569	867.3	1	22/36	Thaps3 21972	0	0	NA	NA	NA
jgi|Thaps3 21972|estExt_fgenesh1_pg.C_chr_30805					2239.04	2	K.YPGAMPYFFSQDPDYITVK.E	1.61e-11	3.713	0.592	935.6	1	21/36	Thaps3 21972	0	1	NA	NA	NA
jgi|Thaps3 21972|estExt_fgenesh1_pg.C_chr_30805					1983.95	3	R.HSM*PDEDDKANVAVLQAK.Y	1.61e-11	3.932	0.483	1585.6	1	30/68	Thaps3 21972	0	1	NA	NA	NA
jgi|Thaps3 21972|estExt_fgenesh1_pg.C_chr_30805					1983.95	3	R.HSM*PDEDDKANVAVLQAK.Y	4.44e-16	4.802	0.572	1370.5	1	31/68	Thaps3 21972	0	0	NA	NA	NA
jgi|Thaps3 21986|estExt_fgenesh1_pg.C_chr_30839					1646.86	2	R.DEFTSTSVKHALRR.G	0.000214	2.423	0.351	335.8	6	12/26	Thaps3 21986	1	1	ATP-dependent DNA helicase activity	Polyadenylate-binding protein (RRM superfamily)	Adenosinetriphosphatase.
jgi|Thaps3 22016|estExt_fgenesh1_pg.C_chr_30897					1645.82	2	K.AYTAAGSTAYGAVSSIR.T	2e-14	4.362	0.449	2249	1	25/32	Thaps3 22016	1	1	ATP binding	Multidrug/pheromone exporter, ABC superfamily	Proteasome endopeptidase complex.
jgi|Thaps3 22016|estExt_fgenesh1_pg.C_chr_30897					1645.82	2	K.AYTAAGSTAYGAVSSIR.T	4.11e-14	4.952	0.592	1607.7	1	22/32	Thaps3 22016	0	0	ATP binding	Multidrug/pheromone exporter, ABC superfamily	Proteasome endopeptidase complex.
jgi|Thaps3 22016|estExt_fgenesh1_pg.C_chr_30897					1861.94	2	K.ILLLDEATSALDSESER.V	2e-14	5.666	0.657	3231.8	1	27/32	Thaps3 22016	0	1	ATP binding	Multidrug/pheromone exporter, ABC superfamily	Proteasome endopeptidase complex.
jgi|Thaps3 22016|estExt_fgenesh1_pg.C_chr_30897					1861.94	2	K.ILLLDEATSALDSESER.V	4.11e-14	5.443	0.637	3505.5	1	28/32	Thaps3 22016	0	0	ATP binding	Multidrug/pheromone exporter, ABC superfamily	Proteasome endopeptidase complex.
jgi|Thaps3 22016|estExt_fgenesh1_pg.C_chr_30897					2296.99	3	K.KDGGGEDGDEDELEETYTLPK.Y	2e-14	3.16	0.241	512.7	1	31/80	Thaps3 22016	0	1	ATP binding	Multidrug/pheromone exporter, ABC superfamily	Proteasome endopeptidase complex.
jgi|Thaps3 22016|estExt_fgenesh1_pg.C_chr_30897					1626.91	2	R.DSPSGIIVETLLNIR.T	4.11e-14	3.913	0.428	1824.2	1	20/28	Thaps3 22016	0	1	ATP binding	Multidrug/pheromone exporter, ABC superfamily	Proteasome endopeptidase complex.
jgi|Thaps3 22016|estExt_fgenesh1_pg.C_chr_30897					1847.84	2	R.FYDPLSGSVSLDGTDM*K.D	4.11e-14	4.435	0.36	2150.3	1	25/32	Thaps3 22016	0	1	ATP binding	Multidrug/pheromone exporter, ABC superfamily	Proteasome endopeptidase complex.
jgi|Thaps3 22016|estExt_fgenesh1_pg.C_chr_30897					1308.61	2	R.SACAQAM*VAIDR.K	4.11e-14	3.321	0.34	434.2	1	15/22	Thaps3 22016	0	1	ATP binding	Multidrug/pheromone exporter, ABC superfamily	Proteasome endopeptidase complex.
jgi|Thaps3 22016|estExt_fgenesh1_pg.C_chr_30897					1246.66	2	R.TVSALTLEEQR.Y	2e-14	3.048	0.46	1203.3	1	18/20	Thaps3 22016	0	1	ATP binding	Multidrug/pheromone exporter, ABC superfamily	Proteasome endopeptidase complex.
jgi|Thaps3 22016|estExt_fgenesh1_pg.C_chr_30897					1246.66	2	R.TVSALTLEEQR.Y	4.11e-14	2.542	0.487	1191	1	18/20	Thaps3 22016	0	0	ATP binding	Multidrug/pheromone exporter, ABC superfamily	Proteasome endopeptidase complex.
jgi|Thaps3 22016|estExt_fgenesh1_pg.C_chr_30897					1933.87	2	R.YYDPDSGSIEFEGVDLK.E	2e-14	5.497	0.553	2238.4	1	27/32	Thaps3 22016	0	1	ATP binding	Multidrug/pheromone exporter, ABC superfamily	Proteasome endopeptidase complex.
jgi|Thaps3 22016|estExt_fgenesh1_pg.C_chr_30897					1933.87	2	R.YYDPDSGSIEFEGVDLK.E	4.11e-14	5.474	0.552	2313.1	1	27/32	Thaps3 22016	0	0	ATP binding	Multidrug/pheromone exporter, ABC superfamily	Proteasome endopeptidase complex.
jgi|Thaps3 22049|estExt_fgenesh1_pg.C_chr_30961					1398.76	2	K.NATTPGLANPTTLK.L	0.00096	2.718	0.423	249.9	4	13/26	Thaps3 22049	1	1	NA	NA	NA
jgi|Thaps3 22075|estExt_fgenesh1_pg.C_chr_40038					1410.76	2	K.VLLGSGDEPVATPR.Q	4.57e-07	2.695	0.359	991	1	19/26	Thaps3 22075	1	1	oxidoreductase activity	Predicted haloacid-halidohydrolase and related hydrolases	NA
jgi|Thaps3 22092|estExt_fgenesh1_pg.C_chr_40071					1297.6	2	K.DTNTFASASLDR.S	2.02e-08	2.697	0.343	433.1	1	15/22	Thaps3 22092	1	1	intracellular protein transport	Vesicle coat complex COPI, beta' subunit	NA
jgi|Thaps3 22092|estExt_fgenesh1_pg.C_chr_40071					1297.6	2	K.DTNTFASASLDR.S	1.11e-09	2.916	0.358	692.5	1	17/22	Thaps3 22092	0	0	intracellular protein transport	Vesicle coat complex COPI, beta' subunit	NA
jgi|Thaps3 22092|estExt_fgenesh1_pg.C_chr_40071					1517.76	2	K.LPLICSASEDGTVR.L	1.11e-09	3.42	0.528	777.7	1	17/26	Thaps3 22092	0	1	intracellular protein transport	Vesicle coat complex COPI, beta' subunit	NA
jgi|Thaps3 22092|estExt_fgenesh1_pg.C_chr_40071					1176.63	2	K.TFEVSELPVR.C	2.02e-08	2.996	0.489	1120.1	1	15/18	Thaps3 22092	0	1	intracellular protein transport	Vesicle coat complex COPI, beta' subunit	NA
jgi|Thaps3 22092|estExt_fgenesh1_pg.C_chr_40071					1176.63	2	K.TFEVSELPVR.C	1.11e-09	3.36	0.471	1875.6	1	17/18	Thaps3 22092	0	0	intracellular protein transport	Vesicle coat complex COPI, beta' subunit	NA
jgi|Thaps3 22092|estExt_fgenesh1_pg.C_chr_40071					3128.53	3	K.VSETAANALADPTSNPELFPDSDVALQVEK.M	2.02e-08	5.261	0.503	894.5	1	36/116	Thaps3 22092	0	1	intracellular protein transport	Vesicle coat complex COPI, beta' subunit	NA
jgi|Thaps3 22092|estExt_fgenesh1_pg.C_chr_40071					1300.59	2	R.AETTLNYGM*ER.A	1.11e-09	2.652	0.302	1113.7	1	17/20	Thaps3 22092	0	1	intracellular protein transport	Vesicle coat complex COPI, beta' subunit	NA
jgi|Thaps3 22092|estExt_fgenesh1_pg.C_chr_40071					2519.2	3	R.GDFDAANELLAHIPESEYTTVAR.F	1.11e-09	4.12	0.536	1643.3	1	34/88	Thaps3 22092	0	1	intracellular protein transport	Vesicle coat complex COPI, beta' subunit	NA
jgi|Thaps3 22092|estExt_fgenesh1_pg.C_chr_40071					1586.69	2	R.GLAGGDDEDALPDGER.L	2.02e-08	4.39	0.46	1341.2	1	24/30	Thaps3 22092	0	1	intracellular protein transport	Vesicle coat complex COPI, beta' subunit	NA
jgi|Thaps3 22092|estExt_fgenesh1_pg.C_chr_40071					1586.69	2	R.GLAGGDDEDALPDGER.L	1.11e-09	4.27	0.451	1518.7	1	25/30	Thaps3 22092	0	0	intracellular protein transport	Vesicle coat complex COPI, beta' subunit	NA
jgi|Thaps3 22092|estExt_fgenesh1_pg.C_chr_40071					1102.61	2	R.VEEIVSLWK.A	2.02e-08	3.112	0.348	964	1	14/16	Thaps3 22092	0	1	intracellular protein transport	Vesicle coat complex COPI, beta' subunit	NA
jgi|Thaps3 22170|estExt_fgenesh1_pg.C_chr_40221					2104.02	2	R.VGDETLEGELCASLADVVAR.A	4.03e-07	4.876	0.54	1893.1	1	24/38	Thaps3 22170	1	1	NA	Uncharacterized conserved protein, contains PCI domain	NA
jgi|Thaps3 22170|estExt_fgenesh1_pg.C_chr_40221					2104.02	2	R.VGDETLEGELCASLADVVAR.A	5.12e-10	5.276	0.553	2131.9	1	25/38	Thaps3 22170	0	0	NA	Uncharacterized conserved protein, contains PCI domain	NA
jgi|Thaps3 22180|estExt_fgenesh1_pg.C_chr_40245					1348.69	2	K.QYQLEQAELAR.R	1.8e-06	2.747	0.257	173.4	6	12/20	Thaps3 22180	1	1	NA	NA	NA
jgi|Thaps3 22180|estExt_fgenesh1_pg.C_chr_40245					2677.29	2	R.AGGIYTYYDPAYAAAAAQDILNSAAR.S	1.05e-08	4.558	0.599	626.1	1	20/50	Thaps3 22180	0	1	NA	NA	NA
jgi|Thaps3 22208|estExt_fgenesh1_pg.C_chr_40319					1342.72	2	K.DLGVDSIISAPQK.G	8.09e-06	3.706	0.438	1472.4	1	19/24	Thaps3 22208	1	1	alanine-glyoxylate transaminase activity	Alanine-glyoxylate aminotransferase AGT1	Alanine--glyoxylate aminotransferase.
jgi|Thaps3 22208|estExt_fgenesh1_pg.C_chr_40319					1342.72	2	K.DLGVDSIISAPQK.G	6.43e-07	3.86	0.446	1349.8	1	19/24	Thaps3 22208	0	0	alanine-glyoxylate transaminase activity	Alanine-glyoxylate aminotransferase AGT1	Alanine--glyoxylate aminotransferase.
jgi|Thaps3 22208|estExt_fgenesh1_pg.C_chr_40319					1892.85	2	K.GDMGEFQEYSVIFTNR.A	6.43e-07	2.652	0.305	145.1	2	11/30	Thaps3 22208	0	1	alanine-glyoxylate transaminase activity	Alanine-glyoxylate aminotransferase AGT1	Alanine--glyoxylate aminotransferase.
jgi|Thaps3 22213|estExt_fgenesh1_pg.C_chr_40325					2426.18	3	K.DNINVIHTIGGDDTNTQAAELSK.Y	5.39e-11	5.521	0.522	2977.2	1	43/88	Thaps3 22213	1	1	6-phosphofructokinase activity	Pyrophosphate-dependent phosphofructo-1-kinase	6-phosphofructokinase.
jgi|Thaps3 22213|estExt_fgenesh1_pg.C_chr_40325					2426.18	3	K.DNINVIHTIGGDDTNTQAAELSK.Y	8.26e-11	5.541	0.545	2409.3	1	41/88	Thaps3 22213	0	0	6-phosphofructokinase activity	Pyrophosphate-dependent phosphofructo-1-kinase	6-phosphofructokinase.
jgi|Thaps3 22213|estExt_fgenesh1_pg.C_chr_40325					1625.87	2	K.EGETPLEVAAQQLIK.D	5.39e-11	4.35	0.553	1749.1	1	22/28	Thaps3 22213	0	1	6-phosphofructokinase activity	Pyrophosphate-dependent phosphofructo-1-kinase	6-phosphofructokinase.
jgi|Thaps3 22213|estExt_fgenesh1_pg.C_chr_40325					1625.87	2	K.EGETPLEVAAQQLIK.D	8.26e-11	3.839	0.581	1872.4	1	22/28	Thaps3 22213	0	0	6-phosphofructokinase activity	Pyrophosphate-dependent phosphofructo-1-kinase	6-phosphofructokinase.
jgi|Thaps3 22213|estExt_fgenesh1_pg.C_chr_40325					1357.67	2	K.FVGPGFTTTSTSR.D	5.39e-11	2.826	0.496	699.9	1	19/24	Thaps3 22213	0	1	6-phosphofructokinase activity	Pyrophosphate-dependent phosphofructo-1-kinase	6-phosphofructokinase.
jgi|Thaps3 22213|estExt_fgenesh1_pg.C_chr_40325					1357.67	2	K.FVGPGFTTTSTSR.D	8.26e-11	3.254	0.515	882.1	1	21/24	Thaps3 22213	0	0	6-phosphofructokinase activity	Pyrophosphate-dependent phosphofructo-1-kinase	6-phosphofructokinase.
jgi|Thaps3 22213|estExt_fgenesh1_pg.C_chr_40325					1881.84	2	K.GVESAIAGVSGCM*GQDEAK.E	5.39e-11	5.58	0.564	1520	1	24/36	Thaps3 22213	0	1	6-phosphofructokinase activity	Pyrophosphate-dependent phosphofructo-1-kinase	6-phosphofructokinase.
jgi|Thaps3 22213|estExt_fgenesh1_pg.C_chr_40325					1881.84	2	K.GVESAIAGVSGCM*GQDEAK.E	8.26e-11	5.031	0.564	1525.4	1	23/36	Thaps3 22213	0	0	6-phosphofructokinase activity	Pyrophosphate-dependent phosphofructo-1-kinase	6-phosphofructokinase.
jgi|Thaps3 22213|estExt_fgenesh1_pg.C_chr_40325					1865.84	2	K.GVESAIAGVSGCMGQDEAK.E	5.39e-11	4.68	0.504	1592.9	1	23/36	Thaps3 22213	0	1	6-phosphofructokinase activity	Pyrophosphate-dependent phosphofructo-1-kinase	6-phosphofructokinase.
jgi|Thaps3 22213|estExt_fgenesh1_pg.C_chr_40325					973.53	2	K.NLATAVGAEK.T	5.39e-11	2.725	0.349	704	1	14/18	Thaps3 22213	0	1	6-phosphofructokinase activity	Pyrophosphate-dependent phosphofructo-1-kinase	6-phosphofructokinase.
jgi|Thaps3 22213|estExt_fgenesh1_pg.C_chr_40325					973.53	2	K.NLATAVGAEK.T	8.26e-11	2.717	0.32	794.7	2	14/18	Thaps3 22213	0	0	6-phosphofructokinase activity	Pyrophosphate-dependent phosphofructo-1-kinase	6-phosphofructokinase.
jgi|Thaps3 22213|estExt_fgenesh1_pg.C_chr_40325					1159.57	2	K.NVVSESSANPR.M	5.39e-11	4.091	0.559	1961.1	1	19/20	Thaps3 22213	0	1	6-phosphofructokinase activity	Pyrophosphate-dependent phosphofructo-1-kinase	6-phosphofructokinase.
jgi|Thaps3 22213|estExt_fgenesh1_pg.C_chr_40325					1159.57	2	K.NVVSESSANPR.M	8.26e-11	4.047	0.546	1936.6	1	19/20	Thaps3 22213	0	0	6-phosphofructokinase activity	Pyrophosphate-dependent phosphofructo-1-kinase	6-phosphofructokinase.
jgi|Thaps3 22213|estExt_fgenesh1_pg.C_chr_40325					1780.84	2	K.PFNPEQAWFQEM*LK.E	8.26e-11	3.034	0.456	968.3	1	18/26	Thaps3 22213	0	1	6-phosphofructokinase activity	Pyrophosphate-dependent phosphofructo-1-kinase	6-phosphofructokinase.
jgi|Thaps3 22213|estExt_fgenesh1_pg.C_chr_40325					2867.45	2	K.TIDNDVVPIVQTFGADTAAEQGAIFFK.N	5.39e-11	5.763	0.6	1742.2	1	26/52	Thaps3 22213	0	1	6-phosphofructokinase activity	Pyrophosphate-dependent phosphofructo-1-kinase	6-phosphofructokinase.
jgi|Thaps3 22213|estExt_fgenesh1_pg.C_chr_40325					2867.45	3	K.TIDNDVVPIVQTFGADTAAEQGAIFFK.N	8.26e-11	4.961	0.442	1150.7	1	35/104	Thaps3 22213	0	0	6-phosphofructokinase activity	Pyrophosphate-dependent phosphofructo-1-kinase	6-phosphofructokinase.
jgi|Thaps3 22213|estExt_fgenesh1_pg.C_chr_40325					2867.45	2	K.TIDNDVVPIVQTFGADTAAEQGAIFFK.N	8.26e-11	5.851	0.614	1792.1	1	26/52	Thaps3 22213	0	0	6-phosphofructokinase activity	Pyrophosphate-dependent phosphofructo-1-kinase	6-phosphofructokinase.
jgi|Thaps3 22213|estExt_fgenesh1_pg.C_chr_40325					1125.55	2	R.DSGYLTAATAR.K	5.39e-11	3.423	0.485	1119	1	18/20	Thaps3 22213	0	1	6-phosphofructokinase activity	Pyrophosphate-dependent phosphofructo-1-kinase	6-phosphofructokinase.
jgi|Thaps3 22213|estExt_fgenesh1_pg.C_chr_40325					1125.55	2	R.DSGYLTAATAR.K	8.26e-11	3.965	0.549	1566.5	1	19/20	Thaps3 22213	0	0	6-phosphofructokinase activity	Pyrophosphate-dependent phosphofructo-1-kinase	6-phosphofructokinase.
jgi|Thaps3 22213|estExt_fgenesh1_pg.C_chr_40325					938.43	2	R.SAASNAFDR.K	8.26e-11	2.564	0.409	610	1	14/16	Thaps3 22213	0	1	6-phosphofructokinase activity	Pyrophosphate-dependent phosphofructo-1-kinase	6-phosphofructokinase.
jgi|Thaps3 22214|estExt_fgenesh1_pg.C_chr_40326					1532.8	2	K.VAELMTNIETVGQK.-	3.84e-07	4.302	0.459	2062.5	1	21/26	Thaps3 22214	1	1	NA	NA	NA
jgi|Thaps3 22214|estExt_fgenesh1_pg.C_chr_40326					1532.8	2	K.VAELMTNIETVGQK.-	5.25e-07	4.094	0.464	1814.5	1	21/26	Thaps3 22214	0	0	NA	NA	NA
jgi|Thaps3 22243|estExt_fgenesh1_pg.C_chr_40373					3044.62	3	R.LDALLVDPTLTQESIAYEALQLAQSSVR.R	9.85e-11	5.022	0.569	1632.5	1	36/108	Thaps3 22243	1	1	NA	Uncharacterized conserved protein	NA
jgi|Thaps3 22245|estExt_fgenesh1_pg.C_chr_40376					1864.95	2	K.DVGTIFASLLDALADSEK.S	0.000693	3.304	0.532	452.8	1	16/34	Thaps3 22245	1	1	NA	Predicted transporter/transmembrane protein	NA
jgi|Thaps3 22293|estExt_fgenesh1_pg.C_chr_40474					962.49	2	K.AASVETWAK.E	1.78e-14	2.633	0.286	440.3	1	14/16	Thaps3 22293	1	1	electron transport	Sulfite reductase (ferredoxin)	Sulfite reductase (ferredoxin).
jgi|Thaps3 22293|estExt_fgenesh1_pg.C_chr_40474					1115.61	2	K.DKEGVDAILR.E	1.57e-12	2.513	0.306	768.4	1	15/18	Thaps3 22293	0	1	electron transport	Sulfite reductase (ferredoxin)	Sulfite reductase (ferredoxin).
jgi|Thaps3 22293|estExt_fgenesh1_pg.C_chr_40474					1366.64	2	K.M*NIADEEILM*R.M	1.78e-14	3.296	0.437	1222.5	1	17/20	Thaps3 22293	0	1	electron transport	Sulfite reductase (ferredoxin)	Sulfite reductase (ferredoxin).
jgi|Thaps3 22293|estExt_fgenesh1_pg.C_chr_40474					1366.64	2	K.M*NIADEEILM*R.M	1.57e-12	3.261	0.464	1196.9	1	17/20	Thaps3 22293	0	0	electron transport	Sulfite reductase (ferredoxin)	Sulfite reductase (ferredoxin).
jgi|Thaps3 22293|estExt_fgenesh1_pg.C_chr_40474					1350.64	2	K.M*NIADEEILMR.M	1.78e-14	3.008	0.325	674.7	1	16/20	Thaps3 22293	0	1	electron transport	Sulfite reductase (ferredoxin)	Sulfite reductase (ferredoxin).
jgi|Thaps3 22293|estExt_fgenesh1_pg.C_chr_40474					1350.64	2	K.MNIADEEILM*R.M	1.57e-12	2.726	0.198	1215	1	16/20	Thaps3 22293	0	1	electron transport	Sulfite reductase (ferredoxin)	Sulfite reductase (ferredoxin).
jgi|Thaps3 22293|estExt_fgenesh1_pg.C_chr_40474					1334.64	2	K.MNIADEEILMR.M	1.78e-14	3.025	0.462	1424.7	1	17/20	Thaps3 22293	0	1	electron transport	Sulfite reductase (ferredoxin)	Sulfite reductase (ferredoxin).
jgi|Thaps3 22293|estExt_fgenesh1_pg.C_chr_40474					1334.64	2	K.MNIADEEILMR.M	1.57e-12	2.987	0.419	1181.3	1	16/20	Thaps3 22293	0	0	electron transport	Sulfite reductase (ferredoxin)	Sulfite reductase (ferredoxin).
jgi|Thaps3 22293|estExt_fgenesh1_pg.C_chr_40474					1562.83	2	K.SYQVWLGGSPVLTR.T	1.78e-14	4.259	0.613	1504.8	1	20/26	Thaps3 22293	0	1	electron transport	Sulfite reductase (ferredoxin)	Sulfite reductase (ferredoxin).
jgi|Thaps3 22293|estExt_fgenesh1_pg.C_chr_40474					1562.83	2	K.SYQVWLGGSPVLTR.T	1.57e-12	3.144	0.372	942.4	1	18/26	Thaps3 22293	0	0	electron transport	Sulfite reductase (ferredoxin)	Sulfite reductase (ferredoxin).
jgi|Thaps3 22293|estExt_fgenesh1_pg.C_chr_40474					1575.86	2	K.TLEPILAM*FIQQR.G	1.57e-12	2.95	0.468	993	1	17/24	Thaps3 22293	0	1	electron transport	Sulfite reductase (ferredoxin)	Sulfite reductase (ferredoxin).
jgi|Thaps3 22293|estExt_fgenesh1_pg.C_chr_40474					1559.86	2	K.TLEPILAMFIQQR.G	1.78e-14	3.977	0.505	1400	1	18/24	Thaps3 22293	0	1	electron transport	Sulfite reductase (ferredoxin)	Sulfite reductase (ferredoxin).
jgi|Thaps3 22293|estExt_fgenesh1_pg.C_chr_40474					1559.86	2	K.TLEPILAMFIQQR.G	1.57e-12	4.048	0.535	1663.7	1	19/24	Thaps3 22293	0	0	electron transport	Sulfite reductase (ferredoxin)	Sulfite reductase (ferredoxin).
jgi|Thaps3 22293|estExt_fgenesh1_pg.C_chr_40474					1760.71	2	K.YSDWM*GWWEQGDGK.L	1.57e-12	3.112	0.111	729	1	16/26	Thaps3 22293	0	1	electron transport	Sulfite reductase (ferredoxin)	Sulfite reductase (ferredoxin).
jgi|Thaps3 22293|estExt_fgenesh1_pg.C_chr_40474					1713.89	2	R.EPLGEQLATEEIGISK.D	1.78e-14	3.819	0.586	1733.9	1	23/30	Thaps3 22293	0	1	electron transport	Sulfite reductase (ferredoxin)	Sulfite reductase (ferredoxin).
jgi|Thaps3 22293|estExt_fgenesh1_pg.C_chr_40474					1713.89	2	R.EPLGEQLATEEIGISK.D	1.57e-12	4.051	0.626	1740	1	23/30	Thaps3 22293	0	0	electron transport	Sulfite reductase (ferredoxin)	Sulfite reductase (ferredoxin).
jgi|Thaps3 22293|estExt_fgenesh1_pg.C_chr_40474					2133.12	2	R.GIILPDSTEPIYGTQYLPR.K	1.78e-14	4.583	0.63	1501.9	1	25/36	Thaps3 22293	0	1	electron transport	Sulfite reductase (ferredoxin)	Sulfite reductase (ferredoxin).
jgi|Thaps3 22293|estExt_fgenesh1_pg.C_chr_40474					2133.12	2	R.GIILPDSTEPIYGTQYLPR.K	1.57e-12	5.601	0.638	1586.3	1	26/36	Thaps3 22293	0	0	electron transport	Sulfite reductase (ferredoxin)	Sulfite reductase (ferredoxin).
jgi|Thaps3 22293|estExt_fgenesh1_pg.C_chr_40474					890.48	2	R.LLDDLSSK.H	1.57e-12	2.711	0.224	478.4	1	13/14	Thaps3 22293	0	1	electron transport	Sulfite reductase (ferredoxin)	Sulfite reductase (ferredoxin).
jgi|Thaps3 22293|estExt_fgenesh1_pg.C_chr_40474					894.49	2	R.LVESYVGK.E	1.57e-12	2.526	0.303	503.3	1	13/14	Thaps3 22293	0	1	electron transport	Sulfite reductase (ferredoxin)	Sulfite reductase (ferredoxin).
jgi|Thaps3 22293|estExt_fgenesh1_pg.C_chr_40474					2044.95	2	R.NVM*TTPAPFDTPAYNYAR.E	1.78e-14	4.709	0.453	892.2	1	24/34	Thaps3 22293	0	1	electron transport	Sulfite reductase (ferredoxin)	Sulfite reductase (ferredoxin).
jgi|Thaps3 22293|estExt_fgenesh1_pg.C_chr_40474					2044.95	2	R.NVM*TTPAPFDTPAYNYAR.E	1.57e-12	4.898	0.488	788.8	1	23/34	Thaps3 22293	0	0	electron transport	Sulfite reductase (ferredoxin)	Sulfite reductase (ferredoxin).
jgi|Thaps3 22293|estExt_fgenesh1_pg.C_chr_40474					1726.8	2	R.PM*STAFSEIWLDGEK.A	1.78e-14	2.742	0.45	795.1	1	18/28	Thaps3 22293	0	1	electron transport	Sulfite reductase (ferredoxin)	Sulfite reductase (ferredoxin).
jgi|Thaps3 22293|estExt_fgenesh1_pg.C_chr_40474					1726.8	2	R.PM*STAFSEIWLDGEK.A	1.57e-12	3.13	0.502	1239	1	20/28	Thaps3 22293	0	0	electron transport	Sulfite reductase (ferredoxin)	Sulfite reductase (ferredoxin).
jgi|Thaps3 22293|estExt_fgenesh1_pg.C_chr_40474					1484.71	2	R.PYM*AELAFVGDGAK.S	1.78e-14	4.239	0.591	2621.7	1	23/26	Thaps3 22293	0	1	electron transport	Sulfite reductase (ferredoxin)	Sulfite reductase (ferredoxin).
jgi|Thaps3 22293|estExt_fgenesh1_pg.C_chr_40474					1484.71	2	R.PYM*AELAFVGDGAK.S	1.57e-12	4.733	0.589	3063.6	1	23/26	Thaps3 22293	0	0	electron transport	Sulfite reductase (ferredoxin)	Sulfite reductase (ferredoxin).
jgi|Thaps3 22293|estExt_fgenesh1_pg.C_chr_40474					1468.71	2	R.PYMAELAFVGDGAK.S	1.78e-14	3.547	0.456	711.6	1	19/26	Thaps3 22293	0	1	electron transport	Sulfite reductase (ferredoxin)	Sulfite reductase (ferredoxin).
jgi|Thaps3 22293|estExt_fgenesh1_pg.C_chr_40474					1468.71	2	R.PYMAELAFVGDGAK.S	1.57e-12	4.416	0.565	2521.4	1	22/26	Thaps3 22293	0	0	electron transport	Sulfite reductase (ferredoxin)	Sulfite reductase (ferredoxin).
jgi|Thaps3 22301|estExt_fgenesh1_pg.C_chr_40487					1255.73	2	K.ITVGIVGGSDLPK.Q	1.26e-10	3.349	0.526	1032.6	1	17/24	Thaps3 22301	1	1	phosphomannomutase activity	Phosphomannomutase	Phosphomannomutase.
jgi|Thaps3 22301|estExt_fgenesh1_pg.C_chr_40487					1255.73	2	K.ITVGIVGGSDLPK.Q	1.75e-07	3.25	0.515	1756.5	1	20/24	Thaps3 22301	0	0	phosphomannomutase activity	Phosphomannomutase	Phosphomannomutase.
jgi|Thaps3 22301|estExt_fgenesh1_pg.C_chr_40487					1329.7	2	K.NGELQEVQTIAK.F	1.75e-07	2.932	0.255	951.7	1	17/22	Thaps3 22301	0	1	phosphomannomutase activity	Phosphomannomutase	Phosphomannomutase.
jgi|Thaps3 22301|estExt_fgenesh1_pg.C_chr_40487					1201.61	2	K.QEEQLGEGIAK.V	1.26e-10	2.863	0.191	545.3	1	17/20	Thaps3 22301	0	1	phosphomannomutase activity	Phosphomannomutase	Phosphomannomutase.
jgi|Thaps3 22301|estExt_fgenesh1_pg.C_chr_40487					1792.77	2	K.TFEGGNDYEIFESER.T	1.26e-10	4.204	0.343	1862.9	1	22/28	Thaps3 22301	0	1	phosphomannomutase activity	Phosphomannomutase	Phosphomannomutase.
jgi|Thaps3 22303|estExt_fgenesh1_pg.C_chr_40492					1563.95	2	R.NLAGGLLVLLAGDIPK.R	0.000785	3.202	0.196	1018.3	1	20/30	Thaps3 22303	1	1	mRNA processing	U1 snRNP complex, subunit SNU71 and related PWI-motif proteins	NA
jgi|Thaps3 22315|estExt_fgenesh1_pg.C_chr_40510					1370.72	2	K.AATLFFETITEK.M	3.48e-08	3.338	0.501	1063.1	1	18/22	Thaps3 22315	1	1	calcium ion binding	NA	NA
jgi|Thaps3 2233|fgenesh1_pg.C_chr_2000188					1839.89	2	K.SGVGISSM*GVM*NPGLVM*R.N	1.75e-09	4.9	0.51	1867.6	1	24/34	Thaps3 2233	1	1	ATP synthesis coupled proton transport	Vacuolar H+-ATPase V0 sector, subunits c/c'	H(+)-transporting two-sector ATPase.
jgi|Thaps3 2233|fgenesh1_pg.C_chr_2000188					1839.89	3	K.SGVGISSM*GVM*NPGLVM*R.N	1.75e-09	4.06	0.437	1739.5	1	31/68	Thaps3 2233	0	0	ATP synthesis coupled proton transport	Vacuolar H+-ATPase V0 sector, subunits c/c'	H(+)-transporting two-sector ATPase.
jgi|Thaps3 2233|fgenesh1_pg.C_chr_2000188					1839.89	3	K.SGVGISSM*GVM*NPGLVM*R.N	1.1e-08	4.326	0.457	1417.8	1	30/68	Thaps3 2233	0	0	ATP synthesis coupled proton transport	Vacuolar H+-ATPase V0 sector, subunits c/c'	H(+)-transporting two-sector ATPase.
jgi|Thaps3 2233|fgenesh1_pg.C_chr_2000188					1839.89	2	K.SGVGISSM*GVM*NPGLVM*R.N	1.1e-08	4.905	0.496	1870.3	1	24/34	Thaps3 2233	0	0	ATP synthesis coupled proton transport	Vacuolar H+-ATPase V0 sector, subunits c/c'	H(+)-transporting two-sector ATPase.
jgi|Thaps3 2233|fgenesh1_pg.C_chr_2000188					1823.89	2	K.SGVGISSM*GVM*NPGLVMR.N	1.75e-09	4.436	0.412	1521	1	21/34	Thaps3 2233	0	1	ATP synthesis coupled proton transport	Vacuolar H+-ATPase V0 sector, subunits c/c'	H(+)-transporting two-sector ATPase.
jgi|Thaps3 2233|fgenesh1_pg.C_chr_2000188					1823.89	2	K.SGVGISSM*GVM*NPGLVMR.N	1.1e-08	4.359	0.333	1335	1	20/34	Thaps3 2233	0	0	ATP synthesis coupled proton transport	Vacuolar H+-ATPase V0 sector, subunits c/c'	H(+)-transporting two-sector ATPase.
jgi|Thaps3 2233|fgenesh1_pg.C_chr_2000188					1823.89	2	K.SGVGISSM*GVMNPGLVM*R.N	1.75e-09	4.731	0.181	1588.9	1	24/34	Thaps3 2233	0	1	ATP synthesis coupled proton transport	Vacuolar H+-ATPase V0 sector, subunits c/c'	H(+)-transporting two-sector ATPase.
jgi|Thaps3 2233|fgenesh1_pg.C_chr_2000188					1823.89	2	K.SGVGISSM*GVMNPGLVM*R.N	1.1e-08	4.75	0.178	1449.3	1	24/34	Thaps3 2233	0	0	ATP synthesis coupled proton transport	Vacuolar H+-ATPase V0 sector, subunits c/c'	H(+)-transporting two-sector ATPase.
jgi|Thaps3 2233|fgenesh1_pg.C_chr_2000188					1807.89	2	K.SGVGISSM*GVMNPGLVMR.N	1.75e-09	4.069	0.149	1113.8	1	20/34	Thaps3 2233	0	1	ATP synthesis coupled proton transport	Vacuolar H+-ATPase V0 sector, subunits c/c'	H(+)-transporting two-sector ATPase.
jgi|Thaps3 2233|fgenesh1_pg.C_chr_2000188					1823.89	2	K.SGVGISSMGVM*NPGLVM*R.N	1.75e-09	4.866	0.195	2092.1	1	24/34	Thaps3 2233	0	1	ATP synthesis coupled proton transport	Vacuolar H+-ATPase V0 sector, subunits c/c'	H(+)-transporting two-sector ATPase.
jgi|Thaps3 2233|fgenesh1_pg.C_chr_2000188					1823.89	2	K.SGVGISSMGVM*NPGLVM*R.N	1.1e-08	4.778	0.215	1813.1	1	23/34	Thaps3 2233	0	0	ATP synthesis coupled proton transport	Vacuolar H+-ATPase V0 sector, subunits c/c'	H(+)-transporting two-sector ATPase.
jgi|Thaps3 2233|fgenesh1_pg.C_chr_2000188					1807.89	2	K.SGVGISSMGVMNPGLVM*R.N	1.75e-09	4.576	0.485	1253.6	1	21/34	Thaps3 2233	0	1	ATP synthesis coupled proton transport	Vacuolar H+-ATPase V0 sector, subunits c/c'	H(+)-transporting two-sector ATPase.
jgi|Thaps3 2233|fgenesh1_pg.C_chr_2000188					1807.89	2	K.SGVGISSMGVMNPGLVM*R.N	1.1e-08	4.349	0.521	1295.4	1	21/34	Thaps3 2233	0	0	ATP synthesis coupled proton transport	Vacuolar H+-ATPase V0 sector, subunits c/c'	H(+)-transporting two-sector ATPase.
jgi|Thaps3 22345|estExt_fgenesh1_pg.C_chr_40571					2734.38	3	K.IENQEGLQNYLEILQATDGIM*VAR.G	3.86e-12	3.68	0.435	989	1	32/92	Thaps3 22345	1	1	pyruvate kinase activity	Pyruvate kinase	Pyruvate kinase.
jgi|Thaps3 22345|estExt_fgenesh1_pg.C_chr_40571					2734.38	3	K.IENQEGLQNYLEILQATDGIM*VAR.G	2.33e-10	4.298	0.518	1149.2	1	33/92	Thaps3 22345	0	0	pyruvate kinase activity	Pyruvate kinase	Pyruvate kinase.
jgi|Thaps3 22345|estExt_fgenesh1_pg.C_chr_40571					1855.99	2	K.NM*NLPGVVVDLPTLTEK.D	3.86e-12	3.948	0.566	1426.7	1	24/32	Thaps3 22345	0	1	pyruvate kinase activity	Pyruvate kinase	Pyruvate kinase.
jgi|Thaps3 22345|estExt_fgenesh1_pg.C_chr_40571					1855.99	2	K.NM*NLPGVVVDLPTLTEK.D	2.33e-10	4.722	0.59	1280.7	1	24/32	Thaps3 22345	0	0	pyruvate kinase activity	Pyruvate kinase	Pyruvate kinase.
jgi|Thaps3 22345|estExt_fgenesh1_pg.C_chr_40571					1475.76	2	K.NM*NQNVAVLLDTK.G	3.86e-12	4.45	0.45	2518.2	1	21/24	Thaps3 22345	0	1	pyruvate kinase activity	Pyruvate kinase	Pyruvate kinase.
jgi|Thaps3 22345|estExt_fgenesh1_pg.C_chr_40571					1839.99	2	K.NMNLPGVVVDLPTLTEK.D	3.86e-12	4.152	0.463	1039.4	1	23/32	Thaps3 22345	0	1	pyruvate kinase activity	Pyruvate kinase	Pyruvate kinase.
jgi|Thaps3 22345|estExt_fgenesh1_pg.C_chr_40571					1048.61	2	R.KASDVLFIR.K	2.33e-10	2.655	0.338	624.1	1	13/16	Thaps3 22345	0	1	pyruvate kinase activity	Pyruvate kinase	Pyruvate kinase.
jgi|Thaps3 22345|estExt_fgenesh1_pg.C_chr_40571					1984.08	3	R.KNM*NLPGVVVDLPTLTEK.D	3.86e-12	3.884	0.375	1106.3	1	29/68	Thaps3 22345	0	1	pyruvate kinase activity	Pyruvate kinase	Pyruvate kinase.
jgi|Thaps3 22345|estExt_fgenesh1_pg.C_chr_40571					1984.08	3	R.KNM*NLPGVVVDLPTLTEK.D	2.33e-10	2.918	0.279	800	1	27/68	Thaps3 22345	0	0	pyruvate kinase activity	Pyruvate kinase	Pyruvate kinase.
jgi|Thaps3 22345|estExt_fgenesh1_pg.C_chr_40571					1556.78	2	R.YQLSSSESLASSAVK.T	3.86e-12	4.78	0.399	3050.2	1	26/28	Thaps3 22345	0	1	pyruvate kinase activity	Pyruvate kinase	Pyruvate kinase.
jgi|Thaps3 22350|estExt_fgenesh1_pg.C_chr_40582					2084.98	3	R.DKSEGDM*AFTALVEANDKK.V	1.59e-07	4.67	0.419	595.8	1	27/72	Thaps3 22350	1	1	structural constituent of ribosome	40S ribosomal protein S21	NA
jgi|Thaps3 22350|estExt_fgenesh1_pg.C_chr_40582					2084.98	3	R.DKSEGDM*AFTALVEANDKK.V	2.79e-07	4.586	0.536	597.8	1	28/72	Thaps3 22350	0	0	structural constituent of ribosome	40S ribosomal protein S21	NA
jgi|Thaps3 22362|estExt_fgenesh1_pg.C_chr_40597					1663.88	2	K.EAETVIFDIVESALK.K	1.42e-05	4.116	0.475	1569.3	1	21/28	Thaps3 22362	1	1	acyltransferase activity	NA	Naringenin-chalcone synthase.
jgi|Thaps3 22388|estExt_fgenesh1_pg.C_chr_40650					1411.65	2	K.YTPTVVEEGTCR.G	9.36e-10	2.744	0.574	826	1	19/22	Thaps3 22388	1	1	NA	NA	NA
jgi|Thaps3 22388|estExt_fgenesh1_pg.C_chr_40650					1411.65	2	K.YTPTVVEEGTCR.G	2.85e-08	2.988	0.599	891.7	1	20/22	Thaps3 22388	0	0	NA	NA	NA
jgi|Thaps3 22388|estExt_fgenesh1_pg.C_chr_40650					1400.7	2	R.IDDASPNNVQTVK.A	2.85e-08	4.275	0.489	752.9	1	18/24	Thaps3 22388	0	1	NA	NA	NA
jgi|Thaps3 22399|estExt_fgenesh1_pg.C_chr_40672					2517.05	3	R.AAADYGSADSNDKPSAEGDETSSSGK.K	3.48e-05	3.873	0.487	830.9	1	31/100	Thaps3 22399	1	1	NA	Protein involved in Snf1 protein kinase complex assembly	NA
jgi|Thaps3 22432|estExt_fgenesh1_pg.C_chr_40748					1245.65	2	K.DQWSPALTISK.V	1.86e-05	2.949	0.472	813	1	15/20	Thaps3 22432	1	1	ubiquitin conjugating enzyme activity	Ubiquitin-protein ligase	Ubiquitin--protein ligase.
jgi|Thaps3 22432|estExt_fgenesh1_pg.C_chr_40748					1245.65	2	K.DQWSPALTISK.V	0.000275	2.608	0.371	807	1	14/20	Thaps3 22432	0	0	ubiquitin conjugating enzyme activity	Ubiquitin-protein ligase	Ubiquitin--protein ligase.
jgi|Thaps3 22473|estExt_fgenesh1_pg.C_chr_40826					2532.35	3	K.LLPWTPIEGWTPGNLGTLVADGPK.G	8.99e-14	4.22	0.424	1008.8	1	31/92	Thaps3 22473	1	1	nitrogen compound metabolism	Carbon-nitrogen hydrolase	Acting on carbon-nitrogen bonds, other than peptide bonds.
jgi|Thaps3 22476|estExt_fgenesh1_pg.C_chr_40831					2410.11	3	K.AAHEVVM*DSVPSQDVTAYTAM*R.L	1.26e-08	3.949	0.483	946.2	1	31/84	Thaps3 22476	1	1	structural constituent of ribosome	60S Ribosomal protein L13	NA
jgi|Thaps3 22476|estExt_fgenesh1_pg.C_chr_40831					2394.11	3	K.AAHEVVM*DSVPSQDVTAYTAMR.L	1.26e-08	3.329	0.35	524	1	27/84	Thaps3 22476	0	1	structural constituent of ribosome	60S Ribosomal protein L13	NA
jgi|Thaps3 22476|estExt_fgenesh1_pg.C_chr_40831					2378.11	3	K.AAHEVVMDSVPSQDVTAYTAMR.L	1.54e-07	4.105	0.555	875.2	1	30/84	Thaps3 22476	0	1	structural constituent of ribosome	60S Ribosomal protein L13	NA
jgi|Thaps3 22476|estExt_fgenesh1_pg.C_chr_40831					2378.11	3	K.AAHEVVMDSVPSQDVTAYTAMR.L	1.26e-08	4.52	0.578	1083.2	1	34/84	Thaps3 22476	0	0	structural constituent of ribosome	60S Ribosomal protein L13	NA
jgi|Thaps3 22476|estExt_fgenesh1_pg.C_chr_40831					1458.8	2	K.AATQM*QGTILPLAK.A	1.54e-07	3.195	0.375	1074.3	1	20/26	Thaps3 22476	0	1	structural constituent of ribosome	60S Ribosomal protein L13	NA
jgi|Thaps3 22476|estExt_fgenesh1_pg.C_chr_40831					1458.8	2	K.AATQM*QGTILPLAK.A	1.26e-08	3.271	0.438	738.1	1	18/26	Thaps3 22476	0	0	structural constituent of ribosome	60S Ribosomal protein L13	NA
jgi|Thaps3 22476|estExt_fgenesh1_pg.C_chr_40831					1442.8	2	K.AATQMQGTILPLAK.A	1.54e-07	3.488	0.254	804.8	2	17/26	Thaps3 22476	0	1	structural constituent of ribosome	60S Ribosomal protein L13	NA
jgi|Thaps3 22476|estExt_fgenesh1_pg.C_chr_40831					1442.8	2	K.AATQMQGTILPLAK.A	1.26e-08	3.575	0.416	1114.6	1	19/26	Thaps3 22476	0	0	structural constituent of ribosome	60S Ribosomal protein L13	NA
jgi|Thaps3 22476|estExt_fgenesh1_pg.C_chr_40831					1345.68	3	K.HNNVIPNIHCK.K	1.26e-08	3.157	0.377	662.7	1	21/40	Thaps3 22476	0	1	structural constituent of ribosome	60S Ribosomal protein L13	NA
jgi|Thaps3 22476|estExt_fgenesh1_pg.C_chr_40831					1104.56	2	R.SADSLATNVAR.L	1.54e-07	3.407	0.402	1364.9	1	19/20	Thaps3 22476	0	1	structural constituent of ribosome	60S Ribosomal protein L13	NA
jgi|Thaps3 22476|estExt_fgenesh1_pg.C_chr_40831					1104.56	2	R.SADSLATNVAR.L	1.26e-08	3.125	0.396	1114	1	19/20	Thaps3 22476	0	0	structural constituent of ribosome	60S Ribosomal protein L13	NA
jgi|Thaps3 22483|estExt_fgenesh1_pg.C_chr_40847					971.5	2	K.AEAVEDLPK.I	5.33e-14	3.143	0.346	943.8	1	14/16	Thaps3 22483	1	1	NA	NA	NA
jgi|Thaps3 22483|estExt_fgenesh1_pg.C_chr_40847					1787.89	2	K.AM*LAPGESITVTSFYGK.A	5.33e-14	4.749	0.483	886.3	1	25/32	Thaps3 22483	0	1	NA	NA	NA
jgi|Thaps3 22483|estExt_fgenesh1_pg.C_chr_40847					1748.94	2	K.AM*SVGVFPLFLEAPVR.Y	5.33e-14	3.487	0.508	1071	1	19/30	Thaps3 22483	0	1	NA	NA	NA
jgi|Thaps3 22483|estExt_fgenesh1_pg.C_chr_40847					1748.94	2	K.AM*SVGVFPLFLEAPVR.Y	1.37e-13	4.689	0.611	1496.6	1	23/30	Thaps3 22483	0	0	NA	NA	NA
jgi|Thaps3 22483|estExt_fgenesh1_pg.C_chr_40847					1732.95	2	K.AMSVGVFPLFLEAPVR.Y	5.33e-14	4.103	0.456	1256.7	1	22/30	Thaps3 22483	0	1	NA	NA	NA
jgi|Thaps3 22483|estExt_fgenesh1_pg.C_chr_40847					1732.95	2	K.AMSVGVFPLFLEAPVR.Y	1.37e-13	3.743	0.554	1069.3	1	20/30	Thaps3 22483	0	0	NA	NA	NA
jgi|Thaps3 22483|estExt_fgenesh1_pg.C_chr_40847					1393.62	2	K.EDLNDLFDEQR.R	5.33e-14	3.034	0.364	919.3	1	15/20	Thaps3 22483	0	1	NA	NA	NA
jgi|Thaps3 22483|estExt_fgenesh1_pg.C_chr_40847					1393.62	2	K.EDLNDLFDEQR.R	1.37e-13	2.87	0.29	688.5	2	15/20	Thaps3 22483	0	0	NA	NA	NA
jgi|Thaps3 22483|estExt_fgenesh1_pg.C_chr_40847					1683.81	2	K.GGVSFLM*EPFSPANSK.V	5.33e-14	3.142	0.259	779.1	1	16/30	Thaps3 22483	0	1	NA	NA	NA
jgi|Thaps3 22483|estExt_fgenesh1_pg.C_chr_40847					1886.95	3	K.HVLQLDATEFDEDKVK.E	5.33e-14	5.892	0.561	2897.6	1	38/60	Thaps3 22483	0	1	NA	NA	NA
jgi|Thaps3 22483|estExt_fgenesh1_pg.C_chr_40847					1886.95	3	K.HVLQLDATEFDEDKVK.E	1.37e-13	4.235	0.521	1735.3	1	31/60	Thaps3 22483	0	0	NA	NA	NA
jgi|Thaps3 22483|estExt_fgenesh1_pg.C_chr_40847					1309.63	2	K.IVSEEGYVEER.F	5.33e-14	3.691	0.498	1005.3	1	17/20	Thaps3 22483	0	1	NA	NA	NA
jgi|Thaps3 22483|estExt_fgenesh1_pg.C_chr_40847					1309.63	2	K.IVSEEGYVEER.F	1.37e-13	3.371	0.509	922.1	1	17/20	Thaps3 22483	0	0	NA	NA	NA
jgi|Thaps3 22483|estExt_fgenesh1_pg.C_chr_40847					1367.6	2	K.LYDQFYSEM*R.G	5.33e-14	3.645	0.327	1429.5	1	16/18	Thaps3 22483	0	1	NA	NA	NA
jgi|Thaps3 22483|estExt_fgenesh1_pg.C_chr_40847					1167.59	2	K.PVWSFYVNR.G	5.33e-14	3.005	0.158	916	1	15/16	Thaps3 22483	0	1	NA	NA	NA
jgi|Thaps3 22483|estExt_fgenesh1_pg.C_chr_40847					1586.77	3	K.VDLKNEEDDKPER.T	5.33e-14	3.191	0.397	626.5	1	23/48	Thaps3 22483	0	1	NA	NA	NA
jgi|Thaps3 22483|estExt_fgenesh1_pg.C_chr_40847					1824.95	2	K.VFGFSTTLQDPSGLLSR.T	5.33e-14	5.02	0.627	2612.3	1	27/32	Thaps3 22483	0	1	NA	NA	NA
jgi|Thaps3 22483|estExt_fgenesh1_pg.C_chr_40847					1824.95	2	K.VFGFSTTLQDPSGLLSR.T	1.37e-13	4.93	0.605	1921.1	1	24/32	Thaps3 22483	0	0	NA	NA	NA
jgi|Thaps3 22483|estExt_fgenesh1_pg.C_chr_40847					1668.86	2	K.YFVLPEEDFAALVR.R	5.33e-14	3.761	0.56	937.5	1	22/26	Thaps3 22483	0	1	NA	NA	NA
jgi|Thaps3 22483|estExt_fgenesh1_pg.C_chr_40847					1668.86	2	K.YFVLPEEDFAALVR.R	1.37e-13	4.259	0.545	1109.7	1	24/26	Thaps3 22483	0	0	NA	NA	NA
jgi|Thaps3 22483|estExt_fgenesh1_pg.C_chr_40847					1052.52	2	K.YWDTVAAAR.E	5.33e-14	2.752	0.436	1164.3	1	15/16	Thaps3 22483	0	1	NA	NA	NA
jgi|Thaps3 22483|estExt_fgenesh1_pg.C_chr_40847					1238.59	2	R.DDEGNLVVSYK.L	1.37e-13	3.182	0.404	898.7	1	16/20	Thaps3 22483	0	1	NA	NA	NA
jgi|Thaps3 22483|estExt_fgenesh1_pg.C_chr_40847					1373.7	2	R.GGM*PLLLGDLDEK.S	5.33e-14	3.094	0.298	694.6	1	16/24	Thaps3 22483	0	1	NA	NA	NA
jgi|Thaps3 22483|estExt_fgenesh1_pg.C_chr_40847					1373.7	2	R.GGM*PLLLGDLDEK.S	1.37e-13	2.92	0.283	904.7	1	17/24	Thaps3 22483	0	0	NA	NA	NA
jgi|Thaps3 22483|estExt_fgenesh1_pg.C_chr_40847					1135.61	2	R.GQGIASFGLASK.D	5.33e-14	2.474	0.435	669.7	1	17/22	Thaps3 22483	0	1	NA	NA	NA
jgi|Thaps3 22483|estExt_fgenesh1_pg.C_chr_40847					1466.76	2	R.LSGSTAEFLSIWR.L	5.33e-14	4.315	0.523	1644.4	1	20/24	Thaps3 22483	0	1	NA	NA	NA
jgi|Thaps3 22483|estExt_fgenesh1_pg.C_chr_40847					1268.57	2	R.M*STEPSDTASVK.I	5.33e-14	2.996	0.414	805.3	1	17/22	Thaps3 22483	0	1	NA	NA	NA
jgi|Thaps3 22483|estExt_fgenesh1_pg.C_chr_40847					1103.6	2	R.RNDVIFSPR.I	5.33e-14	2.698	0.248	618.2	1	14/16	Thaps3 22483	0	1	NA	NA	NA
jgi|Thaps3 22483|estExt_fgenesh1_pg.C_chr_40847					1641.86	2	R.STFSNFLPGLAGVFGK.P	5.33e-14	4.388	0.565	743.9	1	20/30	Thaps3 22483	0	1	NA	NA	NA
jgi|Thaps3 22483|estExt_fgenesh1_pg.C_chr_40847					1641.86	2	R.STFSNFLPGLAGVFGK.P	1.37e-13	4.064	0.514	732.2	1	20/30	Thaps3 22483	0	0	NA	NA	NA
jgi|Thaps3 22483|estExt_fgenesh1_pg.C_chr_40847					2135.07	2	R.TTITNTGDDDLTLSALDGLAK.L	5.33e-14	5.92	0.624	2287.1	1	27/40	Thaps3 22483	0	1	NA	NA	NA
jgi|Thaps3 22483|estExt_fgenesh1_pg.C_chr_40847					2135.07	2	R.TTITNTGDDDLTLSALDGLAK.L	1.37e-13	5.211	0.591	1538.8	1	25/40	Thaps3 22483	0	0	NA	NA	NA
jgi|Thaps3 22483|estExt_fgenesh1_pg.C_chr_40847					1635.79	2	R.TVEDIVSNPQYGDAK.T	1.37e-13	4.268	0.108	991.6	2	18/28	Thaps3 22483	0	1	NA	NA	NA
jgi|Thaps3 22483|estExt_fgenesh1_pg.C_chr_40847					1035.52	2	R.VASM*IAANDK.S	5.33e-14	2.551	0.344	586.8	1	15/18	Thaps3 22483	0	1	NA	NA	NA
jgi|Thaps3 225|fgenesh1_pm.C_chr_1000070					1406.74	2	K.TM*ASLAENLATIR.T	2.58e-08	3.739	0.492	1500	1	19/24	Thaps3 225	1	1	protein biosynthesis	Ribosome recycling factor	NA
jgi|Thaps3 225|fgenesh1_pm.C_chr_1000070					1406.74	2	K.TM*ASLAENLATIR.T	2.64e-07	2.977	0.428	957.8	1	16/24	Thaps3 225	0	0	protein biosynthesis	Ribosome recycling factor	NA
jgi|Thaps3 22521|estExt_fgenesh1_pg.C_chr_50025					1170.67	2	K.IVALVEDVGGAK.K	6.79e-10	2.798	0.457	938.2	1	19/22	Thaps3 22521	1	1	NA	Transcription coactivator	NA
jgi|Thaps3 22521|estExt_fgenesh1_pg.C_chr_50025					1382.79	2	K.LSIEEIGGGLLPGK.E	9.34e-11	3.747	0.554	946.7	1	22/26	Thaps3 22521	0	1	NA	Transcription coactivator	NA
jgi|Thaps3 22521|estExt_fgenesh1_pg.C_chr_50025					1852.04	2	R.LDLGEVGSLLPQVAELAK.G	6.79e-10	4.528	0.541	1424.1	1	24/34	Thaps3 22521	0	1	NA	Transcription coactivator	NA
jgi|Thaps3 22521|estExt_fgenesh1_pg.C_chr_50025					1852.04	2	R.LDLGEVGSLLPQVAELAK.G	9.34e-11	5.261	0.571	1458.9	1	24/34	Thaps3 22521	0	0	NA	Transcription coactivator	NA
jgi|Thaps3 22526|estExt_fgenesh1_pg.C_chr_50031					1861.94	2	K.ILLLDEATSALDSESER.V	4.88e-14	5.666	0.657	3231.8	1	27/32	Thaps3 22526	1	1	ATP binding	Multidrug/pheromone exporter, ABC superfamily	Proteasome endopeptidase complex.
jgi|Thaps3 22526|estExt_fgenesh1_pg.C_chr_50031					1861.94	2	K.ILLLDEATSALDSESER.V	4.11e-14	5.443	0.637	3505.5	1	28/32	Thaps3 22526	0	0	ATP binding	Multidrug/pheromone exporter, ABC superfamily	Proteasome endopeptidase complex.
jgi|Thaps3 22526|estExt_fgenesh1_pg.C_chr_50031					1344.74	2	K.VLDGLSLNIESGK.T	4.88e-14	3.122	0.474	1148.6	1	19/24	Thaps3 22526	0	1	ATP binding	Multidrug/pheromone exporter, ABC superfamily	Proteasome endopeptidase complex.
jgi|Thaps3 22526|estExt_fgenesh1_pg.C_chr_50031					1344.74	2	K.VLDGLSLNIESGK.T	4.11e-14	3.227	0.422	1140	1	20/24	Thaps3 22526	0	0	ATP binding	Multidrug/pheromone exporter, ABC superfamily	Proteasome endopeptidase complex.
jgi|Thaps3 22526|estExt_fgenesh1_pg.C_chr_50031					1833.79	3	K.YGKPDATDEEM*YEAAK.K	4.11e-14	4.199	0.467	1975.1	1	31/60	Thaps3 22526	0	1	ATP binding	Multidrug/pheromone exporter, ABC superfamily	Proteasome endopeptidase complex.
jgi|Thaps3 22526|estExt_fgenesh1_pg.C_chr_50031					1789.94	2	R.LLLLDEATSALDTASEK.V	4.88e-14	4.449	0.503	2161.1	1	25/32	Thaps3 22526	0	1	ATP binding	Multidrug/pheromone exporter, ABC superfamily	Proteasome endopeptidase complex.
jgi|Thaps3 22526|estExt_fgenesh1_pg.C_chr_50031					1789.94	2	R.LLLLDEATSALDTASEK.V	4.11e-14	5.457	0.58	3640.2	1	27/32	Thaps3 22526	0	0	ATP binding	Multidrug/pheromone exporter, ABC superfamily	Proteasome endopeptidase complex.
jgi|Thaps3 22527|estExt_fgenesh1_pg.C_chr_50032					2397.2	2	K.TSEADAAAGPEPPVPATWEFLIK.K	1.1e-09	3.9	0.612	578.1	1	18/44	Thaps3 22527	1	1	electron transport	NADP/FAD dependent oxidoreductase	NA
jgi|Thaps3 22527|estExt_fgenesh1_pg.C_chr_50032					2397.2	2	K.TSEADAAAGPEPPVPATWEFLIK.K	1.18e-10	4.471	0.564	801.5	1	21/44	Thaps3 22527	0	0	electron transport	NADP/FAD dependent oxidoreductase	NA
jgi|Thaps3 22527|estExt_fgenesh1_pg.C_chr_50032					2294.22	2	K.YDFPTQNLLLFATGSGIAPIR.S	1.1e-09	4.821	0.634	1740.6	1	23/40	Thaps3 22527	0	1	electron transport	NADP/FAD dependent oxidoreductase	NA
jgi|Thaps3 22527|estExt_fgenesh1_pg.C_chr_50032					2294.22	2	K.YDFPTQNLLLFATGSGIAPIR.S	1.18e-10	5.023	0.641	1929.6	1	23/40	Thaps3 22527	0	0	electron transport	NADP/FAD dependent oxidoreductase	NA
jgi|Thaps3 22527|estExt_fgenesh1_pg.C_chr_50032					1831.92	2	R.TGYVQNALEEDGVAIPR.N	1.1e-09	3.21	0.418	1001.6	1	20/32	Thaps3 22527	0	1	electron transport	NADP/FAD dependent oxidoreductase	NA
jgi|Thaps3 22527|estExt_fgenesh1_pg.C_chr_50032					1831.92	2	R.TGYVQNALEEDGVAIPR.N	1.18e-10	3.806	0.445	1224.8	1	22/32	Thaps3 22527	0	0	electron transport	NADP/FAD dependent oxidoreductase	NA
jgi|Thaps3 22527|estExt_fgenesh1_pg.C_chr_50032					1124.55	2	R.TPDDLSYVSK.F	1.1e-09	2.904	0.512	652.7	1	15/18	Thaps3 22527	0	1	electron transport	NADP/FAD dependent oxidoreductase	NA
jgi|Thaps3 22527|estExt_fgenesh1_pg.C_chr_50032					1124.55	2	R.TPDDLSYVSK.F	1.18e-10	3.342	0.475	898.7	1	16/18	Thaps3 22527	0	0	electron transport	NADP/FAD dependent oxidoreductase	NA
jgi|Thaps3 22535|estExt_fgenesh1_pg.C_chr_50044					1136.55	2	K.CPFSGNVSIR.G	5.36e-09	2.918	0.375	735	1	16/18	Thaps3 22535	1	1	structural constituent of ribosome	40S ribosomal protein S11	NA
jgi|Thaps3 22535|estExt_fgenesh1_pg.C_chr_50044					1136.55	2	K.CPFSGNVSIR.G	7.67e-11	3.469	0.345	709.2	1	16/18	Thaps3 22535	0	0	structural constituent of ribosome	40S ribosomal protein S11	NA
jgi|Thaps3 22535|estExt_fgenesh1_pg.C_chr_50044					1247.6	2	K.EGDIVTIGQCR.P	5.36e-09	2.518	0.305	1145.7	1	16/20	Thaps3 22535	0	1	structural constituent of ribosome	40S ribosomal protein S11	NA
jgi|Thaps3 22535|estExt_fgenesh1_pg.C_chr_50044					1247.6	2	K.EGDIVTIGQCR.P	7.67e-11	2.613	0.371	1125.2	1	16/20	Thaps3 22535	0	0	structural constituent of ribosome	40S ribosomal protein S11	NA
jgi|Thaps3 22535|estExt_fgenesh1_pg.C_chr_50044					1170.6	2	K.FNVVAHEAQR.E	7.67e-11	3.238	0.33	1256.3	1	16/18	Thaps3 22535	0	1	structural constituent of ribosome	40S ribosomal protein S11	NA
jgi|Thaps3 22535|estExt_fgenesh1_pg.C_chr_50044					1384.69	2	K.SYQSQDAIFVAR.K	5.36e-09	3.851	0.542	1704.2	1	19/22	Thaps3 22535	0	1	structural constituent of ribosome	40S ribosomal protein S11	NA
jgi|Thaps3 22535|estExt_fgenesh1_pg.C_chr_50044					1384.69	2	K.SYQSQDAIFVAR.K	7.67e-11	3.8	0.558	1822.9	1	19/22	Thaps3 22535	0	0	structural constituent of ribosome	40S ribosomal protein S11	NA
jgi|Thaps3 22535|estExt_fgenesh1_pg.C_chr_50044					1392.66	2	K.TPDAAIEGNYVDK.K	5.36e-09	3.924	0.51	1289.3	1	19/24	Thaps3 22535	0	1	structural constituent of ribosome	40S ribosomal protein S11	NA
jgi|Thaps3 22535|estExt_fgenesh1_pg.C_chr_50044					1392.66	2	K.TPDAAIEGNYVDK.K	7.67e-11	3.914	0.513	1346.8	1	19/24	Thaps3 22535	0	0	structural constituent of ribosome	40S ribosomal protein S11	NA
jgi|Thaps3 22535|estExt_fgenesh1_pg.C_chr_50044					1520.76	3	K.TPDAAIEGNYVDKK.C	5.36e-09	3.845	0.512	1694	1	31/52	Thaps3 22535	0	1	structural constituent of ribosome	40S ribosomal protein S11	NA
jgi|Thaps3 22535|estExt_fgenesh1_pg.C_chr_50044					1520.76	2	K.TPDAAIEGNYVDKK.C	7.67e-11	4.051	0.54	1510.3	1	20/26	Thaps3 22535	0	0	structural constituent of ribosome	40S ribosomal protein S11	NA
jgi|Thaps3 22535|estExt_fgenesh1_pg.C_chr_50044					1520.76	3	K.TPDAAIEGNYVDKK.C	7.67e-11	3.945	0.543	1618.9	1	31/52	Thaps3 22535	0	0	structural constituent of ribosome	40S ribosomal protein S11	NA
jgi|Thaps3 22547|estExt_fgenesh1_pg.C_chr_50072					2246.04	3	R.ASADVDDFFSNLDGDKFNLR.L	3.73e-08	3.156	0.368	972.6	1	34/76	Thaps3 22547	1	1	NA	Dystonin, GAS (Growth-arrest-specific protein), and related proteins	NA
jgi|Thaps3 22547|estExt_fgenesh1_pg.C_chr_50072					2246.04	3	R.ASADVDDFFSNLDGDKFNLR.L	7.53e-08	3.03	0.381	787.8	1	30/76	Thaps3 22547	0	0	NA	Dystonin, GAS (Growth-arrest-specific protein), and related proteins	NA
jgi|Thaps3 22547|estExt_fgenesh1_pg.C_chr_50072					1382.68	2	R.LPAAVDEYYDVK.A	3.73e-08	3.465	0.509	1360.9	1	18/22	Thaps3 22547	0	1	NA	Dystonin, GAS (Growth-arrest-specific protein), and related proteins	NA
jgi|Thaps3 22547|estExt_fgenesh1_pg.C_chr_50072					1382.68	2	R.LPAAVDEYYDVK.A	7.53e-08	3.55	0.445	1311.1	1	18/22	Thaps3 22547	0	0	NA	Dystonin, GAS (Growth-arrest-specific protein), and related proteins	NA
jgi|Thaps3 22565|estExt_fgenesh1_pg.C_chr_50105					1175.49	2	K.GNNDDEENLR.R	1.21e-09	3.102	0.335	496.2	1	13/18	Thaps3 22565	1	1	transporter activity	Permease of the major facilitator superfamily	NA
jgi|Thaps3 22565|estExt_fgenesh1_pg.C_chr_50105					1175.49	2	K.GNNDDEENLR.R	9.03e-09	2.488	0.105	435.1	2	12/18	Thaps3 22565	0	0	transporter activity	Permease of the major facilitator superfamily	NA
jgi|Thaps3 22565|estExt_fgenesh1_pg.C_chr_50105					2275.19	2	K.IKEELFPAPVGYSEVEANLAV.-	1.21e-09	3.783	0.531	843.9	1	19/40	Thaps3 22565	0	1	transporter activity	Permease of the major facilitator superfamily	NA
jgi|Thaps3 22565|estExt_fgenesh1_pg.C_chr_50105					2275.19	2	K.IKEELFPAPVGYSEVEANLAV.-	9.03e-09	3.758	0.529	713.3	1	17/40	Thaps3 22565	0	0	transporter activity	Permease of the major facilitator superfamily	NA
jgi|Thaps3 22565|estExt_fgenesh1_pg.C_chr_50105					2371.14	3	R.AEQGSHVVDEGPAPITYM*NALR.I	1.21e-09	4.143	0.495	1331.5	1	35/84	Thaps3 22565	0	1	transporter activity	Permease of the major facilitator superfamily	NA
jgi|Thaps3 22565|estExt_fgenesh1_pg.C_chr_50105					2371.14	3	R.AEQGSHVVDEGPAPITYM*NALR.I	9.03e-09	4.033	0.494	1234.4	1	33/84	Thaps3 22565	0	0	transporter activity	Permease of the major facilitator superfamily	NA
jgi|Thaps3 22565|estExt_fgenesh1_pg.C_chr_50105					1752.92	2	R.LIPDPADM*GIITPEVR.I	1.21e-09	3.367	0.551	485.6	1	21/30	Thaps3 22565	0	1	transporter activity	Permease of the major facilitator superfamily	NA
jgi|Thaps3 22565|estExt_fgenesh1_pg.C_chr_50105					1752.92	2	R.LIPDPADM*GIITPEVR.I	9.03e-09	3.521	0.508	417.7	1	19/30	Thaps3 22565	0	0	transporter activity	Permease of the major facilitator superfamily	NA
jgi|Thaps3 22596|estExt_fgenesh1_pg.C_chr_50167					1672.91	2	K.LGQSLDSLGQSLEVVK.Y	3.94e-10	4.122	0.568	2327.4	1	24/30	Thaps3 22596	1	1	NA	Dynactin, subunit p25	NA
jgi|Thaps3 22596|estExt_fgenesh1_pg.C_chr_50167					1672.91	2	K.LGQSLDSLGQSLEVVK.Y	2.1e-12	4.642	0.578	2257.1	1	24/30	Thaps3 22596	0	0	NA	Dynactin, subunit p25	NA
jgi|Thaps3 22596|estExt_fgenesh1_pg.C_chr_50167					1132.56	2	K.TGELWSGSPAK.M	3.94e-10	3.11	0.279	1160.1	1	16/20	Thaps3 22596	0	1	NA	Dynactin, subunit p25	NA
jgi|Thaps3 22596|estExt_fgenesh1_pg.C_chr_50167					1132.56	2	K.TGELWSGSPAK.M	2.1e-12	2.631	0.299	807.3	1	14/20	Thaps3 22596	0	0	NA	Dynactin, subunit p25	NA
jgi|Thaps3 22596|estExt_fgenesh1_pg.C_chr_50167					1231.63	2	K.VVIGDNTSVGDR.A	2.1e-12	3.257	0.424	832.1	1	18/22	Thaps3 22596	0	1	NA	Dynactin, subunit p25	NA
jgi|Thaps3 22596|estExt_fgenesh1_pg.C_chr_50167					3101.68	3	R.FVAVDGVSPTVSPLTAFVAPSASVIGDVTLGK.G	3.94e-10	4.964	0.482	1347.8	1	39/124	Thaps3 22596	0	1	NA	Dynactin, subunit p25	NA
jgi|Thaps3 22596|estExt_fgenesh1_pg.C_chr_50167					3101.68	3	R.FVAVDGVSPTVSPLTAFVAPSASVIGDVTLGK.G	2.1e-12	5.648	0.532	1605.4	1	39/124	Thaps3 22596	0	0	NA	Dynactin, subunit p25	NA
jgi|Thaps3 22596|estExt_fgenesh1_pg.C_chr_50167					1001.57	2	R.VVLAASNTAR.K	3.94e-10	2.601	0.432	931.3	1	16/18	Thaps3 22596	0	1	NA	Dynactin, subunit p25	NA
jgi|Thaps3 22599|estExt_fgenesh1_pg.C_chr_50172					1652.85	2	K.SLAVGAATEAASYNSLK.I	5.89e-12	4.961	0.6	1057	1	23/32	Thaps3 22599	1	1	NA	NA	NA
jgi|Thaps3 22599|estExt_fgenesh1_pg.C_chr_50172					1668.92	2	K.TIGPNAM*LWVVGPVAK.N	5.89e-12	3.068	0.418	762.3	1	18/30	Thaps3 22599	0	1	NA	NA	NA
jgi|Thaps3 22610|estExt_fgenesh1_pg.C_chr_50191					1635.78	2	K.AGETTLPEVM*TAPM*R.T	1.11e-15	3.489	0.423	656.5	1	19/28	Thaps3 22610	1	1	structural constituent of ribosome	Ribosomal protein RPL1/RPL2/RL4L4	NA
jgi|Thaps3 22610|estExt_fgenesh1_pg.C_chr_50191					1635.78	2	K.AGETTLPEVM*TAPM*R.T	6.66e-15	3.856	0.536	872.6	1	22/28	Thaps3 22610	0	0	structural constituent of ribosome	Ribosomal protein RPL1/RPL2/RL4L4	NA
jgi|Thaps3 22610|estExt_fgenesh1_pg.C_chr_50191					1603.78	2	K.AGETTLPEVMTAPMR.T	1.11e-15	3.369	0.399	532.9	1	16/28	Thaps3 22610	0	1	structural constituent of ribosome	Ribosomal protein RPL1/RPL2/RL4L4	NA
jgi|Thaps3 22610|estExt_fgenesh1_pg.C_chr_50191					1603.78	2	K.AGETTLPEVMTAPMR.T	6.66e-15	3.916	0.48	789	1	19/28	Thaps3 22610	0	0	structural constituent of ribosome	Ribosomal protein RPL1/RPL2/RL4L4	NA
jgi|Thaps3 22610|estExt_fgenesh1_pg.C_chr_50191					1384.77	2	K.DILAAVGALADVEK.A	1.11e-15	4.698	0.625	2628.8	1	24/26	Thaps3 22610	0	1	structural constituent of ribosome	Ribosomal protein RPL1/RPL2/RL4L4	NA
jgi|Thaps3 22610|estExt_fgenesh1_pg.C_chr_50191					1384.77	2	K.DILAAVGALADVEK.A	6.66e-15	5.442	0.589	2194.6	1	23/26	Thaps3 22610	0	0	structural constituent of ribosome	Ribosomal protein RPL1/RPL2/RL4L4	NA
jgi|Thaps3 22610|estExt_fgenesh1_pg.C_chr_50191					1162.59	2	K.LVSAESWGTGR.A	1.11e-15	2.679	0.496	1182.8	1	18/20	Thaps3 22610	0	1	structural constituent of ribosome	Ribosomal protein RPL1/RPL2/RL4L4	NA
jgi|Thaps3 22610|estExt_fgenesh1_pg.C_chr_50191					1162.59	2	K.LVSAESWGTGR.A	6.66e-15	3.265	0.57	1133.8	1	18/20	Thaps3 22610	0	0	structural constituent of ribosome	Ribosomal protein RPL1/RPL2/RL4L4	NA
jgi|Thaps3 22610|estExt_fgenesh1_pg.C_chr_50191					1531.75	2	K.SIPEDLM*ANADLAR.I	1.11e-15	3.568	0.459	399	1	18/26	Thaps3 22610	0	1	structural constituent of ribosome	Ribosomal protein RPL1/RPL2/RL4L4	NA
jgi|Thaps3 22610|estExt_fgenesh1_pg.C_chr_50191					1531.75	2	K.SIPEDLM*ANADLAR.I	6.66e-15	3.41	0.51	348.2	1	18/26	Thaps3 22610	0	0	structural constituent of ribosome	Ribosomal protein RPL1/RPL2/RL4L4	NA
jgi|Thaps3 22610|estExt_fgenesh1_pg.C_chr_50191					1515.75	2	K.SIPEDLMANADLAR.I	1.11e-15	4.255	0.49	752.8	1	20/26	Thaps3 22610	0	1	structural constituent of ribosome	Ribosomal protein RPL1/RPL2/RL4L4	NA
jgi|Thaps3 22610|estExt_fgenesh1_pg.C_chr_50191					1515.75	2	K.SIPEDLMANADLAR.I	6.66e-15	3.74	0.516	597.1	1	19/26	Thaps3 22610	0	0	structural constituent of ribosome	Ribosomal protein RPL1/RPL2/RL4L4	NA
jgi|Thaps3 22610|estExt_fgenesh1_pg.C_chr_50191					1122.52	2	K.SNDGVEQAFR.N	1.11e-15	3.329	0.489	1174.2	1	16/18	Thaps3 22610	0	1	structural constituent of ribosome	Ribosomal protein RPL1/RPL2/RL4L4	NA
jgi|Thaps3 22610|estExt_fgenesh1_pg.C_chr_50191					1122.52	2	K.SNDGVEQAFR.N	6.66e-15	3.088	0.398	1306.5	1	17/18	Thaps3 22610	0	0	structural constituent of ribosome	Ribosomal protein RPL1/RPL2/RL4L4	NA
jgi|Thaps3 22610|estExt_fgenesh1_pg.C_chr_50191					2067.09	3	K.VDDVPEIPLVLDNTLESAK.K	1.11e-15	4.157	0.455	1576.2	1	31/72	Thaps3 22610	0	1	structural constituent of ribosome	Ribosomal protein RPL1/RPL2/RL4L4	NA
jgi|Thaps3 22610|estExt_fgenesh1_pg.C_chr_50191					2067.09	2	K.VDDVPEIPLVLDNTLESAK.K	1.11e-15	4.749	0.548	1024.2	1	25/36	Thaps3 22610	0	0	structural constituent of ribosome	Ribosomal protein RPL1/RPL2/RL4L4	NA
jgi|Thaps3 22610|estExt_fgenesh1_pg.C_chr_50191					2067.09	2	K.VDDVPEIPLVLDNTLESAK.K	6.66e-15	4.457	0.536	596.1	1	21/36	Thaps3 22610	0	0	structural constituent of ribosome	Ribosomal protein RPL1/RPL2/RL4L4	NA
jgi|Thaps3 22610|estExt_fgenesh1_pg.C_chr_50191					2067.09	3	K.VDDVPEIPLVLDNTLESAK.K	6.66e-15	4.321	0.43	2451.3	1	36/72	Thaps3 22610	0	0	structural constituent of ribosome	Ribosomal protein RPL1/RPL2/RL4L4	NA
jgi|Thaps3 22610|estExt_fgenesh1_pg.C_chr_50191					2071.03	2	R.FCIWSQAALDALNTIYGK.E	1.11e-15	5.913	0.655	4259.6	1	29/34	Thaps3 22610	0	1	structural constituent of ribosome	Ribosomal protein RPL1/RPL2/RL4L4	NA
jgi|Thaps3 22610|estExt_fgenesh1_pg.C_chr_50191					2071.03	2	R.FCIWSQAALDALNTIYGK.E	6.66e-15	6.145	0.697	5063.7	1	30/34	Thaps3 22610	0	0	structural constituent of ribosome	Ribosomal protein RPL1/RPL2/RL4L4	NA
jgi|Thaps3 22610|estExt_fgenesh1_pg.C_chr_50191					1640.89	2	R.IINSDEIQSVLNPAK.R	1.11e-15	5.125	0.389	2691.3	1	23/28	Thaps3 22610	0	1	structural constituent of ribosome	Ribosomal protein RPL1/RPL2/RL4L4	NA
jgi|Thaps3 22610|estExt_fgenesh1_pg.C_chr_50191					1640.89	2	R.IINSDEIQSVLNPAK.R	6.66e-15	4.966	0.361	2594.3	1	22/28	Thaps3 22610	0	0	structural constituent of ribosome	Ribosomal protein RPL1/RPL2/RL4L4	NA
jgi|Thaps3 22610|estExt_fgenesh1_pg.C_chr_50191					1476.81	3	R.LNLLQLAPGGHMGR.F	1.11e-15	3.502	0.392	1103.6	1	24/52	Thaps3 22610	0	1	structural constituent of ribosome	Ribosomal protein RPL1/RPL2/RL4L4	NA
jgi|Thaps3 22610|estExt_fgenesh1_pg.C_chr_50191					1476.81	3	R.LNLLQLAPGGHMGR.F	6.66e-15	3.597	0.389	870.5	1	23/52	Thaps3 22610	0	0	structural constituent of ribosome	Ribosomal protein RPL1/RPL2/RL4L4	NA
jgi|Thaps3 22610|estExt_fgenesh1_pg.C_chr_50191					1431.67	2	R.NLPGVELCCVDR.L	1.11e-15	3.255	0.489	428.5	1	18/22	Thaps3 22610	0	1	structural constituent of ribosome	Ribosomal protein RPL1/RPL2/RL4L4	NA
jgi|Thaps3 22610|estExt_fgenesh1_pg.C_chr_50191					1431.67	2	R.NLPGVELCCVDR.L	6.66e-15	3.21	0.45	424.5	1	18/22	Thaps3 22610	0	0	structural constituent of ribosome	Ribosomal protein RPL1/RPL2/RL4L4	NA
jgi|Thaps3 22610|estExt_fgenesh1_pg.C_chr_50191					1276.71	2	R.PLVSVFSLTGEK.A	1.11e-15	3.288	0.443	1048	1	17/22	Thaps3 22610	0	1	structural constituent of ribosome	Ribosomal protein RPL1/RPL2/RL4L4	NA
jgi|Thaps3 22610|estExt_fgenesh1_pg.C_chr_50191					1276.71	2	R.PLVSVFSLTGEK.A	6.66e-15	2.992	0.507	1499	1	19/22	Thaps3 22610	0	0	structural constituent of ribosome	Ribosomal protein RPL1/RPL2/RL4L4	NA
jgi|Thaps3 22610|estExt_fgenesh1_pg.C_chr_50191					1200.49	2	R.SGQGAFGNM*CR.G	1.11e-15	2.765	0.375	688.7	1	15/20	Thaps3 22610	0	1	structural constituent of ribosome	Ribosomal protein RPL1/RPL2/RL4L4	NA
jgi|Thaps3 22610|estExt_fgenesh1_pg.C_chr_50191					1546.77	2	R.TDIVQFVHTNMNK.N	1.11e-15	3.731	0.333	1092.7	1	19/24	Thaps3 22610	0	1	structural constituent of ribosome	Ribosomal protein RPL1/RPL2/RL4L4	NA
jgi|Thaps3 22610|estExt_fgenesh1_pg.C_chr_50191					1546.77	2	R.TDIVQFVHTNMNK.N	6.66e-15	3.661	0.34	1310	1	19/24	Thaps3 22610	0	0	structural constituent of ribosome	Ribosomal protein RPL1/RPL2/RL4L4	NA
jgi|Thaps3 22610|estExt_fgenesh1_pg.C_chr_50191					1862.02	3	R.YAVASALAATAVPALVM*AR.G	6.66e-15	4.509	0.515	1546.9	1	39/72	Thaps3 22610	0	1	structural constituent of ribosome	Ribosomal protein RPL1/RPL2/RL4L4	NA
jgi|Thaps3 22610|estExt_fgenesh1_pg.C_chr_50191					1862.02	2	R.YAVASALAATAVPALVM*AR.G	6.66e-15	3.222	0.419	1128.4	1	23/36	Thaps3 22610	0	0	structural constituent of ribosome	Ribosomal protein RPL1/RPL2/RL4L4	NA
jgi|Thaps3 22610|estExt_fgenesh1_pg.C_chr_50191					1846.03	2	R.YAVASALAATAVPALVMAR.G	1.11e-15	3.308	0.538	630.3	1	18/36	Thaps3 22610	0	1	structural constituent of ribosome	Ribosomal protein RPL1/RPL2/RL4L4	NA
jgi|Thaps3 22610|estExt_fgenesh1_pg.C_chr_50191					1846.03	2	R.YAVASALAATAVPALVMAR.G	6.66e-15	4.525	0.602	1048.4	1	22/36	Thaps3 22610	0	0	structural constituent of ribosome	Ribosomal protein RPL1/RPL2/RL4L4	NA
jgi|Thaps3 2270|fgenesh1_pg.C_chr_2000225					1268.73	2	K.AQILQLGAALDR.G	1.27e-07	3.093	0.441	1276.3	1	18/22	Thaps3 2270	1	1	NA	NA	NA
jgi|Thaps3 2270|fgenesh1_pg.C_chr_2000225					1268.73	2	K.AQILQLGAALDR.G	0.000209	2.675	0.336	982.8	1	18/22	Thaps3 2270	0	0	NA	NA	NA
jgi|Thaps3 22734|estExt_fgenesh1_pg.C_chr_50469					1508.72	2	K.CEEGLQLGYGVQR.N	2.17e-11	5.042	0.506	2265.4	1	21/24	Thaps3 22734	1	1	NA	NA	NA
jgi|Thaps3 22734|estExt_fgenesh1_pg.C_chr_50469					1181.54	2	K.LAANEYNCAR.V	2.17e-11	3.381	0.422	1306.1	1	17/18	Thaps3 22734	0	1	NA	NA	NA
jgi|Thaps3 22734|estExt_fgenesh1_pg.C_chr_50469					1181.54	2	K.LAANEYNCAR.V	9.21e-07	3.392	0.374	1321.2	1	17/18	Thaps3 22734	0	0	NA	NA	NA
jgi|Thaps3 22734|estExt_fgenesh1_pg.C_chr_50469					1316.54	2	K.LCPTGSCFSCK.N	2.17e-11	2.443	0.278	279.1	2	13/20	Thaps3 22734	0	1	NA	NA	NA
jgi|Thaps3 22734|estExt_fgenesh1_pg.C_chr_50469					1316.54	2	K.LCPTGSCFSCK.N	9.21e-07	2.589	0.339	274.5	2	14/20	Thaps3 22734	0	0	NA	NA	NA
jgi|Thaps3 22734|estExt_fgenesh1_pg.C_chr_50469					2143.85	2	K.NYWDEQDADEVTDVCER.L	2.17e-11	6.117	0.562	2867.3	1	26/32	Thaps3 22734	0	1	NA	NA	NA
jgi|Thaps3 22734|estExt_fgenesh1_pg.C_chr_50469					1669.73	2	K.SLIDNSCISCM*EPK.E	2.17e-11	4.617	0.494	1365.8	1	19/26	Thaps3 22734	0	1	NA	NA	NA
jgi|Thaps3 22734|estExt_fgenesh1_pg.C_chr_50469					1133.62	2	K.SSYLPTAVPAK.V	2.17e-11	3.151	0.406	798.8	1	15/20	Thaps3 22734	0	1	NA	NA	NA
jgi|Thaps3 22734|estExt_fgenesh1_pg.C_chr_50469					1399.64	2	R.NNM*ACEFIASVK.S	2.17e-11	3.158	0.492	769.6	1	16/22	Thaps3 22734	0	1	NA	NA	NA
jgi|Thaps3 22734|estExt_fgenesh1_pg.C_chr_50469					1399.64	2	R.NNM*ACEFIASVK.S	9.21e-07	2.721	0.283	544.1	1	15/22	Thaps3 22734	0	0	NA	NA	NA
jgi|Thaps3 22763|estExt_fgenesh1_pg.C_chr_50513					1116.56	2	K.DVVQGEGVTGR.Q	3.33e-15	2.885	0.535	1345.7	1	17/20	Thaps3 22763	1	1	NA	Putative Mg2+ and Co2+ transporter CorD	NA
jgi|Thaps3 22763|estExt_fgenesh1_pg.C_chr_50513					1137.48	2	K.FGDEDGAAEAR.K	3.33e-15	3.672	0.391	1677	1	18/20	Thaps3 22763	0	1	NA	Putative Mg2+ and Co2+ transporter CorD	NA
jgi|Thaps3 22763|estExt_fgenesh1_pg.C_chr_50513					1658.87	2	R.ITNNSPTDTVQLLSR.R	9.12e-05	4.143	0.41	1214.1	1	21/28	Thaps3 22763	0	1	NA	Putative Mg2+ and Co2+ transporter CorD	NA
jgi|Thaps3 22763|estExt_fgenesh1_pg.C_chr_50513					1658.87	2	R.ITNNSPTDTVQLLSR.R	3.33e-15	4.283	0.45	1111.6	1	20/28	Thaps3 22763	0	0	NA	Putative Mg2+ and Co2+ transporter CorD	NA
jgi|Thaps3 22763|estExt_fgenesh1_pg.C_chr_50513					973.49	2	R.LPGDTDVTR.G	9.12e-05	2.62	0.354	390.1	1	13/16	Thaps3 22763	0	1	NA	Putative Mg2+ and Co2+ transporter CorD	NA
jgi|Thaps3 22763|estExt_fgenesh1_pg.C_chr_50513					973.49	2	R.LPGDTDVTR.G	3.33e-15	2.683	0.373	392.6	1	13/16	Thaps3 22763	0	0	NA	Putative Mg2+ and Co2+ transporter CorD	NA
jgi|Thaps3 22763|estExt_fgenesh1_pg.C_chr_50513					2403.03	3	R.VKPVKPDADDDDDDEDEDSGVK.T	3.33e-15	5.467	0.598	819.6	1	40/84	Thaps3 22763	0	1	NA	Putative Mg2+ and Co2+ transporter CorD	NA
jgi|Thaps3 22766|estExt_fgenesh1_pg.C_chr_50518					1271.7	2	K.EDLIANLGTVAR.S	6.13e-07	3.24	0.36	1784	1	19/22	Thaps3 22766	1	1	protein folding	Endoplasmic reticulum glucose-regulated protein (GRP94/endoplasmin), HSP90 family	Chaperonin ATPase.
jgi|Thaps3 22766|estExt_fgenesh1_pg.C_chr_50518					1271.7	2	K.EDLIANLGTVAR.S	2.56e-13	3.155	0.322	1615.8	1	19/22	Thaps3 22766	0	0	protein folding	Endoplasmic reticulum glucose-regulated protein (GRP94/endoplasmin), HSP90 family	Chaperonin ATPase.
jgi|Thaps3 22766|estExt_fgenesh1_pg.C_chr_50518					1168.5	2	K.FSDEDEDLAK.R	6.13e-07	3.318	0.349	924.5	1	15/18	Thaps3 22766	0	1	protein folding	Endoplasmic reticulum glucose-regulated protein (GRP94/endoplasmin), HSP90 family	Chaperonin ATPase.
jgi|Thaps3 22766|estExt_fgenesh1_pg.C_chr_50518					1512.77	2	K.GVVDSDDLPLNVNR.E	6.13e-07	4.414	0.435	888.1	1	19/26	Thaps3 22766	0	1	protein folding	Endoplasmic reticulum glucose-regulated protein (GRP94/endoplasmin), HSP90 family	Chaperonin ATPase.
jgi|Thaps3 22766|estExt_fgenesh1_pg.C_chr_50518					1512.77	2	K.GVVDSDDLPLNVNR.E	2.56e-13	3.882	0.481	742.6	1	18/26	Thaps3 22766	0	0	protein folding	Endoplasmic reticulum glucose-regulated protein (GRP94/endoplasmin), HSP90 family	Chaperonin ATPase.
jgi|Thaps3 22766|estExt_fgenesh1_pg.C_chr_50518					1956.96	2	K.LLESLPEDEDAEVPSSVK.D	2.56e-13	4.641	0.575	670	1	22/34	Thaps3 22766	0	1	protein folding	Endoplasmic reticulum glucose-regulated protein (GRP94/endoplasmin), HSP90 family	Chaperonin ATPase.
jgi|Thaps3 22766|estExt_fgenesh1_pg.C_chr_50518					1275.64	2	R.ELISNASDALDK.I	2.56e-13	2.966	0.472	844.1	1	16/22	Thaps3 22766	0	1	protein folding	Endoplasmic reticulum glucose-regulated protein (GRP94/endoplasmin), HSP90 family	Chaperonin ATPase.
jgi|Thaps3 22770|estExt_fgenesh1_pg.C_chr_50523					1381.76	2	K.VPVDIEVTLPDGK.V	2.32e-06	3.543	0.56	1195.7	1	18/24	Thaps3 22770	1	1	tRNA ligase activity	Threonyl-tRNA synthetase	Threonine--tRNA ligase.
jgi|Thaps3 22792|estExt_fgenesh1_pg.C_chr_50571					1726.85	2	K.EFADGLGIEFLETSAK.T	4.19e-13	4.983	0.654	1439.8	1	23/30	Thaps3 22792	1	1	GTP binding	GTPase Rab1/YPT1, small G protein superfamily, and related GTP-binding proteins	NA
jgi|Thaps3 22792|estExt_fgenesh1_pg.C_chr_50571					1726.85	2	K.EFADGLGIEFLETSAK.T	7.4e-11	4.791	0.642	1580.1	1	24/30	Thaps3 22792	0	0	GTP binding	GTPase Rab1/YPT1, small G protein superfamily, and related GTP-binding proteins	NA
jgi|Thaps3 22792|estExt_fgenesh1_pg.C_chr_50571					1071.64	2	K.LLLIGDSGVGK.S	4.19e-13	3.135	0.411	1174	1	17/20	Thaps3 22792	0	1	GTP binding	GTPase Rab1/YPT1, small G protein superfamily, and related GTP-binding proteins	NA
jgi|Thaps3 22792|estExt_fgenesh1_pg.C_chr_50571					1071.64	2	K.LLLIGDSGVGK.S	7.4e-11	3.336	0.384	1161.9	1	18/20	Thaps3 22792	0	0	GTP binding	GTPase Rab1/YPT1, small G protein superfamily, and related GTP-binding proteins	NA
jgi|Thaps3 22792|estExt_fgenesh1_pg.C_chr_50571					1316.66	2	K.LQIWDTAGQER.F	4.19e-13	2.929	0.423	947.5	1	16/20	Thaps3 22792	0	1	GTP binding	GTPase Rab1/YPT1, small G protein superfamily, and related GTP-binding proteins	NA
jgi|Thaps3 22792|estExt_fgenesh1_pg.C_chr_50571					1884.94	2	K.TSTNVEQAFLTM*ASQIK.A	4.19e-13	3.882	0.569	1644	1	23/32	Thaps3 22792	0	1	GTP binding	GTPase Rab1/YPT1, small G protein superfamily, and related GTP-binding proteins	NA
jgi|Thaps3 22792|estExt_fgenesh1_pg.C_chr_50571					1884.94	2	K.TSTNVEQAFLTM*ASQIK.A	7.4e-11	3.741	0.5	1021.1	1	21/32	Thaps3 22792	0	0	GTP binding	GTPase Rab1/YPT1, small G protein superfamily, and related GTP-binding proteins	NA
jgi|Thaps3 22792|estExt_fgenesh1_pg.C_chr_50571					1868.94	2	K.TSTNVEQAFLTMASQIK.A	4.19e-13	5.226	0.546	2674.2	1	24/32	Thaps3 22792	0	1	GTP binding	GTPase Rab1/YPT1, small G protein superfamily, and related GTP-binding proteins	NA
jgi|Thaps3 22792|estExt_fgenesh1_pg.C_chr_50571					1868.94	2	K.TSTNVEQAFLTMASQIK.A	7.4e-11	5.081	0.533	2658	1	24/32	Thaps3 22792	0	0	GTP binding	GTPase Rab1/YPT1, small G protein superfamily, and related GTP-binding proteins	NA
jgi|Thaps3 22792|estExt_fgenesh1_pg.C_chr_50571					1868.94	3	K.TSTNVEQAFLTMASQIK.A	7.4e-11	3.661	0.407	801.4	1	24/64	Thaps3 22792	0	0	GTP binding	GTPase Rab1/YPT1, small G protein superfamily, and related GTP-binding proteins	NA
jgi|Thaps3 22792|estExt_fgenesh1_pg.C_chr_50571					2172	2	R.FADDTYTESYISTIGVDFK.I	4.19e-13	5.421	0.682	2657.2	1	27/36	Thaps3 22792	0	1	GTP binding	GTPase Rab1/YPT1, small G protein superfamily, and related GTP-binding proteins	NA
jgi|Thaps3 22820|estExt_fgenesh1_pg.C_chr_50623					1063.49	2	R.NSEETGIGEK.Q	0.000113	2.44	0.335	430.4	1	14/18	Thaps3 22820	1	1	NA	Choline transporter-like protein	NA
jgi|Thaps3 22842|estExt_fgenesh1_pg.C_chr_50673					1170.61	2	K.PSPSLLAGDTGR.K	6.05e-10	3.098	0.514	938.3	1	18/22	Thaps3 22842	1	1	transporter activity	NA	NA
jgi|Thaps3 22842|estExt_fgenesh1_pg.C_chr_50673					1170.61	2	K.PSPSLLAGDTGR.K	7.87e-10	3.612	0.583	1147.5	1	20/22	Thaps3 22842	0	0	transporter activity	NA	NA
jgi|Thaps3 22842|estExt_fgenesh1_pg.C_chr_50673					1601.96	2	R.VFNAALGLVTLVGLSK.I	7.87e-10	4.132	0.441	2469.7	1	22/30	Thaps3 22842	0	1	transporter activity	NA	NA
jgi|Thaps3 22863|estExt_fgenesh1_pg.C_chr_50720					1772.92	2	K.ALLDQAENDFPSLLAR.L	1e-30	4.377	0.577	1769.2	1	23/30	Thaps3 22863	1	1	metalloendopeptidase activity	Metalloendoprotease HMP1 (insulinase superfamily)	NA
jgi|Thaps3 22863|estExt_fgenesh1_pg.C_chr_50720					1772.92	2	K.ALLDQAENDFPSLLAR.L	1.11e-16	3.523	0.503	1176.9	1	20/30	Thaps3 22863	0	0	metalloendopeptidase activity	Metalloendoprotease HMP1 (insulinase superfamily)	NA
jgi|Thaps3 22863|estExt_fgenesh1_pg.C_chr_50720					1781.85	2	K.ASMSEEELQSIIDTTK.E	1.11e-16	3.16	0.311	915.6	1	19/30	Thaps3 22863	0	1	metalloendopeptidase activity	Metalloendoprotease HMP1 (insulinase superfamily)	NA
jgi|Thaps3 22863|estExt_fgenesh1_pg.C_chr_50720					3034.4	3	K.DM*ENDPEALTTAIIGAIADM*DGALSPDQK.G	1.11e-16	5.3	0.572	1430.8	1	37/112	Thaps3 22863	0	1	metalloendopeptidase activity	Metalloendoprotease HMP1 (insulinase superfamily)	NA
jgi|Thaps3 22863|estExt_fgenesh1_pg.C_chr_50720					976.49	2	K.DPSSAVVSSK.A	1e-30	3.022	0.339	840.3	1	15/18	Thaps3 22863	0	1	metalloendopeptidase activity	Metalloendoprotease HMP1 (insulinase superfamily)	NA
jgi|Thaps3 22863|estExt_fgenesh1_pg.C_chr_50720					976.49	2	K.DPSSAVVSSK.A	1.11e-16	2.997	0.405	1045.5	1	16/18	Thaps3 22863	0	0	metalloendopeptidase activity	Metalloendoprotease HMP1 (insulinase superfamily)	NA
jgi|Thaps3 22863|estExt_fgenesh1_pg.C_chr_50720					1170.57	2	K.LQAAEDAPEAR.A	1.11e-16	3.099	0.369	1275.3	1	17/20	Thaps3 22863	0	1	metalloendopeptidase activity	Metalloendoprotease HMP1 (insulinase superfamily)	NA
jgi|Thaps3 22863|estExt_fgenesh1_pg.C_chr_50720					1390.72	2	K.NVFETIQPSVEK.F	1e-30	3.408	0.396	1186.9	1	18/22	Thaps3 22863	0	1	metalloendopeptidase activity	Metalloendoprotease HMP1 (insulinase superfamily)	NA
jgi|Thaps3 22863|estExt_fgenesh1_pg.C_chr_50720					1390.72	2	K.NVFETIQPSVEK.F	1.11e-16	3.454	0.41	1470	1	19/22	Thaps3 22863	0	0	metalloendopeptidase activity	Metalloendoprotease HMP1 (insulinase superfamily)	NA
jgi|Thaps3 22863|estExt_fgenesh1_pg.C_chr_50720					2261.13	2	R.DPNLAGTIDVYDGAADALLASAK.D	1e-30	5.586	0.738	3276.5	1	33/44	Thaps3 22863	0	1	metalloendopeptidase activity	Metalloendoprotease HMP1 (insulinase superfamily)	NA
jgi|Thaps3 22863|estExt_fgenesh1_pg.C_chr_50720					2261.13	3	R.DPNLAGTIDVYDGAADALLASAK.D	1.11e-16	4.112	0.554	978.7	1	28/88	Thaps3 22863	0	0	metalloendopeptidase activity	Metalloendoprotease HMP1 (insulinase superfamily)	NA
jgi|Thaps3 22863|estExt_fgenesh1_pg.C_chr_50720					2261.13	2	R.DPNLAGTIDVYDGAADALLASAK.D	1.11e-16	5.858	0.73	3629.2	1	34/44	Thaps3 22863	0	0	metalloendopeptidase activity	Metalloendoprotease HMP1 (insulinase superfamily)	NA
jgi|Thaps3 22863|estExt_fgenesh1_pg.C_chr_50720					2450.19	2	R.EVTEYPIDVTENEADTGITVVR.H	1.11e-16	4.416	0.619	1749.1	1	27/42	Thaps3 22863	0	1	metalloendopeptidase activity	Metalloendoprotease HMP1 (insulinase superfamily)	NA
jgi|Thaps3 22863|estExt_fgenesh1_pg.C_chr_50720					1474.68	2	R.FLGTGYM*WDNVR.V	1.11e-16	2.941	0.358	615.2	1	16/22	Thaps3 22863	0	1	metalloendopeptidase activity	Metalloendoprotease HMP1 (insulinase superfamily)	NA
jgi|Thaps3 22863|estExt_fgenesh1_pg.C_chr_50720					1568.79	2	R.VIGGAYGGFAQFEPR.G	1e-30	2.741	0.495	1640	1	21/28	Thaps3 22863	0	1	metalloendopeptidase activity	Metalloendoprotease HMP1 (insulinase superfamily)	NA
jgi|Thaps3 22863|estExt_fgenesh1_pg.C_chr_50720					1568.79	2	R.VIGGAYGGFAQFEPR.G	1.11e-16	3.168	0.501	2989.7	1	24/28	Thaps3 22863	0	0	metalloendopeptidase activity	Metalloendoprotease HMP1 (insulinase superfamily)	NA
jgi|Thaps3 22941|estExt_fgenesh1_pg.C_chr_50871					2205.02	2	R.DEPENDFLDDALNTLQDIK.N	5.1e-05	4.379	0.435	1003.2	1	22/36	Thaps3 22941	1	1	peroxidase activity	NA	NA
jgi|Thaps3 22963|estExt_fgenesh1_pg.C_chr_60055					2073.1	2	R.GAVVAWSPVGEFADVIALGSK.E	0.000524	2.937	0.466	560.9	1	17/40	Thaps3 22963	1	1	triacylglycerol lipase activity	Vesicle coat complex COPII, subunit SEC31	Triacylglycerol lipase.
jgi|Thaps3 22963|estExt_fgenesh1_pg.C_chr_60055					2073.1	2	R.GAVVAWSPVGEFADVIALGSK.E	5.03e-05	3.436	0.564	493.4	1	16/40	Thaps3 22963	0	0	triacylglycerol lipase activity	Vesicle coat complex COPII, subunit SEC31	Triacylglycerol lipase.
jgi|Thaps3 23024|estExt_fgenesh1_pg.C_chr_60178					1582.77	3	R.VAEAEAHAAELASADK.A	1.2e-09	4.011	0.444	668.6	1	26/60	Thaps3 23024	1	1	NA	NA	NA
jgi|Thaps3 23025|estExt_fgenesh1_pg.C_chr_60179					1664.87	2	K.AVEDILAFSAGETITK.G	1.3e-09	4.553	0.567	1824.2	1	21/30	Thaps3 23025	1	1	structural constituent of ribosome	60S ribosomal protein L10A	NA
jgi|Thaps3 23025|estExt_fgenesh1_pg.C_chr_60179					1664.87	2	K.AVEDILAFSAGETITK.G	3.53e-11	4.599	0.583	1997.7	1	22/30	Thaps3 23025	0	0	structural constituent of ribosome	60S ribosomal protein L10A	NA
jgi|Thaps3 23025|estExt_fgenesh1_pg.C_chr_60179					1792.7	3	K.CCMLGNAAHCEQADR.I	1.3e-09	2.923	0.272	734.1	1	22/56	Thaps3 23025	0	1	structural constituent of ribosome	60S ribosomal protein L10A	NA
jgi|Thaps3 23025|estExt_fgenesh1_pg.C_chr_60179					1551.74	2	K.FPTLLAGGEDM*QEK.I	1.3e-09	4.213	0.403	2171.1	1	24/26	Thaps3 23025	0	1	structural constituent of ribosome	60S ribosomal protein L10A	NA
jgi|Thaps3 23025|estExt_fgenesh1_pg.C_chr_60179					1551.74	2	K.FPTLLAGGEDM*QEK.I	3.53e-11	4.318	0.498	1832.3	1	23/26	Thaps3 23025	0	0	structural constituent of ribosome	60S ribosomal protein L10A	NA
jgi|Thaps3 23025|estExt_fgenesh1_pg.C_chr_60179					1535.74	2	K.FPTLLAGGEDMQEK.I	1.3e-09	3.945	0.552	1857.5	1	22/26	Thaps3 23025	0	1	structural constituent of ribosome	60S ribosomal protein L10A	NA
jgi|Thaps3 23025|estExt_fgenesh1_pg.C_chr_60179					1535.74	2	K.FPTLLAGGEDMQEK.I	3.53e-11	4.705	0.509	1937.2	1	23/26	Thaps3 23025	0	0	structural constituent of ribosome	60S ribosomal protein L10A	NA
jgi|Thaps3 23025|estExt_fgenesh1_pg.C_chr_60179					1607.78	2	K.KYDFFLASDNM*IK.Q	1.3e-09	3.34	0.339	1186.4	1	19/24	Thaps3 23025	0	1	structural constituent of ribosome	60S ribosomal protein L10A	NA
jgi|Thaps3 23025|estExt_fgenesh1_pg.C_chr_60179					1607.78	3	K.KYDFFLASDNM*IK.Q	1.3e-09	3.572	0.231	1227	1	25/48	Thaps3 23025	0	0	structural constituent of ribosome	60S ribosomal protein L10A	NA
jgi|Thaps3 23025|estExt_fgenesh1_pg.C_chr_60179					1607.78	3	K.KYDFFLASDNM*IK.Q	3.53e-11	4.12	0.314	1866.9	1	28/48	Thaps3 23025	0	0	structural constituent of ribosome	60S ribosomal protein L10A	NA
jgi|Thaps3 23025|estExt_fgenesh1_pg.C_chr_60179					1591.78	2	K.KYDFFLASDNMIK.Q	3.53e-11	3.435	0.413	1386.1	1	18/24	Thaps3 23025	0	1	structural constituent of ribosome	60S ribosomal protein L10A	NA
jgi|Thaps3 23025|estExt_fgenesh1_pg.C_chr_60179					873.5	2	K.LNSALLDK.A	1.3e-09	2.825	0.252	418.6	4	12/14	Thaps3 23025	0	1	structural constituent of ribosome	60S ribosomal protein L10A	NA
jgi|Thaps3 23025|estExt_fgenesh1_pg.C_chr_60179					873.5	2	K.LNSALLDK.A	3.53e-11	3.094	0.3	498.6	1	13/14	Thaps3 23025	0	0	structural constituent of ribosome	60S ribosomal protein L10A	NA
jgi|Thaps3 23025|estExt_fgenesh1_pg.C_chr_60179					1710.79	2	K.VM*CLNVAIGNVDM*DK.Q	3.53e-11	4.624	0.573	1982.7	1	22/28	Thaps3 23025	0	1	structural constituent of ribosome	60S ribosomal protein L10A	NA
jgi|Thaps3 23050|estExt_fgenesh1_pg.C_chr_60215					1370.73	2	K.LDAILVLDGDGNR.L	5.07e-06	3.737	0.52	1262.2	1	20/24	Thaps3 23050	1	1	NA	Vesicle coat complex COPI, zeta subunit	NA
jgi|Thaps3 23050|estExt_fgenesh1_pg.C_chr_60215					1370.73	2	K.LDAILVLDGDGNR.L	2.9e-06	3.701	0.497	1420.8	1	21/24	Thaps3 23050	0	0	NA	Vesicle coat complex COPI, zeta subunit	NA
jgi|Thaps3 23050|estExt_fgenesh1_pg.C_chr_60215					1233.64	2	K.TTTAQSVEQLR.N	5.07e-06	2.737	0.151	480.4	2	14/20	Thaps3 23050	0	1	NA	Vesicle coat complex COPI, zeta subunit	NA
jgi|Thaps3 23072|estExt_fgenesh1_pg.C_chr_60255					2059.02	2	R.LSGMNGIEQRADELVGQNK.Q	0.000164	2.674	0.119	358.2	4	13/36	Thaps3 23072	1	1	NA	PHD finger protein AF10	NA
jgi|Thaps3 23101|estExt_fgenesh1_pg.C_chr_60314					1192.57	2	R.SSSNDNRAVSR.R	0.000893	2.579	0.177	766.7	3	13/20	Thaps3 23101	1	1	NA	Nucleolar GTPase/ATPase p130	NA
jgi|Thaps3 23102|estExt_fgenesh1_pg.C_chr_60315					2911.49	3	R.AFADALDDIPLALAENSGLSPIEEVAAAK.S	1e-30	6.507	0.532	1766.2	1	46/112	Thaps3 23102	1	1	protein binding	Chaperonin complex component, TCP-1 epsilon subunit (CCT5)	Chaperonin ATPase.
jgi|Thaps3 23111|estExt_fgenesh1_pg.C_chr_60334					1145.58	2	K.AEALNALDGGSK.S	1.75e-12	2.916	0.418	1165.8	1	17/22	Thaps3 23111	1	1	metalloendopeptidase activity	Mitochondrial processing peptidase, alpha subunit	Mitochondrial processing peptidase.
jgi|Thaps3 23111|estExt_fgenesh1_pg.C_chr_60334					1145.58	2	K.AEALNALDGGSK.S	1.45e-09	2.974	0.246	897.6	1	16/22	Thaps3 23111	0	0	metalloendopeptidase activity	Mitochondrial processing peptidase, alpha subunit	Mitochondrial processing peptidase.
jgi|Thaps3 23111|estExt_fgenesh1_pg.C_chr_60334					1567.75	2	K.ALGESYDAISEADVK.K	1.75e-12	5.561	0.626	2440.1	1	24/28	Thaps3 23111	0	1	metalloendopeptidase activity	Mitochondrial processing peptidase, alpha subunit	Mitochondrial processing peptidase.
jgi|Thaps3 23111|estExt_fgenesh1_pg.C_chr_60334					1567.75	2	K.ALGESYDAISEADVK.K	1.45e-09	5.163	0.624	2298.6	1	24/28	Thaps3 23111	0	0	metalloendopeptidase activity	Mitochondrial processing peptidase, alpha subunit	Mitochondrial processing peptidase.
jgi|Thaps3 23111|estExt_fgenesh1_pg.C_chr_60334					1243.66	2	K.AVTSAPSADVVAR.A	1.75e-12	2.957	0.453	500.2	1	17/24	Thaps3 23111	0	1	metalloendopeptidase activity	Mitochondrial processing peptidase, alpha subunit	Mitochondrial processing peptidase.
jgi|Thaps3 23111|estExt_fgenesh1_pg.C_chr_60334					1243.66	2	K.AVTSAPSADVVAR.A	1.45e-09	3.11	0.441	408.1	1	16/24	Thaps3 23111	0	0	metalloendopeptidase activity	Mitochondrial processing peptidase, alpha subunit	Mitochondrial processing peptidase.
jgi|Thaps3 23111|estExt_fgenesh1_pg.C_chr_60334					2128.14	3	K.LSLAAVGDITSVPYHASIASR.F	1.75e-12	3.455	0.489	967.3	1	27/80	Thaps3 23111	0	1	metalloendopeptidase activity	Mitochondrial processing peptidase, alpha subunit	Mitochondrial processing peptidase.
jgi|Thaps3 23111|estExt_fgenesh1_pg.C_chr_60334					2128.14	3	K.LSLAAVGDITSVPYHASIASR.F	1.45e-09	3.554	0.536	731.3	1	26/80	Thaps3 23111	0	0	metalloendopeptidase activity	Mitochondrial processing peptidase, alpha subunit	Mitochondrial processing peptidase.
jgi|Thaps3 23111|estExt_fgenesh1_pg.C_chr_60334					1146.65	2	K.SASGLSSAVIVR.S	1.75e-12	3.373	0.354	1074.5	1	18/22	Thaps3 23111	0	1	metalloendopeptidase activity	Mitochondrial processing peptidase, alpha subunit	Mitochondrial processing peptidase.
jgi|Thaps3 23111|estExt_fgenesh1_pg.C_chr_60334					1946.89	2	K.SLADAM*TASVLDSCGFSAK.A	1.75e-12	5.136	0.667	1983.5	1	26/36	Thaps3 23111	0	1	metalloendopeptidase activity	Mitochondrial processing peptidase, alpha subunit	Mitochondrial processing peptidase.
jgi|Thaps3 23111|estExt_fgenesh1_pg.C_chr_60334					1946.89	2	K.SLADAM*TASVLDSCGFSAK.A	1.45e-09	4.951	0.558	1955.9	1	25/36	Thaps3 23111	0	0	metalloendopeptidase activity	Mitochondrial processing peptidase, alpha subunit	Mitochondrial processing peptidase.
jgi|Thaps3 23111|estExt_fgenesh1_pg.C_chr_60334					1966.96	2	R.ENAAFVAPLLAAECSFEK.W	1.75e-12	4.346	0.57	1438.4	1	25/34	Thaps3 23111	0	1	metalloendopeptidase activity	Mitochondrial processing peptidase, alpha subunit	Mitochondrial processing peptidase.
jgi|Thaps3 23111|estExt_fgenesh1_pg.C_chr_60334					1966.96	2	R.ENAAFVAPLLAAECSFEK.W	1.45e-09	4.692	0.533	1534.5	1	26/34	Thaps3 23111	0	0	metalloendopeptidase activity	Mitochondrial processing peptidase, alpha subunit	Mitochondrial processing peptidase.
jgi|Thaps3 23111|estExt_fgenesh1_pg.C_chr_60334					1008.55	2	R.GATVGYTALR.E	1.75e-12	3.136	0.346	665.6	1	16/18	Thaps3 23111	0	1	metalloendopeptidase activity	Mitochondrial processing peptidase, alpha subunit	Mitochondrial processing peptidase.
jgi|Thaps3 23111|estExt_fgenesh1_pg.C_chr_60334					1008.55	2	R.GATVGYTALR.E	1.45e-09	3.043	0.398	559.3	1	15/18	Thaps3 23111	0	0	metalloendopeptidase activity	Mitochondrial processing peptidase, alpha subunit	Mitochondrial processing peptidase.
jgi|Thaps3 23111|estExt_fgenesh1_pg.C_chr_60334					2813.42	3	R.LATSADYALVALAFEGPTSAPM*M*NVLK.H	1.75e-12	4.948	0.452	901.8	1	33/104	Thaps3 23111	0	1	metalloendopeptidase activity	Mitochondrial processing peptidase, alpha subunit	Mitochondrial processing peptidase.
jgi|Thaps3 23111|estExt_fgenesh1_pg.C_chr_60334					2813.42	3	R.LATSADYALVALAFEGPTSAPM*M*NVLK.H	1.45e-09	4.476	0.487	821	1	32/104	Thaps3 23111	0	0	metalloendopeptidase activity	Mitochondrial processing peptidase, alpha subunit	Mitochondrial processing peptidase.
jgi|Thaps3 23111|estExt_fgenesh1_pg.C_chr_60334					2090.97	2	R.M*VEEEFPSAGASSGAPPAAAAK.A	1.75e-12	5.945	0.667	1884.2	1	30/42	Thaps3 23111	0	1	metalloendopeptidase activity	Mitochondrial processing peptidase, alpha subunit	Mitochondrial processing peptidase.
jgi|Thaps3 23111|estExt_fgenesh1_pg.C_chr_60334					2090.97	2	R.M*VEEEFPSAGASSGAPPAAAAK.A	1.45e-09	5.905	0.651	1826.2	1	29/42	Thaps3 23111	0	0	metalloendopeptidase activity	Mitochondrial processing peptidase, alpha subunit	Mitochondrial processing peptidase.
jgi|Thaps3 23111|estExt_fgenesh1_pg.C_chr_60334					1277.65	2	R.SVEDVGGQLFAR.A	1.75e-12	3.893	0.514	1245.1	1	18/22	Thaps3 23111	0	1	metalloendopeptidase activity	Mitochondrial processing peptidase, alpha subunit	Mitochondrial processing peptidase.
jgi|Thaps3 23111|estExt_fgenesh1_pg.C_chr_60334					1277.65	2	R.SVEDVGGQLFAR.A	1.45e-09	3.919	0.436	988.5	1	17/22	Thaps3 23111	0	0	metalloendopeptidase activity	Mitochondrial processing peptidase, alpha subunit	Mitochondrial processing peptidase.
jgi|Thaps3 23126|estExt_fgenesh1_pg.C_chr_60368					1204.62	2	K.SADISAVGLESR.G	5.15e-07	2.825	0.429	1800	1	20/22	Thaps3 23126	1	1	NA	NA	NA
jgi|Thaps3 23126|estExt_fgenesh1_pg.C_chr_60368					1089.54	2	R.M*SQVNAAAGPK.S	5.15e-07	2.794	0.262	643.6	1	16/20	Thaps3 23126	0	1	NA	NA	NA
jgi|Thaps3 23126|estExt_fgenesh1_pg.C_chr_60368					1073.54	2	R.MSQVNAAAGPK.S	0.000781	2.729	0.384	1145	1	18/20	Thaps3 23126	0	1	NA	NA	NA
jgi|Thaps3 23191|estExt_fgenesh1_pg.C_chr_60482					996.48	2	K.FSQCLDVK.T	5.67e-13	2.555	0.259	1162.5	1	14/14	Thaps3 23191	1	1	NA	Homeobox protein	NA
jgi|Thaps3 23191|estExt_fgenesh1_pg.C_chr_60482					1595.75	2	K.KGDIAESAEYQGGALS.-	5.67e-13	4.525	0.463	695.3	1	19/30	Thaps3 23191	0	1	NA	Homeobox protein	NA
jgi|Thaps3 23191|estExt_fgenesh1_pg.C_chr_60482					1595.75	2	K.KGDIAESAEYQGGALS.-	7.43e-10	3.601	0.511	908.4	1	21/30	Thaps3 23191	0	0	NA	Homeobox protein	NA
jgi|Thaps3 23191|estExt_fgenesh1_pg.C_chr_60482					3138.41	3	K.SFNNVYNPYANGENYNYLTYAENYIK.T	5.67e-13	3.534	0.507	989.5	1	32/100	Thaps3 23191	0	1	NA	Homeobox protein	NA
jgi|Thaps3 23191|estExt_fgenesh1_pg.C_chr_60482					2546.16	2	K.TYNEENFETYASYLAAGTVTSSK.S	5.67e-13	6.065	0.737	2167.9	1	27/44	Thaps3 23191	0	1	NA	Homeobox protein	NA
jgi|Thaps3 23205|estExt_fgenesh1_pg.C_chr_60507					1343.66	2	K.AAGGGYPFEFSIK.K	7.21e-08	3.483	0.44	677	1	18/24	Thaps3 23205	1	1	NA	NA	NA
jgi|Thaps3 23205|estExt_fgenesh1_pg.C_chr_60507					1362.7	2	K.AEALQFLTEGQR.N	6.72e-07	2.933	0.41	781	1	18/22	Thaps3 23205	0	1	NA	NA	NA
jgi|Thaps3 23205|estExt_fgenesh1_pg.C_chr_60507					1362.7	2	K.AEALQFLTEGQR.N	7.21e-08	3.074	0.505	605.8	1	18/22	Thaps3 23205	0	0	NA	NA	NA
jgi|Thaps3 23205|estExt_fgenesh1_pg.C_chr_60507					2427.06	2	K.TVAGDDFTASDFDSNQFLSDFK.A	7.21e-08	4.147	0.489	1238	1	22/42	Thaps3 23205	0	1	NA	NA	NA
jgi|Thaps3 23205|estExt_fgenesh1_pg.C_chr_60507					913.47	2	R.ASEPLSGPR.Q	7.21e-08	2.593	0.231	621.5	1	14/16	Thaps3 23205	0	1	NA	NA	NA
jgi|Thaps3 23205|estExt_fgenesh1_pg.C_chr_60507					954.54	2	R.PAAEGVAALR.E	6.72e-07	3.003	0.338	1193.4	1	16/18	Thaps3 23205	0	1	NA	NA	NA
jgi|Thaps3 23205|estExt_fgenesh1_pg.C_chr_60507					954.54	2	R.PAAEGVAALR.E	7.21e-08	2.714	0.243	1222.4	1	16/18	Thaps3 23205	0	0	NA	NA	NA
jgi|Thaps3 23216|estExt_fgenesh1_pg.C_chr_60539					1417.67	2	K.APGACLEESSGLAR.G	9.17e-10	3.956	0.565	1924.1	1	23/26	Thaps3 23216	1	1	NA	NA	NA
jgi|Thaps3 23216|estExt_fgenesh1_pg.C_chr_60539					1417.67	2	K.APGACLEESSGLAR.G	9.66e-11	4.252	0.483	1884.1	1	23/26	Thaps3 23216	0	0	NA	NA	NA
jgi|Thaps3 23216|estExt_fgenesh1_pg.C_chr_60539					1797.8	2	K.DTEAQDFFDNNAAALR.S	9.17e-10	3.915	0.471	1241.1	1	22/30	Thaps3 23216	0	1	NA	NA	NA
jgi|Thaps3 23216|estExt_fgenesh1_pg.C_chr_60539					1797.8	2	K.DTEAQDFFDNNAAALR.S	9.66e-11	4.346	0.332	1712	1	23/30	Thaps3 23216	0	0	NA	NA	NA
jgi|Thaps3 23216|estExt_fgenesh1_pg.C_chr_60539					1205.69	2	R.TLAELFASVVR.S	9.66e-11	3.222	0.408	1431.4	1	18/20	Thaps3 23216	0	1	NA	NA	NA
jgi|Thaps3 23217|estExt_fgenesh1_pg.C_chr_60540					1990.93	3	R.KCNAM*DVHFIGDPMLAR.Y	0.000106	3.032	0.276	846.1	5	23/64	Thaps3 23217	1	1	NA	Fibrillins and related proteins containing Ca2+-binding EGF-like domains	NA
jgi|Thaps3 23228|estExt_fgenesh1_pg.C_chr_60563					1712.84	2	K.AVYDGLEGEDKEIFK.Q	3.11e-14	3.699	0.414	1406.7	1	20/28	Thaps3 23228	1	1	ketol-acid reductoisomerase activity	NA	Ketol-acid reductoisomerase.
jgi|Thaps3 23228|estExt_fgenesh1_pg.C_chr_60563					1712.84	2	K.AVYDGLEGEDKEIFK.Q	1.11e-15	3.986	0.427	1328.2	1	20/28	Thaps3 23228	0	0	ketol-acid reductoisomerase activity	NA	Ketol-acid reductoisomerase.
jgi|Thaps3 23228|estExt_fgenesh1_pg.C_chr_60563					1995.04	2	K.EIGVIGWGSQAPAQAQNLR.D	3.11e-14	5.909	0.636	2112.4	1	27/36	Thaps3 23228	0	1	ketol-acid reductoisomerase activity	NA	Ketol-acid reductoisomerase.
jgi|Thaps3 23228|estExt_fgenesh1_pg.C_chr_60563					1995.04	2	K.EIGVIGWGSQAPAQAQNLR.D	1.11e-15	5.876	0.646	2462.7	1	28/36	Thaps3 23228	0	0	ketol-acid reductoisomerase activity	NA	Ketol-acid reductoisomerase.
jgi|Thaps3 23228|estExt_fgenesh1_pg.C_chr_60563					1993.97	2	K.EILQEIYDEVSSGNEIR.T	3.11e-14	5.993	0.506	1749.8	1	24/32	Thaps3 23228	0	1	ketol-acid reductoisomerase activity	NA	Ketol-acid reductoisomerase.
jgi|Thaps3 23228|estExt_fgenesh1_pg.C_chr_60563					1993.97	3	K.EILQEIYDEVSSGNEIR.T	3.11e-14	4.052	0.429	1195.4	1	31/64	Thaps3 23228	0	0	ketol-acid reductoisomerase activity	NA	Ketol-acid reductoisomerase.
jgi|Thaps3 23228|estExt_fgenesh1_pg.C_chr_60563					1993.97	2	K.EILQEIYDEVSSGNEIR.T	1.11e-15	5.828	0.521	1845.9	1	24/32	Thaps3 23228	0	0	ketol-acid reductoisomerase activity	NA	Ketol-acid reductoisomerase.
jgi|Thaps3 23228|estExt_fgenesh1_pg.C_chr_60563					1993.97	3	K.EILQEIYDEVSSGNEIR.T	1.11e-15	3.243	0.295	1320.3	1	29/64	Thaps3 23228	0	0	ketol-acid reductoisomerase activity	NA	Ketol-acid reductoisomerase.
jgi|Thaps3 23228|estExt_fgenesh1_pg.C_chr_60563					1152.59	2	K.FADTTETIVR.G	3.11e-14	2.796	0.487	987.1	1	17/18	Thaps3 23228	0	1	ketol-acid reductoisomerase activity	NA	Ketol-acid reductoisomerase.
jgi|Thaps3 23228|estExt_fgenesh1_pg.C_chr_60563					1152.59	2	K.FADTTETIVR.G	1.11e-15	3.176	0.5	1066.3	1	17/18	Thaps3 23228	0	0	ketol-acid reductoisomerase activity	NA	Ketol-acid reductoisomerase.
jgi|Thaps3 23228|estExt_fgenesh1_pg.C_chr_60563					1319.65	2	K.IDGTDTWVVGEK.V	3.11e-14	2.993	0.401	913	1	18/22	Thaps3 23228	0	1	ketol-acid reductoisomerase activity	NA	Ketol-acid reductoisomerase.
jgi|Thaps3 23228|estExt_fgenesh1_pg.C_chr_60563					1319.65	2	K.IDGTDTWVVGEK.V	1.11e-15	3.89	0.573	1462.2	1	20/22	Thaps3 23228	0	0	ketol-acid reductoisomerase activity	NA	Ketol-acid reductoisomerase.
jgi|Thaps3 23228|estExt_fgenesh1_pg.C_chr_60563					2066.12	3	K.KSDLVM*LLISDAAQAALYK.E	3.11e-14	4.524	0.573	2115.7	1	34/72	Thaps3 23228	0	1	ketol-acid reductoisomerase activity	NA	Ketol-acid reductoisomerase.
jgi|Thaps3 23228|estExt_fgenesh1_pg.C_chr_60563					2066.12	3	K.KSDLVM*LLISDAAQAALYK.E	1.11e-15	3.619	0.494	1462.3	1	29/72	Thaps3 23228	0	0	ketol-acid reductoisomerase activity	NA	Ketol-acid reductoisomerase.
jgi|Thaps3 23228|estExt_fgenesh1_pg.C_chr_60563					1645.88	2	K.LRPAVDISVDSASSTK.E	3.11e-14	4.31	0.449	1626.8	1	22/30	Thaps3 23228	0	1	ketol-acid reductoisomerase activity	NA	Ketol-acid reductoisomerase.
jgi|Thaps3 23228|estExt_fgenesh1_pg.C_chr_60563					1645.88	2	K.LRPAVDISVDSASSTK.E	1.11e-15	3.855	0.11	1078.5	2	20/30	Thaps3 23228	0	0	ketol-acid reductoisomerase activity	NA	Ketol-acid reductoisomerase.
jgi|Thaps3 23228|estExt_fgenesh1_pg.C_chr_60563					1232.57	2	K.QAYSASYM*PAK.E	3.11e-14	2.943	0.529	443.4	1	15/20	Thaps3 23228	0	1	ketol-acid reductoisomerase activity	NA	Ketol-acid reductoisomerase.
jgi|Thaps3 23228|estExt_fgenesh1_pg.C_chr_60563					1232.57	2	K.QAYSASYM*PAK.E	1.11e-15	3.109	0.491	326.9	1	14/20	Thaps3 23228	0	0	ketol-acid reductoisomerase activity	NA	Ketol-acid reductoisomerase.
jgi|Thaps3 23228|estExt_fgenesh1_pg.C_chr_60563					1938.03	2	K.SDLVM*LLISDAAQAALYK.E	3.11e-14	5.77	0.659	2734.2	1	26/34	Thaps3 23228	0	1	ketol-acid reductoisomerase activity	NA	Ketol-acid reductoisomerase.
jgi|Thaps3 23228|estExt_fgenesh1_pg.C_chr_60563					1938.03	3	K.SDLVM*LLISDAAQAALYK.E	3.11e-14	6.437	0.671	3863.3	1	41/68	Thaps3 23228	0	0	ketol-acid reductoisomerase activity	NA	Ketol-acid reductoisomerase.
jgi|Thaps3 23228|estExt_fgenesh1_pg.C_chr_60563					1938.03	2	K.SDLVM*LLISDAAQAALYK.E	1.11e-15	6.182	0.66	2774.3	1	26/34	Thaps3 23228	0	0	ketol-acid reductoisomerase activity	NA	Ketol-acid reductoisomerase.
jgi|Thaps3 23228|estExt_fgenesh1_pg.C_chr_60563					1938.03	3	K.SDLVM*LLISDAAQAALYK.E	1.11e-15	6.632	0.601	3303.2	1	39/68	Thaps3 23228	0	0	ketol-acid reductoisomerase activity	NA	Ketol-acid reductoisomerase.
jgi|Thaps3 23228|estExt_fgenesh1_pg.C_chr_60563					1922.03	2	K.SDLVMLLISDAAQAALYK.E	3.11e-14	5.375	0.668	2000.8	1	24/34	Thaps3 23228	0	1	ketol-acid reductoisomerase activity	NA	Ketol-acid reductoisomerase.
jgi|Thaps3 23228|estExt_fgenesh1_pg.C_chr_60563					1922.03	2	K.SDLVMLLISDAAQAALYK.E	1.11e-15	5.032	0.652	2047.2	1	25/34	Thaps3 23228	0	0	ketol-acid reductoisomerase activity	NA	Ketol-acid reductoisomerase.
jgi|Thaps3 23228|estExt_fgenesh1_pg.C_chr_60563					1221.54	2	R.DSLNEAGCDIK.V	1.11e-15	3.431	0.44	1320.7	1	17/20	Thaps3 23228	0	1	ketol-acid reductoisomerase activity	NA	Ketol-acid reductoisomerase.
jgi|Thaps3 23228|estExt_fgenesh1_pg.C_chr_60563					1098.47	2	R.EGSSSFEEAR.E	1.11e-15	2.481	0.307	1286.5	1	17/18	Thaps3 23228	0	1	ketol-acid reductoisomerase activity	NA	Ketol-acid reductoisomerase.
jgi|Thaps3 23228|estExt_fgenesh1_pg.C_chr_60563					2117.96	2	R.EVGFSEDADTLGEM*FDVIK.K	3.11e-14	4.467	0.484	1234.8	1	23/36	Thaps3 23228	0	1	ketol-acid reductoisomerase activity	NA	Ketol-acid reductoisomerase.
jgi|Thaps3 23228|estExt_fgenesh1_pg.C_chr_60563					2117.96	2	R.EVGFSEDADTLGEM*FDVIK.K	1.11e-15	5.023	0.572	1177.5	1	22/36	Thaps3 23228	0	0	ketol-acid reductoisomerase activity	NA	Ketol-acid reductoisomerase.
jgi|Thaps3 23228|estExt_fgenesh1_pg.C_chr_60563					2101.96	2	R.EVGFSEDADTLGEMFDVIK.K	3.11e-14	5.232	0.625	1266.3	1	25/36	Thaps3 23228	0	1	ketol-acid reductoisomerase activity	NA	Ketol-acid reductoisomerase.
jgi|Thaps3 23228|estExt_fgenesh1_pg.C_chr_60563					2101.96	2	R.EVGFSEDADTLGEMFDVIK.K	1.11e-15	5.111	0.653	1406.6	1	25/36	Thaps3 23228	0	0	ketol-acid reductoisomerase activity	NA	Ketol-acid reductoisomerase.
jgi|Thaps3 23228|estExt_fgenesh1_pg.C_chr_60563					2796.45	3	R.FDYILDQLAYTAVDNGKPVNADLIK.D	3.11e-14	5.629	0.547	1086	1	34/96	Thaps3 23228	0	1	ketol-acid reductoisomerase activity	NA	Ketol-acid reductoisomerase.
jgi|Thaps3 23228|estExt_fgenesh1_pg.C_chr_60563					2796.45	3	R.FDYILDQLAYTAVDNGKPVNADLIK.D	1.11e-15	6.096	0.567	1084.8	1	34/96	Thaps3 23228	0	0	ketol-acid reductoisomerase activity	NA	Ketol-acid reductoisomerase.
jgi|Thaps3 23228|estExt_fgenesh1_pg.C_chr_60563					1696.97	2	R.GILLGAVHGIVESLYR.R	3.11e-14	3.407	0.536	1194.4	1	20/30	Thaps3 23228	0	1	ketol-acid reductoisomerase activity	NA	Ketol-acid reductoisomerase.
jgi|Thaps3 23228|estExt_fgenesh1_pg.C_chr_60563					1562.7	2	R.GVAFM*VDNCSFTAK.T	3.11e-14	4.132	0.54	1872.4	1	21/26	Thaps3 23228	0	1	ketol-acid reductoisomerase activity	NA	Ketol-acid reductoisomerase.
jgi|Thaps3 23228|estExt_fgenesh1_pg.C_chr_60563					1562.7	2	R.GVAFM*VDNCSFTAK.T	1.11e-15	4.144	0.564	1824.6	1	20/26	Thaps3 23228	0	0	ketol-acid reductoisomerase activity	NA	Ketol-acid reductoisomerase.
jgi|Thaps3 23228|estExt_fgenesh1_pg.C_chr_60563					1546.7	2	R.GVAFMVDNCSFTAK.T	3.11e-14	3.918	0.456	1783.5	1	20/26	Thaps3 23228	0	1	ketol-acid reductoisomerase activity	NA	Ketol-acid reductoisomerase.
jgi|Thaps3 23228|estExt_fgenesh1_pg.C_chr_60563					1546.7	2	R.GVAFMVDNCSFTAK.T	1.11e-15	3.337	0.487	1264.9	1	18/26	Thaps3 23228	0	0	ketol-acid reductoisomerase activity	NA	Ketol-acid reductoisomerase.
jgi|Thaps3 23246|estExt_fgenesh1_pg.C_chr_60593					1812.94	2	K.WKVQVEFAADVDIHR.Y	0.000339	3.109	0.152	414.4	2	13/28	Thaps3 23246	1	1	NA	NA	NA
jgi|Thaps3 2325|fgenesh1_pg.C_chr_2000280					2094.18	2	R.EILLGQTPEQSVAIQQLVK.E	3.41e-05	3.87	0.544	627.1	1	19/36	Thaps3 2325	1	1	S-adenosylmethionine-dependent methyltransferase activity	Ubiquinone biosynthesis methyltransferase COQ5	NA
jgi|Thaps3 233|fgenesh1_pm.C_chr_2000003					2100.92	2	R.SNEM*CSQYAPITWQVDR.K	3e-14	5.402	0.546	1370.5	1	23/32	Thaps3 233	1	1	NA	NA	NA
jgi|Thaps3 233|fgenesh1_pm.C_chr_2000003					2100.92	2	R.SNEM*CSQYAPITWQVDR.K	4.71e-13	5.522	0.53	1344.9	1	23/32	Thaps3 233	0	0	NA	NA	NA
jgi|Thaps3 233|fgenesh1_pm.C_chr_2000003					2084.92	2	R.SNEMCSQYAPITWQVDR.K	3e-14	5.462	0.572	1230.2	1	23/32	Thaps3 233	0	1	NA	NA	NA
jgi|Thaps3 233|fgenesh1_pm.C_chr_2000003					2084.92	2	R.SNEMCSQYAPITWQVDR.K	4.71e-13	5.51	0.562	1228.3	1	23/32	Thaps3 233	0	0	NA	NA	NA
jgi|Thaps3 23329|estExt_fgenesh1_pg.C_chr_60764					1524.87	2	K.AVTSGVNPIALNAGIK.K	1.04e-10	5.214	0.573	2020.1	1	25/30	Thaps3 23329	1	1	protein binding	Mitochondrial chaperonin, Cpn60/Hsp60p	Chaperonin ATPase.
jgi|Thaps3 23329|estExt_fgenesh1_pg.C_chr_60764					1524.87	2	K.AVTSGVNPIALNAGIK.K	1.33e-11	5.821	0.608	1847.6	1	24/30	Thaps3 23329	0	0	protein binding	Mitochondrial chaperonin, Cpn60/Hsp60p	Chaperonin ATPase.
jgi|Thaps3 23329|estExt_fgenesh1_pg.C_chr_60764					1076.58	2	K.ELTTIVTDGK.Q	1.33e-11	2.889	0.352	452.9	1	14/18	Thaps3 23329	0	1	protein binding	Mitochondrial chaperonin, Cpn60/Hsp60p	Chaperonin ATPase.
jgi|Thaps3 23329|estExt_fgenesh1_pg.C_chr_60764					2300.21	3	K.EPVLM*IAEDVTGDALSALVVNK.M	1.33e-11	3.422	0.309	1082.5	1	28/84	Thaps3 23329	0	1	protein binding	Mitochondrial chaperonin, Cpn60/Hsp60p	Chaperonin ATPase.
jgi|Thaps3 23329|estExt_fgenesh1_pg.C_chr_60764					1836.05	2	K.IDNVNEIVPLLEQLVK.T	1.04e-10	5.131	0.595	1181	1	23/30	Thaps3 23329	0	1	protein binding	Mitochondrial chaperonin, Cpn60/Hsp60p	Chaperonin ATPase.
jgi|Thaps3 23329|estExt_fgenesh1_pg.C_chr_60764					1836.05	3	K.IDNVNEIVPLLEQLVK.T	1.04e-10	3.641	0.492	1113.3	1	30/60	Thaps3 23329	0	0	protein binding	Mitochondrial chaperonin, Cpn60/Hsp60p	Chaperonin ATPase.
jgi|Thaps3 23329|estExt_fgenesh1_pg.C_chr_60764					1836.05	3	K.IDNVNEIVPLLEQLVK.T	1.33e-11	3.363	0.465	574.2	1	23/60	Thaps3 23329	0	0	protein binding	Mitochondrial chaperonin, Cpn60/Hsp60p	Chaperonin ATPase.
jgi|Thaps3 23329|estExt_fgenesh1_pg.C_chr_60764					1836.05	2	K.IDNVNEIVPLLEQLVK.T	1.33e-11	5.532	0.526	1094.5	1	22/30	Thaps3 23329	0	0	protein binding	Mitochondrial chaperonin, Cpn60/Hsp60p	Chaperonin ATPase.
jgi|Thaps3 23329|estExt_fgenesh1_pg.C_chr_60764					2235.1	2	K.INGVEDLQSVATIASGSVDM*GR.I	1.33e-11	5.374	0.704	1582.8	1	27/42	Thaps3 23329	0	1	protein binding	Mitochondrial chaperonin, Cpn60/Hsp60p	Chaperonin ATPase.
jgi|Thaps3 23329|estExt_fgenesh1_pg.C_chr_60764					1340.75	2	K.LVDGINQVANAVK.V	1.04e-10	3.402	0.595	1618.2	1	20/24	Thaps3 23329	0	1	protein binding	Mitochondrial chaperonin, Cpn60/Hsp60p	Chaperonin ATPase.
jgi|Thaps3 23329|estExt_fgenesh1_pg.C_chr_60764					1340.75	2	K.LVDGINQVANAVK.V	1.33e-11	3.726	0.561	1943.6	1	22/24	Thaps3 23329	0	0	protein binding	Mitochondrial chaperonin, Cpn60/Hsp60p	Chaperonin ATPase.
jgi|Thaps3 23329|estExt_fgenesh1_pg.C_chr_60764					2404.15	3	K.SLSEPCCQVAENAGVEGAVVLSK.I	1.33e-11	3.27	0.278	840.5	1	31/88	Thaps3 23329	0	1	protein binding	Mitochondrial chaperonin, Cpn60/Hsp60p	Chaperonin ATPase.
jgi|Thaps3 23329|estExt_fgenesh1_pg.C_chr_60764					2529.35	3	K.TKEPVLM*IAEDVTGDALSALVVNK.M	1.04e-10	4.773	0.429	1532.9	1	35/92	Thaps3 23329	0	1	protein binding	Mitochondrial chaperonin, Cpn60/Hsp60p	Chaperonin ATPase.
jgi|Thaps3 23329|estExt_fgenesh1_pg.C_chr_60764					2529.35	3	K.TKEPVLM*IAEDVTGDALSALVVNK.M	1.33e-11	5.334	0.395	2102.8	1	40/92	Thaps3 23329	0	0	protein binding	Mitochondrial chaperonin, Cpn60/Hsp60p	Chaperonin ATPase.
jgi|Thaps3 23329|estExt_fgenesh1_pg.C_chr_60764					2513.35	3	K.TKEPVLMIAEDVTGDALSALVVNK.M	1.33e-11	3.814	0.221	918	1	30/92	Thaps3 23329	0	1	protein binding	Mitochondrial chaperonin, Cpn60/Hsp60p	Chaperonin ATPase.
jgi|Thaps3 23329|estExt_fgenesh1_pg.C_chr_60764					1018.54	2	K.VGAATETELK.D	1.33e-11	3.054	0.449	855.6	1	15/18	Thaps3 23329	0	1	protein binding	Mitochondrial chaperonin, Cpn60/Hsp60p	Chaperonin ATPase.
jgi|Thaps3 23329|estExt_fgenesh1_pg.C_chr_60764					1558.75	2	R.EISLADPECNVGVR.L	1.04e-10	4.109	0.501	1338.7	1	22/26	Thaps3 23329	0	1	protein binding	Mitochondrial chaperonin, Cpn60/Hsp60p	Chaperonin ATPase.
jgi|Thaps3 23329|estExt_fgenesh1_pg.C_chr_60764					1558.75	2	R.EISLADPECNVGVR.L	1.33e-11	4.227	0.472	1317.7	1	22/26	Thaps3 23329	0	0	protein binding	Mitochondrial chaperonin, Cpn60/Hsp60p	Chaperonin ATPase.
jgi|Thaps3 23329|estExt_fgenesh1_pg.C_chr_60764					873.5	2	R.LVQEVASK.S	1.04e-10	2.449	0.191	479.3	2	12/14	Thaps3 23329	0	1	protein binding	Mitochondrial chaperonin, Cpn60/Hsp60p	Chaperonin ATPase.
jgi|Thaps3 23329|estExt_fgenesh1_pg.C_chr_60764					1688.86	2	R.NYGAPEIVNDGVTIAR.E	1.04e-10	2.599	0.455	727.8	1	20/30	Thaps3 23329	0	1	protein binding	Mitochondrial chaperonin, Cpn60/Hsp60p	Chaperonin ATPase.
jgi|Thaps3 23329|estExt_fgenesh1_pg.C_chr_60764					1688.86	2	R.NYGAPEIVNDGVTIAR.E	1.33e-11	4.048	0.45	1088.6	1	24/30	Thaps3 23329	0	0	protein binding	Mitochondrial chaperonin, Cpn60/Hsp60p	Chaperonin ATPase.
jgi|Thaps3 23329|estExt_fgenesh1_pg.C_chr_60764					1348.55	2	R.RFDAEGM*GM*GM*V.-	1.33e-11	3.067	0.475	617	1	16/22	Thaps3 23329	0	1	protein binding	Mitochondrial chaperonin, Cpn60/Hsp60p	Chaperonin ATPase.
jgi|Thaps3 23329|estExt_fgenesh1_pg.C_chr_60764					1352.64	2	R.YEDALNSVQSAR.E	1.04e-10	4.148	0.46	1774.4	1	20/22	Thaps3 23329	0	1	protein binding	Mitochondrial chaperonin, Cpn60/Hsp60p	Chaperonin ATPase.
jgi|Thaps3 23329|estExt_fgenesh1_pg.C_chr_60764					1352.64	2	R.YEDALNSVQSAR.E	1.33e-11	4.117	0.467	1756.1	1	20/22	Thaps3 23329	0	0	protein binding	Mitochondrial chaperonin, Cpn60/Hsp60p	Chaperonin ATPase.
jgi|Thaps3 23343|estExt_fgenesh1_pg.C_chr_70056					2602.19	3	R.YSSTTDYVYGTKPNDFLSSVSDR.L	5.89e-07	3.204	0.426	729.6	1	27/88	Thaps3 23343	1	1	S-adenosylmethionine-dependent methyltransferase activity	NA	NA
jgi|Thaps3 23343|estExt_fgenesh1_pg.C_chr_70056					2602.19	3	R.YSSTTDYVYGTKPNDFLSSVSDR.L	1.29e-09	3.688	0.335	785	1	28/88	Thaps3 23343	0	0	S-adenosylmethionine-dependent methyltransferase activity	NA	NA
jgi|Thaps3 23357|estExt_fgenesh1_pg.C_chr_70094					2357.26	3	K.TDIFM*DLIDEGAIPLRPGVLR.L	2.08e-10	4.013	0.477	949.4	1	29/80	Thaps3 23357	1	1	catalytic activity	Predicted haloacid-halidohydrolase and related hydrolases	NA
jgi|Thaps3 23364|estExt_fgenesh1_pg.C_chr_70114					2301	2	K.LILDAESANDSSESDDDTFTR.S	7.91e-08	4.613	0.583	1895.6	1	28/40	Thaps3 23364	1	1	NA	NA	NA
jgi|Thaps3 23393|estExt_fgenesh1_pg.C_chr_70174					2028.02	3	K.LGGVLQDALADDDKIEEAR.L	8.23e-06	4.206	0.543	514.8	1	26/72	Thaps3 23393	1	1	NA	NA	NA
jgi|Thaps3 23393|estExt_fgenesh1_pg.C_chr_70174					2028.02	3	K.LGGVLQDALADDDKIEEAR.L	0.000271	3.849	0.56	767.8	1	30/72	Thaps3 23393	0	0	NA	NA	NA
jgi|Thaps3 23414|estExt_fgenesh1_pg.C_chr_70228					1213.63	3	K.GVRPDDGQITR.H	0.000256	3.065	0.314	734.1	2	21/40	Thaps3 23414	1	1	NA	NA	NA
jgi|Thaps3 23414|estExt_fgenesh1_pg.C_chr_70228					1213.63	3	K.GVRPDDGQITR.H	0.000386	3.1	0.276	548.3	3	19/40	Thaps3 23414	0	0	NA	NA	NA
jgi|Thaps3 23416|estExt_fgenesh1_pg.C_chr_70234					1221.59	2	K.GLAADAANYAER.L	1.32e-08	2.718	0.37	1067.8	2	19/22	Thaps3 23416	1	1	extracellular region	NA	NA
jgi|Thaps3 23416|estExt_fgenesh1_pg.C_chr_70234					1658.83	2	K.VNTDAYGYETSVVLK.D	1.32e-08	4.202	0.51	981.4	1	20/28	Thaps3 23416	0	1	extracellular region	NA	NA
jgi|Thaps3 2343|fgenesh1_pg.C_chr_2000298					1570.87	2	R.AILQDITELEVAQK.Q	1.47e-06	3.08	0.339	481.3	1	16/26	Thaps3 2343	1	1	NA	NA	NA
jgi|Thaps3 2343|fgenesh1_pg.C_chr_2000298					1570.87	2	R.AILQDITELEVAQK.Q	0.000331	3.743	0.398	1305.3	1	19/26	Thaps3 2343	0	0	NA	NA	NA
jgi|Thaps3 23492|estExt_fgenesh1_pg.C_chr_70421					1520.73	2	K.EYNNLVEAAVADGR.I	0.00029	3.462	0.162	1702.2	1	20/26	Thaps3 23492	1	1	transcription factor activity	Mitochondrial polypeptide chain release factor	NA
jgi|Thaps3 23507|estExt_fgenesh1_pg.C_chr_70450					1511.92	2	R.LPLFVSQLAPVISK.S	3.68e-06	2.793	0.447	941.2	1	18/26	Thaps3 23507	1	1	NA	NA	NA
jgi|Thaps3 23509|estExt_fgenesh1_pg.C_chr_70454					2231.01	3	R.YNDDKYVDGEQPLTPYDAK.V	1.1e-09	4.65	0.432	1104.9	1	30/72	Thaps3 23509	1	1	proteolysis and peptidolysis	NA	NA
jgi|Thaps3 23528|estExt_fgenesh1_pg.C_chr_70491					1274.61	2	K.AQIWDTAGQER.Y	1e-30	2.55	0.405	832.2	1	16/20	Thaps3 23528	1	1	GTP binding	GTPase Rab11/YPT3, small G protein superfamily	NA
jgi|Thaps3 23528|estExt_fgenesh1_pg.C_chr_70491					1088.51	2	K.HGTFENVER.W	5e-14	2.607	0.45	506.5	1	15/16	Thaps3 23528	0	1	GTP binding	GTPase Rab11/YPT3, small G protein superfamily	NA
jgi|Thaps3 23528|estExt_fgenesh1_pg.C_chr_70491					1088.51	2	K.HGTFENVER.W	1e-30	2.822	0.484	405	1	14/16	Thaps3 23528	0	0	GTP binding	GTPase Rab11/YPT3, small G protein superfamily	NA
jgi|Thaps3 23528|estExt_fgenesh1_pg.C_chr_70491					1043.61	2	K.VVLIGDSGVGK.S	1e-30	3.071	0.329	1295.5	1	18/20	Thaps3 23528	0	1	GTP binding	GTPase Rab11/YPT3, small G protein superfamily	NA
jgi|Thaps3 23528|estExt_fgenesh1_pg.C_chr_70491					1292.57	2	R.ADEEYDYLFK.V	5e-14	3.103	0.508	1463.7	1	16/18	Thaps3 23528	0	1	GTP binding	GTPase Rab11/YPT3, small G protein superfamily	NA
jgi|Thaps3 23528|estExt_fgenesh1_pg.C_chr_70491					1292.57	2	R.ADEEYDYLFK.V	1e-30	3.353	0.494	1331.8	1	15/18	Thaps3 23528	0	0	GTP binding	GTPase Rab11/YPT3, small G protein superfamily	NA
jgi|Thaps3 23528|estExt_fgenesh1_pg.C_chr_70491					944.48	2	R.AITSAYYR.G	5e-14	2.54	0.23	493.8	1	12/14	Thaps3 23528	0	1	GTP binding	GTPase Rab11/YPT3, small G protein superfamily	NA
jgi|Thaps3 23528|estExt_fgenesh1_pg.C_chr_70491					1305.74	2	R.GAVGALLVYDISK.H	5e-14	4.261	0.527	2267.5	1	20/24	Thaps3 23528	0	1	GTP binding	GTPase Rab11/YPT3, small G protein superfamily	NA
jgi|Thaps3 23528|estExt_fgenesh1_pg.C_chr_70491					1305.74	2	R.GAVGALLVYDISK.H	1e-30	4.044	0.53	2162.6	1	20/24	Thaps3 23528	0	0	GTP binding	GTPase Rab11/YPT3, small G protein superfamily	NA
jgi|Thaps3 23528|estExt_fgenesh1_pg.C_chr_70491					2900.38	3	R.NM*AAEDGANAPQLSSGQTISLNAENKPR.R	5e-14	6.75	0.614	2036	1	41/108	Thaps3 23528	0	1	GTP binding	GTPase Rab11/YPT3, small G protein superfamily	NA
jgi|Thaps3 23528|estExt_fgenesh1_pg.C_chr_70491					2900.38	3	R.NM*AAEDGANAPQLSSGQTISLNAENKPR.R	1e-30	6.794	0.598	1969.1	1	41/108	Thaps3 23528	0	0	GTP binding	GTPase Rab11/YPT3, small G protein superfamily	NA
jgi|Thaps3 23528|estExt_fgenesh1_pg.C_chr_70491					2884.39	3	R.NMAAEDGANAPQLSSGQTISLNAENKPR.R	1e-30	5.822	0.506	1898.9	1	41/108	Thaps3 23528	0	1	GTP binding	GTPase Rab11/YPT3, small G protein superfamily	NA
jgi|Thaps3 23556|estExt_fgenesh1_pg.C_chr_70546					1976.1	3	K.GLCM*VAVASALIGTIVGVTK.S	1e-30	3.342	0.419	1057.5	1	28/76	Thaps3 23556	1	1	NA	NA	NA
jgi|Thaps3 23556|estExt_fgenesh1_pg.C_chr_70546					1842.85	2	K.GWEGQTFLQAVDFCGK.I	1e-30	4.285	0.303	1652.5	1	21/30	Thaps3 23556	0	1	NA	NA	NA
jgi|Thaps3 23556|estExt_fgenesh1_pg.C_chr_70546					3199.59	3	K.NVAGASLCPLEAYCPSGPATLDVPNPLFLR.M	8.88e-15	5.413	0.641	1192.3	1	37/116	Thaps3 23556	0	1	NA	NA	NA
jgi|Thaps3 23556|estExt_fgenesh1_pg.C_chr_70546					3199.59	3	K.NVAGASLCPLEAYCPSGPATLDVPNPLFLR.M	1e-30	6.904	0.717	1814.8	1	42/116	Thaps3 23556	0	0	NA	NA	NA
jgi|Thaps3 23556|estExt_fgenesh1_pg.C_chr_70546					1133.58	2	K.SAVAAASSGGEVK.T	8.88e-15	4.233	0.426	2148.8	1	21/24	Thaps3 23556	0	1	NA	NA	NA
jgi|Thaps3 23556|estExt_fgenesh1_pg.C_chr_70546					1133.58	2	K.SAVAAASSGGEVK.T	1e-30	4.331	0.472	2119.8	1	21/24	Thaps3 23556	0	0	NA	NA	NA
jgi|Thaps3 23556|estExt_fgenesh1_pg.C_chr_70546					1411.58	2	R.GTTYEDAGYFCK.N	8.88e-15	3.773	0.586	854.8	1	16/22	Thaps3 23556	0	1	NA	NA	NA
jgi|Thaps3 23556|estExt_fgenesh1_pg.C_chr_70546					1411.58	2	R.GTTYEDAGYFCK.N	1e-30	3.908	0.59	864.1	1	16/22	Thaps3 23556	0	0	NA	NA	NA
jgi|Thaps3 23556|estExt_fgenesh1_pg.C_chr_70546					1776.87	2	R.M*PAFEGGEQWAPVLTK.D	8.88e-15	3.432	0.465	772.1	1	18/30	Thaps3 23556	0	1	NA	NA	NA
jgi|Thaps3 23556|estExt_fgenesh1_pg.C_chr_70546					1760.87	2	R.MPAFEGGEQWAPVLTK.D	8.88e-15	3.392	0.175	819.7	1	19/30	Thaps3 23556	0	1	NA	NA	NA
jgi|Thaps3 23556|estExt_fgenesh1_pg.C_chr_70546					1872.88	2	R.TYLEGLTFCAVEQGER.V	1e-30	3.557	0.588	1649.1	1	23/30	Thaps3 23556	0	1	NA	NA	NA
jgi|Thaps3 23571|estExt_fgenesh1_pg.C_chr_70572					961.49	2	K.APTAGFGGQR.G	7.97e-06	2.747	0.438	878.5	1	16/18	Thaps3 23571	1	1	NA	NA	NA
jgi|Thaps3 23606|estExt_fgenesh1_pg.C_chr_70637					1987.89	2	R.GDGWAGQSYDEAILFCAK.H	6.53e-05	3.177	0.417	382.5	1	16/34	Thaps3 23606	1	1	exo-alpha-sialidase activity	Transcription coactivator complex, P100 component	Exo-alpha-sialidase.
jgi|Thaps3 2362|fgenesh1_pg.C_chr_2000317					1646.87	2	K.TVLVELAPEYGQTAR.M	7.13e-09	3.633	0.487	759	1	20/28	Thaps3 2362	1	1	NA	NA	NA
jgi|Thaps3 23649|estExt_fgenesh1_pg.C_chr_80007					1150.62	2	R.RMSLPFFPR.G	0.000108	2.441	0.305	692.2	2	12/16	Thaps3 23649	1	1	NA	Glycolipid transfer protein	NA
jgi|Thaps3 23655|estExt_fgenesh1_pg.C_chr_80018					1647.78	2	R.SNGEEGDLSVESVAVR.D	2.12e-11	4.771	0.555	2376.1	1	25/30	Thaps3 23655	1	1	structural molecule activity	MAM33, mitochondrial matrix glycoprotein	NA
jgi|Thaps3 23655|estExt_fgenesh1_pg.C_chr_80018					1647.78	2	R.SNGEEGDLSVESVAVR.D	1.65e-11	4.877	0.584	2192.1	1	24/30	Thaps3 23655	0	0	structural molecule activity	MAM33, mitochondrial matrix glycoprotein	NA
jgi|Thaps3 23657|estExt_fgenesh1_pg.C_chr_80021					2008.03	2	K.VTSPMFDTVGAALLDTLEK.G	1.19e-06	4.128	0.403	917.7	1	22/36	Thaps3 23657	1	1	binding	Globins and related hemoproteins	NA
jgi|Thaps3 23657|estExt_fgenesh1_pg.C_chr_80021					2008.03	2	K.VTSPMFDTVGAALLDTLEK.G	5.92e-09	4.076	0.43	1209.7	1	24/36	Thaps3 23657	0	0	binding	Globins and related hemoproteins	NA
jgi|Thaps3 23657|estExt_fgenesh1_pg.C_chr_80021					1593.89	2	K.VVPIASVAADLFYTK.L	5.92e-09	3.601	0.563	1041.3	1	19/28	Thaps3 23657	0	1	binding	Globins and related hemoproteins	NA
jgi|Thaps3 23684|estExt_fgenesh1_pg.C_chr_80089					1297.58	2	R.CLYDAGTLDNR.S	0.000214	2.944	0.162	977.2	2	15/20	Thaps3 23684	1	1	NA	NA	NA
jgi|Thaps3 23697|estExt_fgenesh1_pg.C_chr_80108					1851.8	2	R.AQEEAQRMESQMEER.R	7.15e-05	2.643	0.554	603.3	2	14/28	Thaps3 23697	1	1	protein folding	Dystonin, GAS (Growth-arrest-specific protein), and related proteins	Myosin ATPase.
jgi|Thaps3 23697|estExt_fgenesh1_pg.C_chr_80108					1851.8	2	R.AQEEAQRMESQMEER.R	4.23e-05	2.759	0.548	591.4	3	14/28	Thaps3 23697	0	0	protein folding	Dystonin, GAS (Growth-arrest-specific protein), and related proteins	Myosin ATPase.
jgi|Thaps3 23762|estExt_fgenesh1_pg.C_chr_80241					1338.65	2	R.DIYQCLSIGNR.N	2.21e-05	2.734	0.223	724.9	1	15/20	Thaps3 23762	1	1	nucleus	Poly(A)-specific exoribonuclease PARN	Poly(A)-specific ribonuclease.
jgi|Thaps3 23778|estExt_fgenesh1_pg.C_chr_80277					1910.91	2	R.YVSWLDLDSETQDIAR.S	1.98e-12	3.358	0.487	1109.6	1	21/30	Thaps3 23778	1	1	NA	Serine/threonine protein kinase	NA
jgi|Thaps3 23782|estExt_fgenesh1_pg.C_chr_80283					1616.88	2	R.GPINQTGSFVGSAILR.L	0.000404	3.391	0.549	1181.5	1	21/30	Thaps3 23782	1	1	ATP binding	NA	NA
jgi|Thaps3 23782|estExt_fgenesh1_pg.C_chr_80283					1616.88	2	R.GPINQTGSFVGSAILR.L	4.45e-07	3.108	0.49	1285.8	1	21/30	Thaps3 23782	0	0	ATP binding	NA	NA
jgi|Thaps3 2380|fgenesh1_pg.C_chr_2000335					1842.02	2	R.SIADILADEGILNSVLAK.S	1.15e-05	4.016	0.492	861.1	1	18/34	Thaps3 2380	1	1	transmembrane receptor protein serine/threonine kinase activity	5'-AMP-activated protein kinase, gamma subunit	Phosphotransferases with an alcohol group as acceptor.
jgi|Thaps3 23806|estExt_fgenesh1_pg.C_chr_80329					1923.02	2	K.ADLYVINDVLM*VTEIAK.L	0.000343	2.658	0.197	654.6	1	17/32	Thaps3 23806	1	1	nucleotide-sugar transporter activity	Predicted UDP-galactose transporter	NA
jgi|Thaps3 23813|estExt_fgenesh1_pg.C_chr_80351					1681.73	3	K.CGNNDRDVTCTLEK.G	6.66e-15	3.543	0.483	641.6	1	21/52	Thaps3 23813	1	1	NA	FOG: Kazal-type serine protease inhibitor domain	NA
jgi|Thaps3 23813|estExt_fgenesh1_pg.C_chr_80351					1681.73	3	K.CGNNDRDVTCTLEK.G	4.24e-11	3.217	0.345	688.4	1	21/52	Thaps3 23813	0	0	NA	FOG: Kazal-type serine protease inhibitor domain	NA
jgi|Thaps3 23813|estExt_fgenesh1_pg.C_chr_80351					1382.72	2	K.LVGVCVPDDRPR.P	6.66e-15	3.461	0.422	1430.3	1	18/22	Thaps3 23813	0	1	NA	FOG: Kazal-type serine protease inhibitor domain	NA
jgi|Thaps3 23813|estExt_fgenesh1_pg.C_chr_80351					1213.49	2	K.SNEFCAGTDGR.C	6.66e-15	4.272	0.546	1796.6	1	18/20	Thaps3 23813	0	1	NA	FOG: Kazal-type serine protease inhibitor domain	NA
jgi|Thaps3 23813|estExt_fgenesh1_pg.C_chr_80351					1213.49	2	K.SNEFCAGTDGR.C	4.24e-11	4.207	0.533	1620	1	17/20	Thaps3 23813	0	0	NA	FOG: Kazal-type serine protease inhibitor domain	NA
jgi|Thaps3 23813|estExt_fgenesh1_pg.C_chr_80351					2077.95	2	K.TYSNECQAFAASVSVASTGK.C	6.66e-15	6.459	0.674	1869.7	1	24/38	Thaps3 23813	0	1	NA	FOG: Kazal-type serine protease inhibitor domain	NA
jgi|Thaps3 23813|estExt_fgenesh1_pg.C_chr_80351					2077.95	3	K.TYSNECQAFAASVSVASTGK.C	6.66e-15	3.46	0.498	639.8	1	26/76	Thaps3 23813	0	0	NA	FOG: Kazal-type serine protease inhibitor domain	NA
jgi|Thaps3 23813|estExt_fgenesh1_pg.C_chr_80351					2077.95	2	K.TYSNECQAFAASVSVASTGK.C	4.24e-11	5.4	0.692	1469.9	1	21/38	Thaps3 23813	0	0	NA	FOG: Kazal-type serine protease inhibitor domain	NA
jgi|Thaps3 23813|estExt_fgenesh1_pg.C_chr_80351					1369.59	2	K.YCQLPTGECNK.R	6.66e-15	3.51	0.335	840.3	1	17/20	Thaps3 23813	0	1	NA	FOG: Kazal-type serine protease inhibitor domain	NA
jgi|Thaps3 23813|estExt_fgenesh1_pg.C_chr_80351					1369.59	2	K.YCQLPTGECNK.R	4.24e-11	3.167	0.26	820.2	1	17/20	Thaps3 23813	0	0	NA	FOG: Kazal-type serine protease inhibitor domain	NA
jgi|Thaps3 23813|estExt_fgenesh1_pg.C_chr_80351					1340.59	2	R.CLYDNGTLDNR.T	6.66e-15	3.969	0.458	1146.1	1	16/20	Thaps3 23813	0	1	NA	FOG: Kazal-type serine protease inhibitor domain	NA
jgi|Thaps3 23813|estExt_fgenesh1_pg.C_chr_80351					1340.59	2	R.CLYDNGTLDNR.T	4.24e-11	3.809	0.449	1107.8	2	16/20	Thaps3 23813	0	0	NA	FOG: Kazal-type serine protease inhibitor domain	NA
jgi|Thaps3 23813|estExt_fgenesh1_pg.C_chr_80351					1612.71	2	R.DKYCQLPTGECNK.R	4.24e-11	3.527	0.451	650.4	1	17/24	Thaps3 23813	0	1	NA	FOG: Kazal-type serine protease inhibitor domain	NA
jgi|Thaps3 23813|estExt_fgenesh1_pg.C_chr_80351					1768.81	3	R.DKYCQLPTGECNKR.I	6.66e-15	3.746	0.471	866.7	1	26/52	Thaps3 23813	0	1	NA	FOG: Kazal-type serine protease inhibitor domain	NA
jgi|Thaps3 23813|estExt_fgenesh1_pg.C_chr_80351					1768.81	3	R.DKYCQLPTGECNKR.I	4.24e-11	3.314	0.493	693.3	1	24/52	Thaps3 23813	0	0	NA	FOG: Kazal-type serine protease inhibitor domain	NA
jgi|Thaps3 23813|estExt_fgenesh1_pg.C_chr_80351					1587.65	2	R.FNM*NGEDQICTDK.N	4.24e-11	3.483	0.383	1714.3	1	20/24	Thaps3 23813	0	1	NA	FOG: Kazal-type serine protease inhibitor domain	NA
jgi|Thaps3 23813|estExt_fgenesh1_pg.C_chr_80351					1571.65	2	R.FNMNGEDQICTDK.N	6.66e-15	3.944	0.435	2549.4	1	22/24	Thaps3 23813	0	1	NA	FOG: Kazal-type serine protease inhibitor domain	NA
jgi|Thaps3 23813|estExt_fgenesh1_pg.C_chr_80351					1406.55	2	R.GFDYGCSDAVCR.C	6.66e-15	3.498	0.566	1214.4	1	17/22	Thaps3 23813	0	1	NA	FOG: Kazal-type serine protease inhibitor domain	NA
jgi|Thaps3 23813|estExt_fgenesh1_pg.C_chr_80351					1406.55	2	R.GFDYGCSDAVCR.C	4.24e-11	3.689	0.584	1275.8	1	17/22	Thaps3 23813	0	0	NA	FOG: Kazal-type serine protease inhibitor domain	NA
jgi|Thaps3 23813|estExt_fgenesh1_pg.C_chr_80351					3423.33	3	R.IATDMM*EGNCQQPPAM*CTADYNPVCGCDGK.T	6.66e-15	5.119	0.425	753.4	1	38/116	Thaps3 23813	0	1	NA	FOG: Kazal-type serine protease inhibitor domain	NA
jgi|Thaps3 23813|estExt_fgenesh1_pg.C_chr_80351					3407.33	3	R.IATDMMEGNCQQPPAM*CTADYNPVCGCDGK.T	6.66e-15	5.283	0.381	1136.4	1	43/116	Thaps3 23813	0	1	NA	FOG: Kazal-type serine protease inhibitor domain	NA
jgi|Thaps3 23813|estExt_fgenesh1_pg.C_chr_80351					3407.33	3	R.IATDMMEGNCQQPPAM*CTADYNPVCGCDGK.T	4.24e-11	5.025	0.426	639.2	1	39/116	Thaps3 23813	0	0	NA	FOG: Kazal-type serine protease inhibitor domain	NA
jgi|Thaps3 23813|estExt_fgenesh1_pg.C_chr_80351					3391.33	3	R.IATDMMEGNCQQPPAMCTADYNPVCGCDGK.T	6.66e-15	5.565	0.666	811.9	1	39/116	Thaps3 23813	0	1	NA	FOG: Kazal-type serine protease inhibitor domain	NA
jgi|Thaps3 23814|estExt_fgenesh1_pg.C_chr_80352					1681.73	3	K.CGNNDRDVTCTLEK.G	6.66e-15	3.543	0.483	641.6	1	21/52	Thaps3 23814	1	1	NA	Basement membrane-specific heparan sulfate proteoglycan (HSPG) core protein	NA
jgi|Thaps3 23814|estExt_fgenesh1_pg.C_chr_80352					1681.73	3	K.CGNNDRDVTCTLEK.G	2.46e-12	3.217	0.345	688.4	1	21/52	Thaps3 23814	0	0	NA	Basement membrane-specific heparan sulfate proteoglycan (HSPG) core protein	NA
jgi|Thaps3 23814|estExt_fgenesh1_pg.C_chr_80352					1382.72	2	K.LVGVCVPDDRPR.P	6.66e-15	3.461	0.422	1430.3	1	18/22	Thaps3 23814	0	1	NA	Basement membrane-specific heparan sulfate proteoglycan (HSPG) core protein	NA
jgi|Thaps3 23814|estExt_fgenesh1_pg.C_chr_80352					1213.49	2	K.SNEFCAGTDGR.C	6.66e-15	4.272	0.546	1796.6	1	18/20	Thaps3 23814	0	1	NA	Basement membrane-specific heparan sulfate proteoglycan (HSPG) core protein	NA
jgi|Thaps3 23814|estExt_fgenesh1_pg.C_chr_80352					1213.49	2	K.SNEFCAGTDGR.C	2.46e-12	4.207	0.533	1620	1	17/20	Thaps3 23814	0	0	NA	Basement membrane-specific heparan sulfate proteoglycan (HSPG) core protein	NA
jgi|Thaps3 23814|estExt_fgenesh1_pg.C_chr_80352					2077.95	2	K.TYSNECQAFAASVSVASTGK.C	6.66e-15	6.459	0.674	1869.7	1	24/38	Thaps3 23814	0	1	NA	Basement membrane-specific heparan sulfate proteoglycan (HSPG) core protein	NA
jgi|Thaps3 23814|estExt_fgenesh1_pg.C_chr_80352					2077.95	3	K.TYSNECQAFAASVSVASTGK.C	6.66e-15	3.46	0.498	639.8	1	26/76	Thaps3 23814	0	0	NA	Basement membrane-specific heparan sulfate proteoglycan (HSPG) core protein	NA
jgi|Thaps3 23814|estExt_fgenesh1_pg.C_chr_80352					2077.95	2	K.TYSNECQAFAASVSVASTGK.C	2.46e-12	5.4	0.692	1469.9	1	21/38	Thaps3 23814	0	0	NA	Basement membrane-specific heparan sulfate proteoglycan (HSPG) core protein	NA
jgi|Thaps3 23814|estExt_fgenesh1_pg.C_chr_80352					1369.59	2	K.YCQLPTGECNK.R	6.66e-15	3.51	0.335	840.3	1	17/20	Thaps3 23814	0	1	NA	Basement membrane-specific heparan sulfate proteoglycan (HSPG) core protein	NA
jgi|Thaps3 23814|estExt_fgenesh1_pg.C_chr_80352					1369.59	2	K.YCQLPTGECNK.R	2.46e-12	3.167	0.26	820.2	1	17/20	Thaps3 23814	0	0	NA	Basement membrane-specific heparan sulfate proteoglycan (HSPG) core protein	NA
jgi|Thaps3 23814|estExt_fgenesh1_pg.C_chr_80352					1340.59	2	R.CLYDNGTLDNR.T	6.66e-15	3.969	0.458	1146.1	1	16/20	Thaps3 23814	0	1	NA	Basement membrane-specific heparan sulfate proteoglycan (HSPG) core protein	NA
jgi|Thaps3 23814|estExt_fgenesh1_pg.C_chr_80352					1340.59	2	R.CLYDNGTLDNR.T	2.46e-12	3.809	0.449	1107.8	2	16/20	Thaps3 23814	0	0	NA	Basement membrane-specific heparan sulfate proteoglycan (HSPG) core protein	NA
jgi|Thaps3 23814|estExt_fgenesh1_pg.C_chr_80352					1612.71	2	R.DKYCQLPTGECNK.R	2.46e-12	3.527	0.451	650.4	1	17/24	Thaps3 23814	0	1	NA	Basement membrane-specific heparan sulfate proteoglycan (HSPG) core protein	NA
jgi|Thaps3 23814|estExt_fgenesh1_pg.C_chr_80352					1768.81	3	R.DKYCQLPTGECNKR.I	6.66e-15	3.746	0.471	866.7	1	26/52	Thaps3 23814	0	1	NA	Basement membrane-specific heparan sulfate proteoglycan (HSPG) core protein	NA
jgi|Thaps3 23814|estExt_fgenesh1_pg.C_chr_80352					1768.81	3	R.DKYCQLPTGECNKR.I	2.46e-12	3.314	0.493	693.3	1	24/52	Thaps3 23814	0	0	NA	Basement membrane-specific heparan sulfate proteoglycan (HSPG) core protein	NA
jgi|Thaps3 23814|estExt_fgenesh1_pg.C_chr_80352					1833.7	2	R.GECDNVCTYTGGQCGR.D	6.66e-15	4.848	0.605	1849.8	1	24/30	Thaps3 23814	0	1	NA	Basement membrane-specific heparan sulfate proteoglycan (HSPG) core protein	NA
jgi|Thaps3 23814|estExt_fgenesh1_pg.C_chr_80352					1833.7	2	R.GECDNVCTYTGGQCGR.D	2.46e-12	4.804	0.629	1623.1	1	23/30	Thaps3 23814	0	0	NA	Basement membrane-specific heparan sulfate proteoglycan (HSPG) core protein	NA
jgi|Thaps3 23814|estExt_fgenesh1_pg.C_chr_80352					1406.55	2	R.GFDYGCSDAVCR.C	6.66e-15	3.498	0.566	1214.4	1	17/22	Thaps3 23814	0	1	NA	Basement membrane-specific heparan sulfate proteoglycan (HSPG) core protein	NA
jgi|Thaps3 23814|estExt_fgenesh1_pg.C_chr_80352					1406.55	2	R.GFDYGCSDAVCR.C	2.46e-12	3.689	0.584	1275.8	1	17/22	Thaps3 23814	0	0	NA	Basement membrane-specific heparan sulfate proteoglycan (HSPG) core protein	NA
jgi|Thaps3 23814|estExt_fgenesh1_pg.C_chr_80352					3423.33	3	R.IATDMM*EGNCQQPPAM*CTADYNPVCGCDGK.T	6.66e-15	5.119	0.425	753.4	1	38/116	Thaps3 23814	0	1	NA	Basement membrane-specific heparan sulfate proteoglycan (HSPG) core protein	NA
jgi|Thaps3 23814|estExt_fgenesh1_pg.C_chr_80352					3407.33	3	R.IATDMMEGNCQQPPAM*CTADYNPVCGCDGK.T	6.66e-15	5.283	0.381	1136.4	1	43/116	Thaps3 23814	0	1	NA	Basement membrane-specific heparan sulfate proteoglycan (HSPG) core protein	NA
jgi|Thaps3 23814|estExt_fgenesh1_pg.C_chr_80352					3407.33	3	R.IATDMMEGNCQQPPAM*CTADYNPVCGCDGK.T	2.46e-12	5.025	0.426	639.2	1	39/116	Thaps3 23814	0	0	NA	Basement membrane-specific heparan sulfate proteoglycan (HSPG) core protein	NA
jgi|Thaps3 23814|estExt_fgenesh1_pg.C_chr_80352					3391.33	3	R.IATDMMEGNCQQPPAMCTADYNPVCGCDGK.T	6.66e-15	5.565	0.666	811.9	1	39/116	Thaps3 23814	0	1	NA	Basement membrane-specific heparan sulfate proteoglycan (HSPG) core protein	NA
jgi|Thaps3 23818|estExt_fgenesh1_pg.C_chr_80359					2200.23	3	R.LPTESTLAVGTALASVMVGAALK.G	6.55e-05	4.246	0.428	1397.9	1	29/88	Thaps3 23818	1	1	NA	NA	NA
jgi|Thaps3 23830|estExt_fgenesh1_pg.C_chr_80383					1325.74	2	R.VPAANELNVTGLK.G	8.72e-06	3.139	0.524	571.7	1	17/24	Thaps3 23830	1	1	acyl-CoA dehydrogenase activity	Glutaryl-CoA dehydrogenase	Glutaryl-CoA dehydrogenase.
jgi|Thaps3 23858|estExt_fgenesh1_pg.C_chr_80423					2875.29	2	K.CTVPFVAGSGTAPQCCTSDFTLEEIK.S	1e-30	4.373	0.579	614.2	1	24/50	Thaps3 23858	1	1	glycerol metabolism	Glycerophosphoryl diester phosphodiesterase	NA
jgi|Thaps3 23858|estExt_fgenesh1_pg.C_chr_80423					904.46	2	K.DLELVCR.H	1e-30	2.403	0.224	790.8	1	11/12	Thaps3 23858	0	1	glycerol metabolism	Glycerophosphoryl diester phosphodiesterase	NA
jgi|Thaps3 23858|estExt_fgenesh1_pg.C_chr_80423					2220.98	3	K.GASVEM*PFEGTFDQEAYAQK.M	1e-30	5.25	0.608	2585.5	1	38/76	Thaps3 23858	0	1	glycerol metabolism	Glycerophosphoryl diester phosphodiesterase	NA
jgi|Thaps3 23858|estExt_fgenesh1_pg.C_chr_80423					2220.98	2	K.GASVEM*PFEGTFDQEAYAQK.M	1e-30	5.653	0.635	1346.8	1	25/38	Thaps3 23858	0	0	glycerol metabolism	Glycerophosphoryl diester phosphodiesterase	NA
jgi|Thaps3 23858|estExt_fgenesh1_pg.C_chr_80423					2204.98	2	K.GASVEMPFEGTFDQEAYAQK.M	1e-30	4.94	0.652	1115.6	1	25/38	Thaps3 23858	0	1	glycerol metabolism	Glycerophosphoryl diester phosphodiesterase	NA
jgi|Thaps3 23858|estExt_fgenesh1_pg.C_chr_80423					2204.98	3	K.GASVEMPFEGTFDQEAYAQK.M	1e-30	3.59	0.377	777.7	1	28/76	Thaps3 23858	0	0	glycerol metabolism	Glycerophosphoryl diester phosphodiesterase	NA
jgi|Thaps3 23858|estExt_fgenesh1_pg.C_chr_80423					2536.06	2	K.M*DSSGPADAATAEEYVYGGTADWR.T	1e-30	6.45	0.671	2501.3	1	29/46	Thaps3 23858	0	1	glycerol metabolism	Glycerophosphoryl diester phosphodiesterase	NA
jgi|Thaps3 23858|estExt_fgenesh1_pg.C_chr_80423					2520.06	2	K.MDSSGPADAATAEEYVYGGTADWR.T	1e-30	6.408	0.682	2735.8	1	29/46	Thaps3 23858	0	1	glycerol metabolism	Glycerophosphoryl diester phosphodiesterase	NA
jgi|Thaps3 23858|estExt_fgenesh1_pg.C_chr_80423					2520.06	3	K.MDSSGPADAATAEEYVYGGTADWR.T	1e-30	3.875	0.529	1338.6	1	31/92	Thaps3 23858	0	0	glycerol metabolism	Glycerophosphoryl diester phosphodiesterase	NA
jgi|Thaps3 23858|estExt_fgenesh1_pg.C_chr_80423					2635.14	2	K.NTDYGAQAVALDDQYEATEEEFR.A	1e-30	6.645	0.676	1193.8	1	24/44	Thaps3 23858	0	1	glycerol metabolism	Glycerophosphoryl diester phosphodiesterase	NA
jgi|Thaps3 23858|estExt_fgenesh1_pg.C_chr_80423					2635.14	3	K.NTDYGAQAVALDDQYEATEEEFR.A	1e-30	5.204	0.616	1058.7	1	33/88	Thaps3 23858	0	0	glycerol metabolism	Glycerophosphoryl diester phosphodiesterase	NA
jgi|Thaps3 23858|estExt_fgenesh1_pg.C_chr_80423					2568.19	3	K.PGLAEGDIWYWSSTQEAGLTDGSK.Y	1e-30	4.835	0.624	1107.1	1	33/92	Thaps3 23858	0	1	glycerol metabolism	Glycerophosphoryl diester phosphodiesterase	NA
jgi|Thaps3 23858|estExt_fgenesh1_pg.C_chr_80423					2568.19	2	K.PGLAEGDIWYWSSTQEAGLTDGSK.Y	1e-30	4.926	0.581	1717.1	1	25/46	Thaps3 23858	0	0	glycerol metabolism	Glycerophosphoryl diester phosphodiesterase	NA
jgi|Thaps3 23858|estExt_fgenesh1_pg.C_chr_80423					1414.68	2	R.AWHEM*LQAEGVK.I	1e-30	3.738	0.479	1046.4	1	19/22	Thaps3 23858	0	1	glycerol metabolism	Glycerophosphoryl diester phosphodiesterase	NA
jgi|Thaps3 23858|estExt_fgenesh1_pg.C_chr_80423					1398.68	2	R.AWHEMLQAEGVK.I	1e-30	3.604	0.512	981.5	1	18/22	Thaps3 23858	0	1	glycerol metabolism	Glycerophosphoryl diester phosphodiesterase	NA
jgi|Thaps3 23858|estExt_fgenesh1_pg.C_chr_80423					1781.86	3	R.HSQCDLHTTTDVVLR.E	1e-30	3.334	0.494	743.8	1	28/56	Thaps3 23858	0	1	glycerol metabolism	Glycerophosphoryl diester phosphodiesterase	NA
jgi|Thaps3 23858|estExt_fgenesh1_pg.C_chr_80423					1833.88	3	R.TDLYQYPCPTIPTHK.E	1e-30	4.566	0.572	994.9	1	26/56	Thaps3 23858	0	1	glycerol metabolism	Glycerophosphoryl diester phosphodiesterase	NA
jgi|Thaps3 23858|estExt_fgenesh1_pg.C_chr_80423					1833.88	2	R.TDLYQYPCPTIPTHK.E	1e-30	4.002	0.523	665.4	1	18/28	Thaps3 23858	0	0	glycerol metabolism	Glycerophosphoryl diester phosphodiesterase	NA
jgi|Thaps3 23858|estExt_fgenesh1_pg.C_chr_80423					910.54	2	R.TPPGLAVGAK.P	1e-30	2.572	0.428	386.4	1	14/18	Thaps3 23858	0	1	glycerol metabolism	Glycerophosphoryl diester phosphodiesterase	NA
jgi|Thaps3 2386|fgenesh1_pg.C_chr_2000341					1865.97	2	K.AILDNYM*SLGLTSIPNK.G	7.9e-12	3.081	0.503	887.3	1	20/32	Thaps3 2386	1	1	NA	NA	NA
jgi|Thaps3 2386|fgenesh1_pg.C_chr_2000341					1996.94	2	K.DQSPLYVFNAFFM*VM*R.S	1.52e-12	4.362	0.615	1684.4	1	21/30	Thaps3 2386	0	1	NA	NA	NA
jgi|Thaps3 2386|fgenesh1_pg.C_chr_2000341					1996.94	2	K.DQSPLYVFNAFFM*VM*R.S	7.9e-12	4.412	0.576	1287.7	1	20/30	Thaps3 2386	0	0	NA	NA	NA
jgi|Thaps3 2386|fgenesh1_pg.C_chr_2000341					1739.77	2	K.FGCTAEELDAAWGNAK.V	1.52e-12	4.73	0.58	2990.1	1	25/30	Thaps3 2386	0	1	NA	NA	NA
jgi|Thaps3 2386|fgenesh1_pg.C_chr_2000341					1739.77	2	K.FGCTAEELDAAWGNAK.V	7.9e-12	5.042	0.576	2821	1	23/30	Thaps3 2386	0	0	NA	NA	NA
jgi|Thaps3 2386|fgenesh1_pg.C_chr_2000341					1390.68	2	K.FGGGFYCGLVSVK.D	1.52e-12	4.453	0.522	1981.4	1	22/24	Thaps3 2386	0	1	NA	NA	NA
jgi|Thaps3 2386|fgenesh1_pg.C_chr_2000341					1390.68	2	K.FGGGFYCGLVSVK.D	7.9e-12	4.092	0.54	1393.8	1	19/24	Thaps3 2386	0	0	NA	NA	NA
jgi|Thaps3 2386|fgenesh1_pg.C_chr_2000341					1971.87	2	K.GSVFDALEDM*DVDACLAK.L	1.52e-12	5.038	0.614	2519.4	1	25/34	Thaps3 2386	0	1	NA	NA	NA
jgi|Thaps3 2386|fgenesh1_pg.C_chr_2000341					1971.87	2	K.GSVFDALEDM*DVDACLAK.L	7.9e-12	4.792	0.627	2641.4	1	26/34	Thaps3 2386	0	0	NA	NA	NA
jgi|Thaps3 2386|fgenesh1_pg.C_chr_2000341					1284.75	2	K.LLAAGIEILSER.D	1.52e-12	3.461	0.338	2190.8	1	20/22	Thaps3 2386	0	1	NA	NA	NA
jgi|Thaps3 2386|fgenesh1_pg.C_chr_2000341					1284.75	2	K.LLAAGIEILSER.D	7.9e-12	3.588	0.343	1879.3	1	20/22	Thaps3 2386	0	0	NA	NA	NA
jgi|Thaps3 2386|fgenesh1_pg.C_chr_2000341					1241.67	2	K.LVELNGLNADAI.-	1.52e-12	2.739	0.527	829.5	1	16/22	Thaps3 2386	0	1	NA	NA	NA
jgi|Thaps3 2386|fgenesh1_pg.C_chr_2000341					1611.76	2	K.TNWLGASVETDSFGK.A	1.52e-12	3.524	0.35	1401.7	1	21/28	Thaps3 2386	0	1	NA	NA	NA
jgi|Thaps3 2386|fgenesh1_pg.C_chr_2000341					1611.76	2	K.TNWLGASVETDSFGK.A	7.9e-12	4.182	0.436	1754.4	1	23/28	Thaps3 2386	0	0	NA	NA	NA
jgi|Thaps3 23902|estExt_fgenesh1_pg.C_chr_90020					1204.59	2	K.AIDLVDEACAK.L	0.000543	2.472	0.322	1165.2	1	16/20	Thaps3 23902	1	1	ATP binding	Chaperone HSP104 and related ATP-dependent Clp proteases	NA
jgi|Thaps3 23902|estExt_fgenesh1_pg.C_chr_90020					1279.7	2	K.NNPVLIGDPGVGK.T	6.6e-05	2.679	0.29	634.6	1	16/24	Thaps3 23902	0	1	ATP binding	Chaperone HSP104 and related ATP-dependent Clp proteases	NA
jgi|Thaps3 23902|estExt_fgenesh1_pg.C_chr_90020					1029.57	2	K.TAIAEGIAQR.M	6.6e-05	2.801	0.345	1507.5	1	17/18	Thaps3 23902	0	1	ATP binding	Chaperone HSP104 and related ATP-dependent Clp proteases	NA
jgi|Thaps3 23902|estExt_fgenesh1_pg.C_chr_90020					1170.68	2	R.IRDEALLAAAK.L	6.6e-05	2.51	0.253	580.2	1	14/20	Thaps3 23902	0	1	ATP binding	Chaperone HSP104 and related ATP-dependent Clp proteases	NA
jgi|Thaps3 23908|estExt_fgenesh1_pg.C_chr_90028					1928.07	2	R.IPVYDGEIDNIVGIVLAK.S	6.15e-09	4.863	0.599	1485.8	1	24/34	Thaps3 23908	1	1	NA	Predicted membrane protein, contains two CBS domains	NA
jgi|Thaps3 23908|estExt_fgenesh1_pg.C_chr_90028					1928.07	2	R.IPVYDGEIDNIVGIVLAK.S	4.5e-11	5.463	0.594	2725.5	1	25/34	Thaps3 23908	0	0	NA	Predicted membrane protein, contains two CBS domains	NA
jgi|Thaps3 23918|estExt_fgenesh1_pg.C_chr_90050					3207.63	3	K.QVVELYTEDGLDRPFFAIVETPGSGNVVR.V	3.33e-15	6.788	0.5	1164.4	1	36/112	Thaps3 23918	1	1	NA	NA	NA
jgi|Thaps3 23918|estExt_fgenesh1_pg.C_chr_90050					3207.63	3	K.QVVELYTEDGLDRPFFAIVETPGSGNVVR.V	2.33e-14	6.349	0.43	1079.4	1	35/112	Thaps3 23918	0	0	NA	NA	NA
jgi|Thaps3 23918|estExt_fgenesh1_pg.C_chr_90050					2475.19	3	K.TEGRPLDADVELWQGPDNTPHK.M	3.33e-15	5.465	0.438	1205	1	32/84	Thaps3 23918	0	1	NA	NA	NA
jgi|Thaps3 23918|estExt_fgenesh1_pg.C_chr_90050					2475.19	3	K.TEGRPLDADVELWQGPDNTPHK.M	2.33e-14	5.425	0.433	1291.8	1	33/84	Thaps3 23918	0	0	NA	NA	NA
jgi|Thaps3 23918|estExt_fgenesh1_pg.C_chr_90050					1316.68	2	R.DDGLAAGIASVATR.S	3.33e-15	4.71	0.542	2979.1	1	23/26	Thaps3 23918	0	1	NA	NA	NA
jgi|Thaps3 23918|estExt_fgenesh1_pg.C_chr_90050					1316.68	2	R.DDGLAAGIASVATR.S	2.33e-14	4.553	0.563	2852.1	1	23/26	Thaps3 23918	0	0	NA	NA	NA
jgi|Thaps3 23918|estExt_fgenesh1_pg.C_chr_90050					2156.1	2	R.DLAEIWDNSSPVIVQGGSLR.T	3.33e-15	6.842	0.566	2667.3	1	28/38	Thaps3 23918	0	1	NA	NA	NA
jgi|Thaps3 23918|estExt_fgenesh1_pg.C_chr_90050					2156.1	3	R.DLAEIWDNSSPVIVQGGSLR.T	3.33e-15	5.088	0.556	1878.8	1	34/76	Thaps3 23918	0	0	NA	NA	NA
jgi|Thaps3 23918|estExt_fgenesh1_pg.C_chr_90050					2156.1	2	R.DLAEIWDNSSPVIVQGGSLR.T	2.33e-14	6.597	0.545	2635.6	1	28/38	Thaps3 23918	0	0	NA	NA	NA
jgi|Thaps3 23918|estExt_fgenesh1_pg.C_chr_90050					2156.1	3	R.DLAEIWDNSSPVIVQGGSLR.T	2.33e-14	4.418	0.585	2350.5	1	36/76	Thaps3 23918	0	0	NA	NA	NA
jgi|Thaps3 23918|estExt_fgenesh1_pg.C_chr_90050					1334.66	2	R.EDVGVGGGGSPLYK.A	3.33e-15	4.154	0.52	953.9	1	21/26	Thaps3 23918	0	1	NA	NA	NA
jgi|Thaps3 23918|estExt_fgenesh1_pg.C_chr_90050					1334.66	2	R.EDVGVGGGGSPLYK.A	2.33e-14	3.647	0.541	815.6	1	20/26	Thaps3 23918	0	0	NA	NA	NA
jgi|Thaps3 23918|estExt_fgenesh1_pg.C_chr_90050					827.47	2	R.GPNTVAIR.N	2.33e-14	2.869	0.347	561.4	1	13/14	Thaps3 23918	0	1	NA	NA	NA
jgi|Thaps3 23918|estExt_fgenesh1_pg.C_chr_90050					1239.67	2	R.IELLQGPNNNK.Q	3.33e-15	3.805	0.269	1043.4	1	16/20	Thaps3 23918	0	1	NA	NA	NA
jgi|Thaps3 23918|estExt_fgenesh1_pg.C_chr_90050					1239.67	2	R.IELLQGPNNNK.Q	2.33e-14	3.775	0.256	1298.8	1	17/20	Thaps3 23918	0	0	NA	NA	NA
jgi|Thaps3 23918|estExt_fgenesh1_pg.C_chr_90050					1939.04	2	R.NIGQLEFPLDAVVRPDR.D	3.33e-15	3.539	0.308	500.2	1	18/32	Thaps3 23918	0	1	NA	NA	NA
jgi|Thaps3 23918|estExt_fgenesh1_pg.C_chr_90050					1939.04	2	R.NIGQLEFPLDAVVRPDR.D	2.33e-14	3.351	0.305	660.2	1	19/32	Thaps3 23918	0	0	NA	NA	NA
jgi|Thaps3 23918|estExt_fgenesh1_pg.C_chr_90050					3236.7	3	R.NIGQLEFPLDAVVRPDRDDGLAAGIASVATR.S	3.33e-15	4.358	0.525	730.3	1	36/120	Thaps3 23918	0	1	NA	NA	NA
jgi|Thaps3 23918|estExt_fgenesh1_pg.C_chr_90050					2031.98	3	R.PLDADVELWQGPDNTPHK.M	3.33e-15	4.738	0.539	1999.3	1	34/68	Thaps3 23918	0	1	NA	NA	NA
jgi|Thaps3 23918|estExt_fgenesh1_pg.C_chr_90050					2031.98	3	R.PLDADVELWQGPDNTPHK.M	2.33e-14	4.6	0.522	1722.8	1	33/68	Thaps3 23918	0	0	NA	NA	NA
jgi|Thaps3 23918|estExt_fgenesh1_pg.C_chr_90050					1031.55	2	R.SETIQGGALR.T	3.33e-15	3.575	0.48	1153.7	1	17/18	Thaps3 23918	0	1	NA	NA	NA
jgi|Thaps3 23918|estExt_fgenesh1_pg.C_chr_90050					1031.55	2	R.SETIQGGALR.T	2.33e-14	3.148	0.414	882.6	1	16/18	Thaps3 23918	0	0	NA	NA	NA
jgi|Thaps3 23918|estExt_fgenesh1_pg.C_chr_90050					1075.59	2	R.TFNAVIGTPR.G	3.33e-15	2.999	0.399	1084.2	1	16/18	Thaps3 23918	0	1	NA	NA	NA
jgi|Thaps3 23918|estExt_fgenesh1_pg.C_chr_90050					1075.59	2	R.TFNAVIGTPR.G	2.33e-14	2.73	0.466	1339	1	16/18	Thaps3 23918	0	0	NA	NA	NA
jgi|Thaps3 23918|estExt_fgenesh1_pg.C_chr_90050					1903.03	2	R.TWSFANPAIESVQVLLK.T	3.33e-15	5.246	0.545	1221.2	1	23/32	Thaps3 23918	0	1	NA	NA	NA
jgi|Thaps3 23918|estExt_fgenesh1_pg.C_chr_90050					1903.03	3	R.TWSFANPAIESVQVLLK.T	3.33e-15	4.634	0.479	2292.3	1	37/64	Thaps3 23918	0	0	NA	NA	NA
jgi|Thaps3 23918|estExt_fgenesh1_pg.C_chr_90050					1903.03	2	R.TWSFANPAIESVQVLLK.T	2.33e-14	4.76	0.553	1469.2	1	24/32	Thaps3 23918	0	0	NA	NA	NA
jgi|Thaps3 23918|estExt_fgenesh1_pg.C_chr_90050					1903.03	3	R.TWSFANPAIESVQVLLK.T	2.33e-14	5.746	0.494	3339.1	1	40/64	Thaps3 23918	0	0	NA	NA	NA
jgi|Thaps3 23918|estExt_fgenesh1_pg.C_chr_90050					1777.97	2	R.TYPFNPTVDSVAIILK.T	3.33e-15	4.037	0.563	583.2	1	21/30	Thaps3 23918	0	1	NA	NA	NA
jgi|Thaps3 23918|estExt_fgenesh1_pg.C_chr_90050					1777.97	3	R.TYPFNPTVDSVAIILK.T	3.33e-15	3.94	0.555	983	1	33/60	Thaps3 23918	0	0	NA	NA	NA
jgi|Thaps3 23918|estExt_fgenesh1_pg.C_chr_90050					1777.97	2	R.TYPFNPTVDSVAIILK.T	2.33e-14	3.887	0.58	707.6	1	23/30	Thaps3 23918	0	0	NA	NA	NA
jgi|Thaps3 23918|estExt_fgenesh1_pg.C_chr_90050					1777.97	3	R.TYPFNPTVDSVAIILK.T	2.33e-14	3.938	0.47	593.9	1	26/60	Thaps3 23918	0	0	NA	NA	NA
jgi|Thaps3 23918|estExt_fgenesh1_pg.C_chr_90050					1707.76	2	R.VGGGM*DWPDDGLM*IGR.S	3.33e-15	3.895	0.506	630.8	2	18/30	Thaps3 23918	0	1	NA	NA	NA
jgi|Thaps3 23918|estExt_fgenesh1_pg.C_chr_90050					1707.76	2	R.VGGGM*DWPDDGLM*IGR.S	2.33e-14	3.796	0.465	634.6	2	18/30	Thaps3 23918	0	0	NA	NA	NA
jgi|Thaps3 23918|estExt_fgenesh1_pg.C_chr_90050					1691.76	2	R.VGGGM*DWPDDGLMIGR.S	3.33e-15	3.346	0.491	1062.3	1	20/30	Thaps3 23918	0	1	NA	NA	NA
jgi|Thaps3 23918|estExt_fgenesh1_pg.C_chr_90050					1691.76	2	R.VGGGM*DWPDDGLMIGR.S	2.33e-14	3.005	0.3	660.4	1	17/30	Thaps3 23918	0	0	NA	NA	NA
jgi|Thaps3 23918|estExt_fgenesh1_pg.C_chr_90050					1691.76	2	R.VGGGMDWPDDGLM*IGR.S	3.33e-15	3.414	0.539	817.2	1	20/30	Thaps3 23918	0	1	NA	NA	NA
jgi|Thaps3 23918|estExt_fgenesh1_pg.C_chr_90050					1691.76	2	R.VGGGMDWPDDGLM*IGR.S	2.33e-14	3.429	0.425	812	1	20/30	Thaps3 23918	0	0	NA	NA	NA
jgi|Thaps3 23918|estExt_fgenesh1_pg.C_chr_90050					1675.76	2	R.VGGGMDWPDDGLMIGR.S	3.33e-15	2.549	0.4	332.8	2	14/30	Thaps3 23918	0	1	NA	NA	NA
jgi|Thaps3 23918|estExt_fgenesh1_pg.C_chr_90050					2111.08	3	R.VVNTAPVEFPLYASVDAYR.V	3.33e-15	4.299	0.556	1292.6	1	30/72	Thaps3 23918	0	1	NA	NA	NA
jgi|Thaps3 23918|estExt_fgenesh1_pg.C_chr_90050					2111.08	2	R.VVNTAPVEFPLYASVDAYR.V	3.33e-15	5.294	0.613	878.9	1	25/36	Thaps3 23918	0	0	NA	NA	NA
jgi|Thaps3 23918|estExt_fgenesh1_pg.C_chr_90050					2111.08	2	R.VVNTAPVEFPLYASVDAYR.V	2.33e-14	4.63	0.585	950.1	1	26/36	Thaps3 23918	0	0	NA	NA	NA
jgi|Thaps3 23918|estExt_fgenesh1_pg.C_chr_90050					1021.53	2	R.VYVEDGALR.T	3.33e-15	3.073	0.474	908.9	1	15/16	Thaps3 23918	0	1	NA	NA	NA
jgi|Thaps3 23918|estExt_fgenesh1_pg.C_chr_90050					1021.53	1	R.VYVEDGALR.T	3.33e-15	2.507	0.34	217.8	9	9/16	Thaps3 23918	0	0	NA	NA	NA
jgi|Thaps3 23918|estExt_fgenesh1_pg.C_chr_90050					1021.53	2	R.VYVEDGALR.T	2.33e-14	3.078	0.482	910.6	1	15/16	Thaps3 23918	0	0	NA	NA	NA
jgi|Thaps3 23958|estExt_fgenesh1_pg.C_chr_90144					2385.25	2	K.VSGEDYVLGAEPVIIPETIIDR.V	1.21e-05	3.457	0.549	627.2	1	18/42	Thaps3 23958	1	1	aldose 1-epimerase activity	Uncharacterized enzymes related to aldose 1-epimerase	NA
jgi|Thaps3 23960|estExt_fgenesh1_pg.C_chr_90149					2207.98	2	K.EM*EDLGIDGVEELDELEEK.N	8.99e-14	5.585	0.597	2477.5	1	28/36	Thaps3 23960	1	1	NA	NA	NA
jgi|Thaps3 23960|estExt_fgenesh1_pg.C_chr_90149					2207.98	2	K.EM*EDLGIDGVEELDELEEK.N	9.03e-12	5.417	0.598	2567.9	1	28/36	Thaps3 23960	0	0	NA	NA	NA
jgi|Thaps3 23960|estExt_fgenesh1_pg.C_chr_90149					2191.98	2	K.EMEDLGIDGVEELDELEEK.N	8.99e-14	4.462	0.481	2492.8	1	26/36	Thaps3 23960	0	1	NA	NA	NA
jgi|Thaps3 23960|estExt_fgenesh1_pg.C_chr_90149					2191.98	2	K.EMEDLGIDGVEELDELEEK.N	9.03e-12	5.504	0.437	2798.8	1	28/36	Thaps3 23960	0	0	NA	NA	NA
jgi|Thaps3 23960|estExt_fgenesh1_pg.C_chr_90149					1437.77	2	K.ILGNPDNLIPTDR.D	8.99e-14	3.334	0.412	641.6	1	18/24	Thaps3 23960	0	1	NA	NA	NA
jgi|Thaps3 23960|estExt_fgenesh1_pg.C_chr_90149					1437.77	2	K.ILGNPDNLIPTDR.D	9.03e-12	3.146	0.33	570.1	1	17/24	Thaps3 23960	0	0	NA	NA	NA
jgi|Thaps3 23960|estExt_fgenesh1_pg.C_chr_90149					2110	2	K.NM*EGYNNLGLVPPEGAGSFK.S	8.99e-14	3.943	0.563	518.8	1	23/38	Thaps3 23960	0	1	NA	NA	NA
jgi|Thaps3 23960|estExt_fgenesh1_pg.C_chr_90149					2110	2	K.NM*EGYNNLGLVPPEGAGSFK.S	9.03e-12	4.016	0.572	503.5	1	23/38	Thaps3 23960	0	0	NA	NA	NA
jgi|Thaps3 23960|estExt_fgenesh1_pg.C_chr_90149					882.54	2	K.SPILIPSR.M	8.99e-14	2.479	0.502	792.4	1	12/14	Thaps3 23960	0	1	NA	NA	NA
jgi|Thaps3 24014|estExt_fgenesh1_pg.C_chr_90251					1941.96	2	R.ATDDTVYNGEYIAQLLR.G	0.000664	2.936	0.205	905.3	1	19/32	Thaps3 24014	1	1	NA	NA	NA
jgi|Thaps3 24034|estExt_fgenesh1_pg.C_chr_90291					1959.86	2	R.SGDFSALESQWEEFAEK.S	3.38e-10	4.362	0.569	2221	1	24/32	Thaps3 24034	1	1	NA	Claspin, protein mediating phosphorylation and activation of Chk1 protein kinase in the DNA replication checkpoint response	NA
jgi|Thaps3 24034|estExt_fgenesh1_pg.C_chr_90291					1959.86	2	R.SGDFSALESQWEEFAEK.S	6.12e-11	4.81	0.519	2256.7	1	24/32	Thaps3 24034	0	0	NA	Claspin, protein mediating phosphorylation and activation of Chk1 protein kinase in the DNA replication checkpoint response	NA
jgi|Thaps3 24042|estExt_fgenesh1_pg.C_chr_90302					1074.5	2	R.ALQSACGPDR.H	0.000136	3.034	0.448	787.1	1	14/18	Thaps3 24042	1	1	zinc ion binding	Cytosine deaminase FCY1 and related enzymes	NA
jgi|Thaps3 24042|estExt_fgenesh1_pg.C_chr_90302					1074.5	2	R.ALQSACGPDR.H	0.00015	2.779	0.404	540	1	13/18	Thaps3 24042	0	0	zinc ion binding	Cytosine deaminase FCY1 and related enzymes	NA
jgi|Thaps3 24056|estExt_fgenesh1_pg.C_chr_90337					1083.65	2	K.AAVNAVILANK.L	6.93e-08	3.208	0.464	1321.5	1	17/20	Thaps3 24056	1	1	protein kinase activity	Ca2+/calmodulin-dependent protein kinase, EF-Hand protein superfamily	NA
jgi|Thaps3 24056|estExt_fgenesh1_pg.C_chr_90337					1083.65	2	K.AAVNAVILANK.L	2.05e-09	3.914	0.477	1641.7	1	17/20	Thaps3 24056	0	0	protein kinase activity	Ca2+/calmodulin-dependent protein kinase, EF-Hand protein superfamily	NA
jgi|Thaps3 24056|estExt_fgenesh1_pg.C_chr_90337					1928.02	3	K.EDEVALKDEIAVLNELK.H	6.93e-08	4.616	0.26	2056.6	1	32/64	Thaps3 24056	0	1	protein kinase activity	Ca2+/calmodulin-dependent protein kinase, EF-Hand protein superfamily	NA
jgi|Thaps3 24056|estExt_fgenesh1_pg.C_chr_90337					1928.02	2	K.EDEVALKDEIAVLNELK.H	6.93e-08	3.087	0.438	274.6	1	14/32	Thaps3 24056	0	0	protein kinase activity	Ca2+/calmodulin-dependent protein kinase, EF-Hand protein superfamily	NA
jgi|Thaps3 24056|estExt_fgenesh1_pg.C_chr_90337					1928.02	3	K.EDEVALKDEIAVLNELK.H	2.05e-09	4.751	0.314	2044.9	1	33/64	Thaps3 24056	0	0	protein kinase activity	Ca2+/calmodulin-dependent protein kinase, EF-Hand protein superfamily	NA
jgi|Thaps3 24056|estExt_fgenesh1_pg.C_chr_90337					1928.02	2	K.EDEVALKDEIAVLNELK.H	2.05e-09	2.894	0.326	484.7	1	16/32	Thaps3 24056	0	0	protein kinase activity	Ca2+/calmodulin-dependent protein kinase, EF-Hand protein superfamily	NA
jgi|Thaps3 24056|estExt_fgenesh1_pg.C_chr_90337					1456.8	2	K.LAAQDLGTNLAELK.K	6.93e-08	4.293	0.399	1386	1	20/26	Thaps3 24056	0	1	protein kinase activity	Ca2+/calmodulin-dependent protein kinase, EF-Hand protein superfamily	NA
jgi|Thaps3 24056|estExt_fgenesh1_pg.C_chr_90337					1456.8	2	K.LAAQDLGTNLAELK.K	2.05e-09	3.061	0.405	1269.1	1	19/26	Thaps3 24056	0	0	protein kinase activity	Ca2+/calmodulin-dependent protein kinase, EF-Hand protein superfamily	NA
jgi|Thaps3 24056|estExt_fgenesh1_pg.C_chr_90337					1370.79	2	K.NLISSLLTVDPAK.R	6.93e-08	3.857	0.328	1628.9	1	18/24	Thaps3 24056	0	1	protein kinase activity	Ca2+/calmodulin-dependent protein kinase, EF-Hand protein superfamily	NA
jgi|Thaps3 24056|estExt_fgenesh1_pg.C_chr_90337					1370.79	2	K.NLISSLLTVDPAK.R	2.05e-09	3.261	0.321	1569.5	1	18/24	Thaps3 24056	0	0	protein kinase activity	Ca2+/calmodulin-dependent protein kinase, EF-Hand protein superfamily	NA
jgi|Thaps3 24056|estExt_fgenesh1_pg.C_chr_90337					1166.62	2	K.PQTAGATPQAPK.A	6.93e-08	3.091	0.401	667.2	1	17/22	Thaps3 24056	0	1	protein kinase activity	Ca2+/calmodulin-dependent protein kinase, EF-Hand protein superfamily	NA
jgi|Thaps3 24056|estExt_fgenesh1_pg.C_chr_90337					1166.62	2	K.PQTAGATPQAPK.A	2.05e-09	2.82	0.361	492.2	1	16/22	Thaps3 24056	0	0	protein kinase activity	Ca2+/calmodulin-dependent protein kinase, EF-Hand protein superfamily	NA
jgi|Thaps3 24056|estExt_fgenesh1_pg.C_chr_90337					1521.82	2	K.TLGEGAFSVVIEATK.K	2.05e-09	3.272	0.637	1715	1	21/28	Thaps3 24056	0	1	protein kinase activity	Ca2+/calmodulin-dependent protein kinase, EF-Hand protein superfamily	NA
jgi|Thaps3 24060|estExt_fgenesh1_pg.C_chr_90342					1210.62	2	K.AGIEVLM*GYNK.N	6e-14	3.387	0.494	1526.3	1	16/20	Thaps3 24060	1	1	NA	NA	NA
jgi|Thaps3 24060|estExt_fgenesh1_pg.C_chr_90342					1210.62	2	K.AGIEVLM*GYNK.N	9.99e-15	3.583	0.539	1745	1	16/20	Thaps3 24060	0	0	NA	NA	NA
jgi|Thaps3 24060|estExt_fgenesh1_pg.C_chr_90342					1194.62	2	K.AGIEVLMGYNK.N	6e-14	2.42	0.381	866.1	1	15/20	Thaps3 24060	0	1	NA	NA	NA
jgi|Thaps3 24060|estExt_fgenesh1_pg.C_chr_90342					1194.62	2	K.AGIEVLMGYNK.N	9.99e-15	4.267	0.445	1899.1	1	17/20	Thaps3 24060	0	0	NA	NA	NA
jgi|Thaps3 24060|estExt_fgenesh1_pg.C_chr_90342					1695.8	2	K.EFEETEPSIIDASTK.S	6e-14	4.975	0.551	1338.1	1	23/28	Thaps3 24060	0	1	NA	NA	NA
jgi|Thaps3 24060|estExt_fgenesh1_pg.C_chr_90342					1695.8	2	K.EFEETEPSIIDASTK.S	9.99e-15	5.24	0.486	1381.5	1	23/28	Thaps3 24060	0	0	NA	NA	NA
jgi|Thaps3 24060|estExt_fgenesh1_pg.C_chr_90342					1481.7	2	K.EFSSM*QTLPGPSGK.E	6e-14	2.991	0.533	620.3	1	19/26	Thaps3 24060	0	1	NA	NA	NA
jgi|Thaps3 24060|estExt_fgenesh1_pg.C_chr_90342					1481.7	2	K.EFSSM*QTLPGPSGK.E	9.99e-15	2.504	0.567	665.4	1	19/26	Thaps3 24060	0	0	NA	NA	NA
jgi|Thaps3 24060|estExt_fgenesh1_pg.C_chr_90342					1465.7	2	K.EFSSMQTLPGPSGK.E	6e-14	3.736	0.488	661.8	1	18/26	Thaps3 24060	0	1	NA	NA	NA
jgi|Thaps3 24060|estExt_fgenesh1_pg.C_chr_90342					1465.7	2	K.EFSSMQTLPGPSGK.E	9.99e-15	3.1	0.434	499.8	1	16/26	Thaps3 24060	0	0	NA	NA	NA
jgi|Thaps3 24060|estExt_fgenesh1_pg.C_chr_90342					2852.35	3	K.ELQAQYPTAMPYFFTQDPDYVTVK.E	9.99e-15	4.872	0.604	1128	1	30/92	Thaps3 24060	0	1	NA	NA	NA
jgi|Thaps3 24060|estExt_fgenesh1_pg.C_chr_90342					1639.86	2	K.LGQAEVVLVGCGAPNR.G	6e-14	4.29	0.602	1823.8	1	24/30	Thaps3 24060	0	1	NA	NA	NA
jgi|Thaps3 24060|estExt_fgenesh1_pg.C_chr_90342					1639.86	2	K.LGQAEVVLVGCGAPNR.G	9.99e-15	4.597	0.618	1670	1	23/30	Thaps3 24060	0	0	NA	NA	NA
jgi|Thaps3 24060|estExt_fgenesh1_pg.C_chr_90342					1825.92	2	K.YSTQFLTSVTDLPEPK.Q	6e-14	3.792	0.534	2072.5	1	21/30	Thaps3 24060	0	1	NA	NA	NA
jgi|Thaps3 24060|estExt_fgenesh1_pg.C_chr_90342					1825.92	2	K.YSTQFLTSVTDLPEPK.Q	9.99e-15	4.543	0.486	2072.1	1	21/30	Thaps3 24060	0	0	NA	NA	NA
jgi|Thaps3 24060|estExt_fgenesh1_pg.C_chr_90342					2148.91	2	R.CGGTDSYATVTDANGEEVFR.Y	6e-14	6.433	0.581	1844.3	1	28/38	Thaps3 24060	0	1	NA	NA	NA
jgi|Thaps3 24060|estExt_fgenesh1_pg.C_chr_90342					2148.91	2	R.CGGTDSYATVTDANGEEVFR.Y	9.99e-15	6.286	0.596	1807.7	1	28/38	Thaps3 24060	0	0	NA	NA	NA
jgi|Thaps3 24060|estExt_fgenesh1_pg.C_chr_90342					1637.85	2	R.VAEYLTPTLM*DQLK.-	6e-14	3.675	0.432	873.6	1	19/26	Thaps3 24060	0	1	NA	NA	NA
jgi|Thaps3 24060|estExt_fgenesh1_pg.C_chr_90342					1637.85	2	R.VAEYLTPTLM*DQLK.-	9.99e-15	3.627	0.415	896	1	20/26	Thaps3 24060	0	0	NA	NA	NA
jgi|Thaps3 24060|estExt_fgenesh1_pg.C_chr_90342					1621.85	2	R.VAEYLTPTLMDQLK.-	6e-14	3.332	0.429	1170.9	1	21/26	Thaps3 24060	0	1	NA	NA	NA
jgi|Thaps3 24060|estExt_fgenesh1_pg.C_chr_90342					1621.85	2	R.VAEYLTPTLMDQLK.-	9.99e-15	3.711	0.415	1174.1	1	21/26	Thaps3 24060	0	0	NA	NA	NA
jgi|Thaps3 24060|estExt_fgenesh1_pg.C_chr_90342					1671.73	3	R.YWM*PDDEDKETVK.E	6e-14	3.325	0.482	386.6	1	18/48	Thaps3 24060	0	1	NA	NA	NA
jgi|Thaps3 24084|estExt_fgenesh1_pg.C_chr_90378					1158.57	2	K.TAGGPSQVENAK.I	6.82e-05	3.137	0.341	980.7	1	18/22	Thaps3 24084	1	1	protein binding	Chaperonin complex component, TCP-1 delta subunit (CCT4)	Chaperonin ATPase.
jgi|Thaps3 24123|estExt_fgenesh1_pg.C_chr_100070					1394.86	2	R.TLPGLNILLEALK.D	4.39e-05	3.358	0.441	500	1	17/24	Thaps3 24123	1	1	catalytic activity	Fumarase	Fumarate hydratase.
jgi|Thaps3 24132|estExt_fgenesh1_pg.C_chr_100088					1872.95	2	R.LDGVDELLTGTGGVPTSNK.V	1e-08	4.16	0.57	1122.9	1	23/36	Thaps3 24132	1	1	mitochondrial electron transport, NADH to ubiquinone	NADH-ubiquinone oxidoreductase, NUFS7/PSST/20 kDa subunit	NA
jgi|Thaps3 24132|estExt_fgenesh1_pg.C_chr_100088					1872.95	2	R.LDGVDELLTGTGGVPTSNK.V	9.65e-10	4.026	0.611	1489.2	1	25/36	Thaps3 24132	0	0	mitochondrial electron transport, NADH to ubiquinone	NADH-ubiquinone oxidoreductase, NUFS7/PSST/20 kDa subunit	NA
jgi|Thaps3 24132|estExt_fgenesh1_pg.C_chr_100088					1476.77	2	R.QSDVMIVAGTLTNK.M	1e-08	3.633	0.286	829	1	20/26	Thaps3 24132	0	1	mitochondrial electron transport, NADH to ubiquinone	NADH-ubiquinone oxidoreductase, NUFS7/PSST/20 kDa subunit	NA
jgi|Thaps3 24132|estExt_fgenesh1_pg.C_chr_100088					1087.55	2	R.VDDLVNWAR.K	1e-08	2.515	0.305	646.3	1	13/16	Thaps3 24132	0	1	mitochondrial electron transport, NADH to ubiquinone	NADH-ubiquinone oxidoreductase, NUFS7/PSST/20 kDa subunit	NA
jgi|Thaps3 24146|estExt_fgenesh1_pg.C_chr_100125					2470.25	3	K.DGENENNLSAPLM*EQIVNILLK.G	5.22e-07	3.831	0.409	983.8	1	32/84	Thaps3 24146	1	1	protein phosphatase type 2A activity	Protein phosphatase 2A regulatory subunit A and related proteins	Serine/threonine specific protein phosphatase.
jgi|Thaps3 24146|estExt_fgenesh1_pg.C_chr_100125					1239.6	2	K.YQCQLALESK.C	0.000187	2.911	0.341	597.7	1	14/18	Thaps3 24146	0	1	protein phosphatase type 2A activity	Protein phosphatase 2A regulatory subunit A and related proteins	Serine/threonine specific protein phosphatase.
jgi|Thaps3 24163|estExt_fgenesh1_pg.C_chr_100158					1759.84	2	R.SPSDTYYIDDTTLLR.T	2.99e-10	4.856	0.463	1647.3	1	22/28	Thaps3 24163	1	1	transporter activity	Phenylalanyl-tRNA synthetase	Phenylalanine--tRNA ligase.
jgi|Thaps3 24220|estExt_fgenesh1_pg.C_chr_100276					1050.55	2	K.FGVDIGSDLK.G	5.27e-11	2.6	0.423	1089.7	1	14/18	Thaps3 24220	1	1	NA	NA	NA
jgi|Thaps3 24220|estExt_fgenesh1_pg.C_chr_100276					1050.55	2	K.FGVDIGSDLK.G	6.96e-10	2.638	0.344	522.5	3	12/18	Thaps3 24220	0	0	NA	NA	NA
jgi|Thaps3 24220|estExt_fgenesh1_pg.C_chr_100276					2566.33	3	K.LPVCHQLADGSYEPITVLEAVVR.Q	5.27e-11	4.191	0.435	1361.7	1	31/88	Thaps3 24220	0	1	NA	NA	NA
jgi|Thaps3 24220|estExt_fgenesh1_pg.C_chr_100276					2566.33	3	K.LPVCHQLADGSYEPITVLEAVVR.Q	6.96e-10	4.153	0.381	1838.2	1	36/88	Thaps3 24220	0	0	NA	NA	NA
jgi|Thaps3 24220|estExt_fgenesh1_pg.C_chr_100276					1274.62	2	K.LSEDGADADLLR.R	5.27e-11	3.204	0.416	1244.8	1	19/22	Thaps3 24220	0	1	NA	NA	NA
jgi|Thaps3 24220|estExt_fgenesh1_pg.C_chr_100276					1235.66	2	R.VGPSLGSFSVSAK.I	5.27e-11	2.994	0.389	750.2	1	17/24	Thaps3 24220	0	1	NA	NA	NA
jgi|Thaps3 24233|estExt_fgenesh1_pg.C_chr_100317					1616.68	2	R.VNACSSSSSATESSSR.N	2.3e-09	4.341	0.642	1821.3	1	21/30	Thaps3 24233	1	1	NA	Uncharacterized conserved protein	NA
jgi|Thaps3 24247|estExt_fgenesh1_pg.C_chr_100346					1566.76	2	K.EAAATSLAEFTEQAK.K	8.47e-10	4.491	0.58	1131.7	1	21/28	Thaps3 24247	1	1	NA	NA	NA
jgi|Thaps3 24247|estExt_fgenesh1_pg.C_chr_100346					1566.76	2	K.EAAATSLAEFTEQAK.K	4.64e-10	3.778	0.522	547.3	1	17/28	Thaps3 24247	0	0	NA	NA	NA
jgi|Thaps3 24247|estExt_fgenesh1_pg.C_chr_100346					1494.72	2	R.GEGLFDSFGPAIER.L	8.47e-10	3.514	0.53	1599.6	1	20/26	Thaps3 24247	0	1	NA	NA	NA
jgi|Thaps3 24247|estExt_fgenesh1_pg.C_chr_100346					1494.72	2	R.GEGLFDSFGPAIER.L	4.64e-10	3.849	0.508	1839.5	1	20/26	Thaps3 24247	0	0	NA	NA	NA
jgi|Thaps3 24247|estExt_fgenesh1_pg.C_chr_100346					1406.69	2	R.WTSLSDQISDVR.S	8.47e-10	3.453	0.486	1729.4	1	19/22	Thaps3 24247	0	1	NA	NA	NA
jgi|Thaps3 24247|estExt_fgenesh1_pg.C_chr_100346					1406.69	2	R.WTSLSDQISDVR.S	4.64e-10	3.251	0.495	1808.2	1	20/22	Thaps3 24247	0	0	NA	NA	NA
jgi|Thaps3 24248|estExt_fgenesh1_pg.C_chr_100347					1690.88	2	K.AFSASNQILIDQDLR.G	1e-30	4.212	0.422	1466.7	1	20/28	Thaps3 24248	1	1	catalytic activity	Multifunctional pyrimidine synthesis protein CAD (includes carbamoyl-phophate synthetase, aspartate transcarbamylase, and glutamine amidotransferase)	NA
jgi|Thaps3 24248|estExt_fgenesh1_pg.C_chr_100347					1690.88	2	K.AFSASNQILIDQDLR.G	1e-30	3.559	0.419	1091.1	1	20/28	Thaps3 24248	0	0	catalytic activity	Multifunctional pyrimidine synthesis protein CAD (includes carbamoyl-phophate synthetase, aspartate transcarbamylase, and glutamine amidotransferase)	NA
jgi|Thaps3 24248|estExt_fgenesh1_pg.C_chr_100347					1254.67	2	K.ATGYPLAYVATK.L	1e-30	3.035	0.591	564.8	1	17/22	Thaps3 24248	0	1	catalytic activity	Multifunctional pyrimidine synthesis protein CAD (includes carbamoyl-phophate synthetase, aspartate transcarbamylase, and glutamine amidotransferase)	NA
jgi|Thaps3 24248|estExt_fgenesh1_pg.C_chr_100347					1321.63	2	K.EIEFDAVANEGK.I	1e-30	3.435	0.491	1403.1	1	19/22	Thaps3 24248	0	1	catalytic activity	Multifunctional pyrimidine synthesis protein CAD (includes carbamoyl-phophate synthetase, aspartate transcarbamylase, and glutamine amidotransferase)	NA
jgi|Thaps3 24248|estExt_fgenesh1_pg.C_chr_100347					1321.63	2	K.EIEFDAVANEGK.I	1e-30	2.707	0.386	682	1	16/22	Thaps3 24248	0	0	catalytic activity	Multifunctional pyrimidine synthesis protein CAD (includes carbamoyl-phophate synthetase, aspartate transcarbamylase, and glutamine amidotransferase)	NA
jgi|Thaps3 24248|estExt_fgenesh1_pg.C_chr_100347					1363.74	2	K.FSNEVGFPVLVR.P	1e-30	3.007	0.52	887.2	1	17/22	Thaps3 24248	0	1	catalytic activity	Multifunctional pyrimidine synthesis protein CAD (includes carbamoyl-phophate synthetase, aspartate transcarbamylase, and glutamine amidotransferase)	NA
jgi|Thaps3 24248|estExt_fgenesh1_pg.C_chr_100347					1363.74	2	K.FSNEVGFPVLVR.P	1e-30	3.611	0.383	950.2	1	18/22	Thaps3 24248	0	0	catalytic activity	Multifunctional pyrimidine synthesis protein CAD (includes carbamoyl-phophate synthetase, aspartate transcarbamylase, and glutamine amidotransferase)	NA
jgi|Thaps3 24248|estExt_fgenesh1_pg.C_chr_100347					1809.97	2	K.GEVATLVLADNSPPLTGR.S	1e-30	3.844	0.538	944.1	1	20/34	Thaps3 24248	0	1	catalytic activity	Multifunctional pyrimidine synthesis protein CAD (includes carbamoyl-phophate synthetase, aspartate transcarbamylase, and glutamine amidotransferase)	NA
jgi|Thaps3 24248|estExt_fgenesh1_pg.C_chr_100347					1809.97	2	K.GEVATLVLADNSPPLTGR.S	1e-30	3.591	0.566	945.1	1	20/34	Thaps3 24248	0	0	catalytic activity	Multifunctional pyrimidine synthesis protein CAD (includes carbamoyl-phophate synthetase, aspartate transcarbamylase, and glutamine amidotransferase)	NA
jgi|Thaps3 24248|estExt_fgenesh1_pg.C_chr_100347					1809.97	3	K.GEVATLVLADNSPPLTGR.S	1e-30	3.181	0.417	742.4	1	26/68	Thaps3 24248	0	0	catalytic activity	Multifunctional pyrimidine synthesis protein CAD (includes carbamoyl-phophate synthetase, aspartate transcarbamylase, and glutamine amidotransferase)	NA
jgi|Thaps3 24248|estExt_fgenesh1_pg.C_chr_100347					1205.63	2	K.IAGFSDQQIAR.Y	1e-30	3.48	0.452	1483.9	1	18/20	Thaps3 24248	0	1	catalytic activity	Multifunctional pyrimidine synthesis protein CAD (includes carbamoyl-phophate synthetase, aspartate transcarbamylase, and glutamine amidotransferase)	NA
jgi|Thaps3 24248|estExt_fgenesh1_pg.C_chr_100347					1205.63	2	K.IAGFSDQQIAR.Y	1e-30	3.161	0.425	1426.1	1	18/20	Thaps3 24248	0	0	catalytic activity	Multifunctional pyrimidine synthesis protein CAD (includes carbamoyl-phophate synthetase, aspartate transcarbamylase, and glutamine amidotransferase)	NA
jgi|Thaps3 24248|estExt_fgenesh1_pg.C_chr_100347					1544.87	2	K.ISQPLVLQDGLAYK.R	1e-30	3.768	0.461	1238.7	1	21/26	Thaps3 24248	0	1	catalytic activity	Multifunctional pyrimidine synthesis protein CAD (includes carbamoyl-phophate synthetase, aspartate transcarbamylase, and glutamine amidotransferase)	NA
jgi|Thaps3 24248|estExt_fgenesh1_pg.C_chr_100347					1544.87	2	K.ISQPLVLQDGLAYK.R	1e-30	4.133	0.468	1469.1	1	23/26	Thaps3 24248	0	0	catalytic activity	Multifunctional pyrimidine synthesis protein CAD (includes carbamoyl-phophate synthetase, aspartate transcarbamylase, and glutamine amidotransferase)	NA
jgi|Thaps3 24248|estExt_fgenesh1_pg.C_chr_100347					1269.65	2	K.LAGTPGTAQYYK.K	1e-30	2.898	0.499	376.9	1	15/22	Thaps3 24248	0	1	catalytic activity	Multifunctional pyrimidine synthesis protein CAD (includes carbamoyl-phophate synthetase, aspartate transcarbamylase, and glutamine amidotransferase)	NA
jgi|Thaps3 24248|estExt_fgenesh1_pg.C_chr_100347					1654.82	2	K.LGSSM*LSVGEVM*SIGR.S	1e-30	3.019	0.224	719.6	1	18/30	Thaps3 24248	0	1	catalytic activity	Multifunctional pyrimidine synthesis protein CAD (includes carbamoyl-phophate synthetase, aspartate transcarbamylase, and glutamine amidotransferase)	NA
jgi|Thaps3 24248|estExt_fgenesh1_pg.C_chr_100347					1620.86	2	K.TNSTVLLSIASDPFR.V	1e-30	3.174	0.485	834.6	1	16/28	Thaps3 24248	0	1	catalytic activity	Multifunctional pyrimidine synthesis protein CAD (includes carbamoyl-phophate synthetase, aspartate transcarbamylase, and glutamine amidotransferase)	NA
jgi|Thaps3 24248|estExt_fgenesh1_pg.C_chr_100347					1620.86	2	K.TNSTVLLSIASDPFR.V	1e-30	3.758	0.483	1864.5	1	20/28	Thaps3 24248	0	0	catalytic activity	Multifunctional pyrimidine synthesis protein CAD (includes carbamoyl-phophate synthetase, aspartate transcarbamylase, and glutamine amidotransferase)	NA
jgi|Thaps3 24248|estExt_fgenesh1_pg.C_chr_100347					1904.88	2	K.TTTACFEPSLDYCVLK.M	1e-30	3.664	0.573	879.6	1	20/30	Thaps3 24248	0	1	catalytic activity	Multifunctional pyrimidine synthesis protein CAD (includes carbamoyl-phophate synthetase, aspartate transcarbamylase, and glutamine amidotransferase)	NA
jgi|Thaps3 24248|estExt_fgenesh1_pg.C_chr_100347					1904.88	2	K.TTTACFEPSLDYCVLK.M	1e-30	4	0.563	1138.8	1	23/30	Thaps3 24248	0	0	catalytic activity	Multifunctional pyrimidine synthesis protein CAD (includes carbamoyl-phophate synthetase, aspartate transcarbamylase, and glutamine amidotransferase)	NA
jgi|Thaps3 24248|estExt_fgenesh1_pg.C_chr_100347					1602.83	2	K.VLGTQISAIEATEDR.E	1e-30	4.66	0.613	1918.6	1	23/28	Thaps3 24248	0	1	catalytic activity	Multifunctional pyrimidine synthesis protein CAD (includes carbamoyl-phophate synthetase, aspartate transcarbamylase, and glutamine amidotransferase)	NA
jgi|Thaps3 24248|estExt_fgenesh1_pg.C_chr_100347					1602.83	2	K.VLGTQISAIEATEDR.E	1e-30	4.851	0.638	1846.1	1	23/28	Thaps3 24248	0	0	catalytic activity	Multifunctional pyrimidine synthesis protein CAD (includes carbamoyl-phophate synthetase, aspartate transcarbamylase, and glutamine amidotransferase)	NA
jgi|Thaps3 24248|estExt_fgenesh1_pg.C_chr_100347					2893.33	3	K.VVSKPVDEEDTSDCPDTGNTSALSEIK.E	1e-30	6.38	0.578	2388.4	1	40/104	Thaps3 24248	0	1	catalytic activity	Multifunctional pyrimidine synthesis protein CAD (includes carbamoyl-phophate synthetase, aspartate transcarbamylase, and glutamine amidotransferase)	NA
jgi|Thaps3 24248|estExt_fgenesh1_pg.C_chr_100347					2893.33	3	K.VVSKPVDEEDTSDCPDTGNTSALSEIK.E	1e-30	7.703	0.666	2745.8	1	41/104	Thaps3 24248	0	0	catalytic activity	Multifunctional pyrimidine synthesis protein CAD (includes carbamoyl-phophate synthetase, aspartate transcarbamylase, and glutamine amidotransferase)	NA
jgi|Thaps3 24248|estExt_fgenesh1_pg.C_chr_100347					1610.78	2	R.AAFALGGLGSGFADNDK.E	1e-30	3.462	0.441	714.4	1	19/32	Thaps3 24248	0	1	catalytic activity	Multifunctional pyrimidine synthesis protein CAD (includes carbamoyl-phophate synthetase, aspartate transcarbamylase, and glutamine amidotransferase)	NA
jgi|Thaps3 24248|estExt_fgenesh1_pg.C_chr_100347					1610.78	2	R.AAFALGGLGSGFADNDK.E	1e-30	4.908	0.58	2722.9	1	26/32	Thaps3 24248	0	0	catalytic activity	Multifunctional pyrimidine synthesis protein CAD (includes carbamoyl-phophate synthetase, aspartate transcarbamylase, and glutamine amidotransferase)	NA
jgi|Thaps3 24248|estExt_fgenesh1_pg.C_chr_100347					1981	3	R.AAFALGGLGSGFADNDKELK.D	1e-30	3.321	0.492	571	1	25/76	Thaps3 24248	0	1	catalytic activity	Multifunctional pyrimidine synthesis protein CAD (includes carbamoyl-phophate synthetase, aspartate transcarbamylase, and glutamine amidotransferase)	NA
jgi|Thaps3 24248|estExt_fgenesh1_pg.C_chr_100347					1103.54	2	R.ALEEGWGVDK.V	1e-30	2.61	0.357	991.7	1	15/18	Thaps3 24248	0	1	catalytic activity	Multifunctional pyrimidine synthesis protein CAD (includes carbamoyl-phophate synthetase, aspartate transcarbamylase, and glutamine amidotransferase)	NA
jgi|Thaps3 24248|estExt_fgenesh1_pg.C_chr_100347					1103.54	2	R.ALEEGWGVDK.V	1e-30	2.888	0.342	1099.4	1	16/18	Thaps3 24248	0	0	catalytic activity	Multifunctional pyrimidine synthesis protein CAD (includes carbamoyl-phophate synthetase, aspartate transcarbamylase, and glutamine amidotransferase)	NA
jgi|Thaps3 24248|estExt_fgenesh1_pg.C_chr_100347					1298.66	2	R.LYFEELSLER.V	1e-30	3.109	0.382	1138.4	1	16/18	Thaps3 24248	0	1	catalytic activity	Multifunctional pyrimidine synthesis protein CAD (includes carbamoyl-phophate synthetase, aspartate transcarbamylase, and glutamine amidotransferase)	NA
jgi|Thaps3 24248|estExt_fgenesh1_pg.C_chr_100347					1298.66	2	R.LYFEELSLER.V	1e-30	3.262	0.351	1105.5	1	16/18	Thaps3 24248	0	0	catalytic activity	Multifunctional pyrimidine synthesis protein CAD (includes carbamoyl-phophate synthetase, aspartate transcarbamylase, and glutamine amidotransferase)	NA
jgi|Thaps3 24248|estExt_fgenesh1_pg.C_chr_100347					1151.59	2	R.PSFVLSGAAM*R.V	1e-30	3.337	0.523	1481.8	1	18/20	Thaps3 24248	0	1	catalytic activity	Multifunctional pyrimidine synthesis protein CAD (includes carbamoyl-phophate synthetase, aspartate transcarbamylase, and glutamine amidotransferase)	NA
jgi|Thaps3 24248|estExt_fgenesh1_pg.C_chr_100347					1151.59	2	R.PSFVLSGAAM*R.V	1e-30	3.424	0.566	1336	1	17/20	Thaps3 24248	0	0	catalytic activity	Multifunctional pyrimidine synthesis protein CAD (includes carbamoyl-phophate synthetase, aspartate transcarbamylase, and glutamine amidotransferase)	NA
jgi|Thaps3 24248|estExt_fgenesh1_pg.C_chr_100347					990.51	2	R.VASDETQLK.N	1e-30	2.879	0.276	746.7	1	14/16	Thaps3 24248	0	1	catalytic activity	Multifunctional pyrimidine synthesis protein CAD (includes carbamoyl-phophate synthetase, aspartate transcarbamylase, and glutamine amidotransferase)	NA
jgi|Thaps3 24248|estExt_fgenesh1_pg.C_chr_100347					990.51	2	R.VASDETQLK.N	1e-30	2.579	0.327	480.9	1	13/16	Thaps3 24248	0	0	catalytic activity	Multifunctional pyrimidine synthesis protein CAD (includes carbamoyl-phophate synthetase, aspartate transcarbamylase, and glutamine amidotransferase)	NA
jgi|Thaps3 24248|estExt_fgenesh1_pg.C_chr_100347					1250.66	2	R.VEFAESAVALSK.L	1e-30	3.398	0.459	1646.2	1	20/22	Thaps3 24248	0	1	catalytic activity	Multifunctional pyrimidine synthesis protein CAD (includes carbamoyl-phophate synthetase, aspartate transcarbamylase, and glutamine amidotransferase)	NA
jgi|Thaps3 24248|estExt_fgenesh1_pg.C_chr_100347					1250.66	2	R.VEFAESAVALSK.L	1e-30	3.636	0.445	1680.7	1	20/22	Thaps3 24248	0	0	catalytic activity	Multifunctional pyrimidine synthesis protein CAD (includes carbamoyl-phophate synthetase, aspartate transcarbamylase, and glutamine amidotransferase)	NA
jgi|Thaps3 24248|estExt_fgenesh1_pg.C_chr_100347					1344.61	2	R.YTNLSGQEGTM*K.V	1e-30	4.168	0.537	1399.6	1	19/22	Thaps3 24248	0	1	catalytic activity	Multifunctional pyrimidine synthesis protein CAD (includes carbamoyl-phophate synthetase, aspartate transcarbamylase, and glutamine amidotransferase)	NA
jgi|Thaps3 24248|estExt_fgenesh1_pg.C_chr_100347					1344.61	2	R.YTNLSGQEGTM*K.V	1e-30	3.532	0.448	1387.5	1	19/22	Thaps3 24248	0	0	catalytic activity	Multifunctional pyrimidine synthesis protein CAD (includes carbamoyl-phophate synthetase, aspartate transcarbamylase, and glutamine amidotransferase)	NA
jgi|Thaps3 24250|estExt_fgenesh1_pg.C_chr_100355					2200.04	2	K.AYSSDQIYDYLAQTVAYTK.E	6.52e-13	5.854	0.7	2314.4	1	25/36	Thaps3 24250	1	1	transporter activity	Urea transporter	NA
jgi|Thaps3 24250|estExt_fgenesh1_pg.C_chr_100355					2200.04	3	K.AYSSDQIYDYLAQTVAYTK.E	4.41e-12	3.465	0.48	503	1	23/72	Thaps3 24250	0	0	transporter activity	Urea transporter	NA
jgi|Thaps3 24250|estExt_fgenesh1_pg.C_chr_100355					2200.04	2	K.AYSSDQIYDYLAQTVAYTK.E	4.41e-12	6.254	0.681	2276.5	1	25/36	Thaps3 24250	0	0	transporter activity	Urea transporter	NA
jgi|Thaps3 24250|estExt_fgenesh1_pg.C_chr_100355					1734.78	2	K.EGDINQYAEEEAAPAK.T	6.52e-13	4.431	0.529	2244.1	1	24/30	Thaps3 24250	0	1	transporter activity	Urea transporter	NA
jgi|Thaps3 24250|estExt_fgenesh1_pg.C_chr_100355					1734.78	2	K.EGDINQYAEEEAAPAK.T	4.41e-12	4.783	0.517	1936.9	1	23/30	Thaps3 24250	0	0	transporter activity	Urea transporter	NA
jgi|Thaps3 24250|estExt_fgenesh1_pg.C_chr_100355					2372.06	2	K.TLDEEPTKEVEAEAPAADGEEAA.-	6.52e-13	5.582	0.552	1625.8	1	29/44	Thaps3 24250	0	1	transporter activity	Urea transporter	NA
jgi|Thaps3 24250|estExt_fgenesh1_pg.C_chr_100355					2372.06	2	K.TLDEEPTKEVEAEAPAADGEEAA.-	4.41e-12	4.831	0.561	1295.1	1	26/44	Thaps3 24250	0	0	transporter activity	Urea transporter	NA
jgi|Thaps3 24250|estExt_fgenesh1_pg.C_chr_100355					2022.91	3	R.CKEGDINQYAEEEAAPAK.T	4.41e-12	3.92	0.305	1234.9	1	29/68	Thaps3 24250	0	1	transporter activity	Urea transporter	NA
jgi|Thaps3 24262|estExt_fgenesh1_pg.C_chr_100371					1093.53	2	K.CSSEVATAIR.G	1.06e-10	3.223	0.415	1220.6	1	17/18	Thaps3 24262	1	1	structural constituent of ribosome	40S ribosomal protein S2/30S ribosomal protein S5	NA
jgi|Thaps3 24262|estExt_fgenesh1_pg.C_chr_100371					1093.53	2	K.CSSEVATAIR.G	5.3e-11	3.651	0.444	1248	1	17/18	Thaps3 24262	0	0	structural constituent of ribosome	40S ribosomal protein S2/30S ribosomal protein S5	NA
jgi|Thaps3 24262|estExt_fgenesh1_pg.C_chr_100371					1240.65	2	K.EAEIIDYFLK.D	1.06e-10	2.963	0.348	872.7	1	16/18	Thaps3 24262	0	1	structural constituent of ribosome	40S ribosomal protein S2/30S ribosomal protein S5	NA
jgi|Thaps3 24262|estExt_fgenesh1_pg.C_chr_100371					1691.96	2	K.IGSIEEIFLFSIPVK.E	1.06e-10	3.802	0.411	1048.2	1	19/28	Thaps3 24262	0	1	structural constituent of ribosome	40S ribosomal protein S2/30S ribosomal protein S5	NA
jgi|Thaps3 24262|estExt_fgenesh1_pg.C_chr_100371					1691.96	2	K.IGSIEEIFLFSIPVK.E	5.3e-11	4.548	0.547	1259.4	1	20/28	Thaps3 24262	0	0	structural constituent of ribosome	40S ribosomal protein S2/30S ribosomal protein S5	NA
jgi|Thaps3 24262|estExt_fgenesh1_pg.C_chr_100371					973.53	2	R.GTGLVSSPAGK.R	1.06e-10	3.066	0.422	1044.2	1	17/20	Thaps3 24262	0	1	structural constituent of ribosome	40S ribosomal protein S2/30S ribosomal protein S5	NA
jgi|Thaps3 24262|estExt_fgenesh1_pg.C_chr_100371					973.53	2	R.GTGLVSSPAGK.R	5.3e-11	2.719	0.353	949.3	1	16/20	Thaps3 24262	0	0	structural constituent of ribosome	40S ribosomal protein S2/30S ribosomal protein S5	NA
jgi|Thaps3 24262|estExt_fgenesh1_pg.C_chr_100371					1732.79	2	R.LLSM*AGIEDCYTSTR.G	1.06e-10	4.317	0.563	1886.8	1	23/28	Thaps3 24262	0	1	structural constituent of ribosome	40S ribosomal protein S2/30S ribosomal protein S5	NA
jgi|Thaps3 24262|estExt_fgenesh1_pg.C_chr_100371					1732.79	2	R.LLSM*AGIEDCYTSTR.G	5.3e-11	4.825	0.62	1691.4	1	22/28	Thaps3 24262	0	0	structural constituent of ribosome	40S ribosomal protein S2/30S ribosomal protein S5	NA
jgi|Thaps3 24262|estExt_fgenesh1_pg.C_chr_100371					1716.79	2	R.LLSMAGIEDCYTSTR.G	1.06e-10	4.533	0.492	1647.4	1	23/28	Thaps3 24262	0	1	structural constituent of ribosome	40S ribosomal protein S2/30S ribosomal protein S5	NA
jgi|Thaps3 24262|estExt_fgenesh1_pg.C_chr_100371					1716.79	2	R.LLSMAGIEDCYTSTR.G	5.3e-11	4.586	0.499	1873.2	1	24/28	Thaps3 24262	0	0	structural constituent of ribosome	40S ribosomal protein S2/30S ribosomal protein S5	NA
jgi|Thaps3 24262|estExt_fgenesh1_pg.C_chr_100371					1498.72	2	R.NTYGYLEPDLWK.E	1.06e-10	3.572	0.641	1369.6	1	18/22	Thaps3 24262	0	1	structural constituent of ribosome	40S ribosomal protein S2/30S ribosomal protein S5	NA
jgi|Thaps3 24262|estExt_fgenesh1_pg.C_chr_100371					1498.72	2	R.NTYGYLEPDLWK.E	5.3e-11	3.522	0.575	1290.8	1	17/22	Thaps3 24262	0	0	structural constituent of ribosome	40S ribosomal protein S2/30S ribosomal protein S5	NA
jgi|Thaps3 24293|estExt_fgenesh1_pg.C_chr_11a0038					1463.71	2	K.NGVDSALGNLNDFK.N	2.86e-06	2.965	0.35	675.8	1	16/26	Thaps3 24293	1	1	NA	NA	NA
jgi|Thaps3 24295|estExt_fgenesh1_pg.C_chr_11a0043					1447.76	2	K.M*GAILSTGLIDAGGR.N	4.24e-05	3.492	0.423	1585.3	1	22/28	Thaps3 24295	1	1	proton transport	26S proteasome regulatory complex, subunit RPN2/PSMD1	Proteasome endopeptidase complex.
jgi|Thaps3 24295|estExt_fgenesh1_pg.C_chr_11a0043					1092.62	2	K.RLEASTFLR.N	7.5e-09	2.792	0.268	786.9	1	15/16	Thaps3 24295	0	1	proton transport	26S proteasome regulatory complex, subunit RPN2/PSMD1	Proteasome endopeptidase complex.
jgi|Thaps3 24295|estExt_fgenesh1_pg.C_chr_11a0043					2040.16	2	R.LVGNTLTTVLELPTASPSVK.R	4.24e-05	3.396	0.442	467.5	1	17/38	Thaps3 24295	0	1	proton transport	26S proteasome regulatory complex, subunit RPN2/PSMD1	Proteasome endopeptidase complex.
jgi|Thaps3 24295|estExt_fgenesh1_pg.C_chr_11a0043					2040.16	2	R.LVGNTLTTVLELPTASPSVK.R	7.5e-09	3.238	0.484	610.8	1	19/38	Thaps3 24295	0	0	proton transport	26S proteasome regulatory complex, subunit RPN2/PSMD1	Proteasome endopeptidase complex.
jgi|Thaps3 24295|estExt_fgenesh1_pg.C_chr_11a0043					2207.25	2	R.TPIATASGLLALLSEPDPTLVK.I	4.24e-05	3.499	0.505	904.1	1	20/42	Thaps3 24295	0	1	proton transport	26S proteasome regulatory complex, subunit RPN2/PSMD1	Proteasome endopeptidase complex.
jgi|Thaps3 24295|estExt_fgenesh1_pg.C_chr_11a0043					2207.25	3	R.TPIATASGLLALLSEPDPTLVK.I	7.5e-09	3.9	0.394	789.7	1	29/84	Thaps3 24295	0	0	proton transport	26S proteasome regulatory complex, subunit RPN2/PSMD1	Proteasome endopeptidase complex.
jgi|Thaps3 24295|estExt_fgenesh1_pg.C_chr_11a0043					2207.25	2	R.TPIATASGLLALLSEPDPTLVK.I	7.5e-09	5.047	0.494	1218.9	1	23/42	Thaps3 24295	0	0	proton transport	26S proteasome regulatory complex, subunit RPN2/PSMD1	Proteasome endopeptidase complex.
jgi|Thaps3 24318|estExt_fgenesh1_pg.C_chr_11a0098					1603.83	2	K.MNPLWNDIVVAGFK.Q	4.66e-14	3.462	0.483	653.2	1	19/26	Thaps3 24318	1	1	endopeptidase activity	20S proteasome, regulatory subunit beta type PSMB4/PRE4	Proteasome endopeptidase complex.
jgi|Thaps3 24318|estExt_fgenesh1_pg.C_chr_11a0098					1950.89	2	K.QNEDGSTSDEPFLGIVDK.I	6.66e-15	4.924	0.613	1273.5	1	23/34	Thaps3 24318	0	1	endopeptidase activity	20S proteasome, regulatory subunit beta type PSMB4/PRE4	Proteasome endopeptidase complex.
jgi|Thaps3 24318|estExt_fgenesh1_pg.C_chr_11a0098					1950.89	2	K.QNEDGSTSDEPFLGIVDK.I	4.66e-14	5.341	0.573	1483	1	23/34	Thaps3 24318	0	0	endopeptidase activity	20S proteasome, regulatory subunit beta type PSMB4/PRE4	Proteasome endopeptidase complex.
jgi|Thaps3 24318|estExt_fgenesh1_pg.C_chr_11a0098					2135.1	2	R.TLIGGSGEYSDLQAINDLLR.R	6.66e-15	5.879	0.601	2727.4	1	26/38	Thaps3 24318	0	1	endopeptidase activity	20S proteasome, regulatory subunit beta type PSMB4/PRE4	Proteasome endopeptidase complex.
jgi|Thaps3 24318|estExt_fgenesh1_pg.C_chr_11a0098					2135.1	3	R.TLIGGSGEYSDLQAINDLLR.R	6.66e-15	4.402	0.46	1053	1	31/76	Thaps3 24318	0	0	endopeptidase activity	20S proteasome, regulatory subunit beta type PSMB4/PRE4	Proteasome endopeptidase complex.
jgi|Thaps3 24318|estExt_fgenesh1_pg.C_chr_11a0098					2135.1	2	R.TLIGGSGEYSDLQAINDLLR.R	4.66e-14	6.391	0.56	2842.3	1	26/38	Thaps3 24318	0	0	endopeptidase activity	20S proteasome, regulatory subunit beta type PSMB4/PRE4	Proteasome endopeptidase complex.
jgi|Thaps3 24346|estExt_fgenesh1_pg.C_chr_11a0151					1750.01	2	K.ISPVQATAVPATVAPVTK.T	8.77e-14	5.17	0.595	1351.7	1	23/34	Thaps3 24346	1	1	NA	beta-1,6-N-acetylglucosaminyltransferase, contains WSC domain	NA
jgi|Thaps3 24346|estExt_fgenesh1_pg.C_chr_11a0151					1750.01	2	K.ISPVQATAVPATVAPVTK.T	1.92e-13	5.067	0.559	1358.5	1	23/34	Thaps3 24346	0	0	NA	beta-1,6-N-acetylglucosaminyltransferase, contains WSC domain	NA
jgi|Thaps3 24346|estExt_fgenesh1_pg.C_chr_11a0151					1825.05	2	K.KLDDEVVTPVILAVWK.L	8.77e-14	4.75	0.528	2219.9	1	23/30	Thaps3 24346	0	1	NA	beta-1,6-N-acetylglucosaminyltransferase, contains WSC domain	NA
jgi|Thaps3 24346|estExt_fgenesh1_pg.C_chr_11a0151					1825.05	3	K.KLDDEVVTPVILAVWK.L	8.77e-14	4.262	0.457	881.7	1	25/60	Thaps3 24346	0	0	NA	beta-1,6-N-acetylglucosaminyltransferase, contains WSC domain	NA
jgi|Thaps3 24346|estExt_fgenesh1_pg.C_chr_11a0151					1696.95	2	K.LDDEVVTPVILAVWK.L	8.77e-14	4.212	0.522	1387.1	1	21/28	Thaps3 24346	0	1	NA	beta-1,6-N-acetylglucosaminyltransferase, contains WSC domain	NA
jgi|Thaps3 24346|estExt_fgenesh1_pg.C_chr_11a0151					1696.95	2	K.LDDEVVTPVILAVWK.L	1.92e-13	4.232	0.518	1706.1	1	23/28	Thaps3 24346	0	0	NA	beta-1,6-N-acetylglucosaminyltransferase, contains WSC domain	NA
jgi|Thaps3 24346|estExt_fgenesh1_pg.C_chr_11a0151					1909.95	3	K.SEEM*FVKPVM*TEVVPR.I	8.77e-14	3.943	0.468	1240.3	1	26/60	Thaps3 24346	0	1	NA	beta-1,6-N-acetylglucosaminyltransferase, contains WSC domain	NA
jgi|Thaps3 24346|estExt_fgenesh1_pg.C_chr_11a0151					1893.95	3	K.SEEM*FVKPVMTEVVPR.I	8.77e-14	3.707	0.344	804.9	1	26/60	Thaps3 24346	0	1	NA	beta-1,6-N-acetylglucosaminyltransferase, contains WSC domain	NA
jgi|Thaps3 24346|estExt_fgenesh1_pg.C_chr_11a0151					1856.07	3	K.TVPVISNILGLTEAVTTK.V	8.77e-14	4.172	0.555	512.1	1	27/68	Thaps3 24346	0	1	NA	beta-1,6-N-acetylglucosaminyltransferase, contains WSC domain	NA
jgi|Thaps3 24346|estExt_fgenesh1_pg.C_chr_11a0151					1856.07	2	K.TVPVISNILGLTEAVTTK.V	8.77e-14	5.457	0.637	1313.6	1	24/34	Thaps3 24346	0	0	NA	beta-1,6-N-acetylglucosaminyltransferase, contains WSC domain	NA
jgi|Thaps3 24346|estExt_fgenesh1_pg.C_chr_11a0151					1856.07	3	K.TVPVISNILGLTEAVTTK.V	1.92e-13	4.336	0.514	587.7	1	28/68	Thaps3 24346	0	0	NA	beta-1,6-N-acetylglucosaminyltransferase, contains WSC domain	NA
jgi|Thaps3 24346|estExt_fgenesh1_pg.C_chr_11a0151					1856.07	2	K.TVPVISNILGLTEAVTTK.V	1.92e-13	5.552	0.64	1240	1	25/34	Thaps3 24346	0	0	NA	beta-1,6-N-acetylglucosaminyltransferase, contains WSC domain	NA
jgi|Thaps3 24346|estExt_fgenesh1_pg.C_chr_11a0151					2491.29	3	K.VLDTAVHM*DLPAIDSQVAQPNLK.K	8.77e-14	3.667	0.335	346.6	1	27/88	Thaps3 24346	0	1	NA	beta-1,6-N-acetylglucosaminyltransferase, contains WSC domain	NA
jgi|Thaps3 24375|estExt_fgenesh1_pg.C_chr_11a0230					1881.73	3	K.SCGHCSEESNVM*GAGQR.L	1.69e-08	3.718	0.378	812	1	26/64	Thaps3 24375	1	1	oxidoreductase activity, acting on paired donors, with incorporation or reduction of molecular oxygen, 2-oxoglutarate as one donor, and incorporation of one atom each of oxygen into both donors	Prolyl 4-hydroxylase alpha subunit	NA
jgi|Thaps3 24375|estExt_fgenesh1_pg.C_chr_11a0230					1881.73	3	K.SCGHCSEESNVM*GAGQR.L	1.25e-06	3.127	0.14	614.3	1	24/64	Thaps3 24375	0	0	oxidoreductase activity, acting on paired donors, with incorporation or reduction of molecular oxygen, 2-oxoglutarate as one donor, and incorporation of one atom each of oxygen into both donors	Prolyl 4-hydroxylase alpha subunit	NA
jgi|Thaps3 24399|estExt_fgenesh1_pg.C_chr_11b0008					2164.19	2	K.DIILAPGSIPFVPPGVTVDEK.T	7.44e-14	5.104	0.598	680.3	1	23/40	Thaps3 24399	1	1	electron transport	Dihydrolipoamide dehydrogenase	Dihydrolipoamide dehydrogenase.
jgi|Thaps3 24399|estExt_fgenesh1_pg.C_chr_11b0008					2164.19	2	K.DIILAPGSIPFVPPGVTVDEK.T	4.22e-12	4.992	0.592	793.4	1	24/40	Thaps3 24399	0	0	electron transport	Dihydrolipoamide dehydrogenase	Dihydrolipoamide dehydrogenase.
jgi|Thaps3 24399|estExt_fgenesh1_pg.C_chr_11b0008					1797.97	3	K.GNLEGSLVALGVDIVEGR.G	7.44e-14	5.369	0.572	5043.8	1	41/68	Thaps3 24399	0	1	electron transport	Dihydrolipoamide dehydrogenase	Dihydrolipoamide dehydrogenase.
jgi|Thaps3 24399|estExt_fgenesh1_pg.C_chr_11b0008					1797.97	2	K.GNLEGSLVALGVDIVEGR.G	7.44e-14	5.015	0.611	2112.5	1	25/34	Thaps3 24399	0	0	electron transport	Dihydrolipoamide dehydrogenase	Dihydrolipoamide dehydrogenase.
jgi|Thaps3 24399|estExt_fgenesh1_pg.C_chr_11b0008					1797.97	2	K.GNLEGSLVALGVDIVEGR.G	4.22e-12	4.921	0.6	2033.8	1	25/34	Thaps3 24399	0	0	electron transport	Dihydrolipoamide dehydrogenase	Dihydrolipoamide dehydrogenase.
jgi|Thaps3 24399|estExt_fgenesh1_pg.C_chr_11b0008					1797.97	3	K.GNLEGSLVALGVDIVEGR.G	4.22e-12	5.467	0.578	5275.2	1	41/68	Thaps3 24399	0	0	electron transport	Dihydrolipoamide dehydrogenase	Dihydrolipoamide dehydrogenase.
jgi|Thaps3 24399|estExt_fgenesh1_pg.C_chr_11b0008					2170.02	2	R.SQSLTTAVFSGNDVGGTCVNR.G	7.44e-14	5.561	0.599	1796.4	1	26/40	Thaps3 24399	0	1	electron transport	Dihydrolipoamide dehydrogenase	Dihydrolipoamide dehydrogenase.
jgi|Thaps3 24399|estExt_fgenesh1_pg.C_chr_11b0008					2170.02	2	R.SQSLTTAVFSGNDVGGTCVNR.G	4.22e-12	5.388	0.604	1681.7	1	25/40	Thaps3 24399	0	0	electron transport	Dihydrolipoamide dehydrogenase	Dihydrolipoamide dehydrogenase.
jgi|Thaps3 24410|estExt_fgenesh1_pg.C_chr_120014					1378.67	2	K.GAVPMPSIGYGSDK.K	0.000153	2.631	0.433	158.2	7	12/26	Thaps3 24410	1	1	structural constituent of ribosome	60S ribosomal protein L32	NA
jgi|Thaps3 24423|estExt_fgenesh1_pg.C_chr_120039					1198.55	2	K.AGSGDM*VM*ASIK.K	1.44e-14	2.845	0.364	586.5	1	17/22	Thaps3 24423	1	1	structural constituent of ribosome	60S ribosomal protein L14/L17/L23	NA
jgi|Thaps3 24423|estExt_fgenesh1_pg.C_chr_120039					1198.55	2	K.AGSGDM*VM*ASIK.K	4.25e-13	3.886	0.423	735.1	1	19/22	Thaps3 24423	0	0	structural constituent of ribosome	60S ribosomal protein L14/L17/L23	NA
jgi|Thaps3 24423|estExt_fgenesh1_pg.C_chr_120039					1182.55	2	K.AGSGDMVM*ASIK.K	1.44e-14	3.288	0.148	674.3	1	19/22	Thaps3 24423	0	1	structural constituent of ribosome	60S ribosomal protein L14/L17/L23	NA
jgi|Thaps3 24423|estExt_fgenesh1_pg.C_chr_120039					1166.55	2	K.AGSGDMVMASIK.K	1.44e-14	3.348	0.544	934.3	1	19/22	Thaps3 24423	0	1	structural constituent of ribosome	60S ribosomal protein L14/L17/L23	NA
jgi|Thaps3 24423|estExt_fgenesh1_pg.C_chr_120039					1166.55	2	K.AGSGDMVMASIK.K	4.25e-13	3.311	0.546	612.2	1	18/22	Thaps3 24423	0	0	structural constituent of ribosome	60S ribosomal protein L14/L17/L23	NA
jgi|Thaps3 24423|estExt_fgenesh1_pg.C_chr_120039					1897.98	3	R.VAAGLPVAAVINCADNSGAK.N	1.44e-14	4.184	0.264	989.7	1	29/76	Thaps3 24423	0	1	structural constituent of ribosome	60S ribosomal protein L14/L17/L23	NA
jgi|Thaps3 24423|estExt_fgenesh1_pg.C_chr_120039					1897.98	2	R.VAAGLPVAAVINCADNSGAK.N	1.44e-14	4.87	0.625	1688.4	1	28/38	Thaps3 24423	0	0	structural constituent of ribosome	60S ribosomal protein L14/L17/L23	NA
jgi|Thaps3 24423|estExt_fgenesh1_pg.C_chr_120039					1897.98	2	R.VAAGLPVAAVINCADNSGAK.N	4.25e-13	5.853	0.653	1451.3	1	26/38	Thaps3 24423	0	0	structural constituent of ribosome	60S ribosomal protein L14/L17/L23	NA
jgi|Thaps3 24423|estExt_fgenesh1_pg.C_chr_120039					1897.98	3	R.VAAGLPVAAVINCADNSGAK.N	4.25e-13	5.151	0.489	2047.1	1	36/76	Thaps3 24423	0	0	structural constituent of ribosome	60S ribosomal protein L14/L17/L23	NA
jgi|Thaps3 24435|estExt_fgenesh1_pg.C_chr_120062					1847.89	2	K.AM*LPSSVADGESWSGPIK.Q	4.3e-11	5.78	0.593	1893.8	1	25/34	Thaps3 24435	1	1	phosphate transport	NA	NA
jgi|Thaps3 24435|estExt_fgenesh1_pg.C_chr_120062					1831.89	2	K.AMLPSSVADGESWSGPIK.Q	4.3e-11	5.37	0.448	1946.3	1	27/34	Thaps3 24435	0	1	phosphate transport	NA	NA
jgi|Thaps3 24435|estExt_fgenesh1_pg.C_chr_120062					1831.89	3	K.AMLPSSVADGESWSGPIK.Q	4.3e-11	4.25	0.375	2061.2	1	34/68	Thaps3 24435	0	0	phosphate transport	NA	NA
jgi|Thaps3 24435|estExt_fgenesh1_pg.C_chr_120062					1465.57	2	K.CEDGDIPGETCGR.V	4.3e-11	3.799	0.462	735.8	1	20/24	Thaps3 24435	0	1	phosphate transport	NA	NA
jgi|Thaps3 24435|estExt_fgenesh1_pg.C_chr_120062					3450.61	3	K.SGIYM*VM*GANIGTSVTNTIVSM*GQMADGAQLER.A	4.3e-11	5.095	0.46	1102.7	2	39/128	Thaps3 24435	0	1	phosphate transport	NA	NA
jgi|Thaps3 24435|estExt_fgenesh1_pg.C_chr_120062					3434.61	3	K.SGIYM*VM*GANIGTSVTNTIVSMGQMADGAQLER.A	4.3e-11	4.925	0.417	1326.7	1	39/128	Thaps3 24435	0	1	phosphate transport	NA	NA
jgi|Thaps3 24435|estExt_fgenesh1_pg.C_chr_120062					1398.65	2	K.TGCPAFFQNGATK.K	4.3e-11	3.307	0.463	1320	1	21/24	Thaps3 24435	0	1	phosphate transport	NA	NA
jgi|Thaps3 24435|estExt_fgenesh1_pg.C_chr_120062					2411.01	2	K.VESCDDYYPVACIDGIEDYK.H	4.3e-11	4.842	0.36	1036.1	1	24/38	Thaps3 24435	0	1	phosphate transport	NA	NA
jgi|Thaps3 24475|estExt_fgenesh1_pg.C_chr_120149					2035.01	2	R.ENSPCVIFIDEIDAIATK.R	1.06e-06	4.803	0.533	1139	1	21/34	Thaps3 24475	1	1	ATP binding	26S proteasome regulatory complex, ATPase RPT3	Proteasome ATPase.
jgi|Thaps3 24475|estExt_fgenesh1_pg.C_chr_120149					2035.01	2	R.ENSPCVIFIDEIDAIATK.R	7.28e-08	4.146	0.57	1195	1	23/34	Thaps3 24475	0	0	ATP binding	26S proteasome regulatory complex, ATPase RPT3	Proteasome ATPase.
jgi|Thaps3 24475|estExt_fgenesh1_pg.C_chr_120149					1158.65	2	R.GVLLYGPPGTGK.T	1.06e-06	2.677	0.493	791.4	1	15/22	Thaps3 24475	0	1	ATP binding	26S proteasome regulatory complex, ATPase RPT3	Proteasome ATPase.
jgi|Thaps3 24475|estExt_fgenesh1_pg.C_chr_120149					1158.65	2	R.GVLLYGPPGTGK.T	7.28e-08	3.463	0.397	823.8	1	15/22	Thaps3 24475	0	0	ATP binding	26S proteasome regulatory complex, ATPase RPT3	Proteasome ATPase.
jgi|Thaps3 24486|estExt_fgenesh1_pg.C_chr_120163					2751.42	3	R.IPLNAATNLELTGEQYLHGWIQNR.F	6.83e-11	4.141	0.532	1275.6	1	31/92	Thaps3 24486	1	1	NA	NA	NA
jgi|Thaps3 24491|estExt_fgenesh1_pg.C_chr_120175					1148.55	2	R.TPTTGSINDSR.T	8.53e-07	2.97	0.498	1135.9	1	18/20	Thaps3 24491	1	1	NA	NA	NA
jgi|Thaps3 24491|estExt_fgenesh1_pg.C_chr_120175					1148.55	2	R.TPTTGSINDSR.T	2.48e-08	3.065	0.502	835.7	1	17/20	Thaps3 24491	0	0	NA	NA	NA
jgi|Thaps3 24503|estExt_fgenesh1_pg.C_chr_120197					1617.9	2	R.GLAFDPVGLSYLLPR.V	3.51e-06	3.646	0.449	1757.6	1	21/28	Thaps3 24503	1	1	NA	Enoyl-CoA hydratase	NA
jgi|Thaps3 24503|estExt_fgenesh1_pg.C_chr_120197					1617.9	2	R.GLAFDPVGLSYLLPR.V	1.11e-05	3.809	0.411	1617	1	20/28	Thaps3 24503	0	0	NA	Enoyl-CoA hydratase	NA
jgi|Thaps3 24506|estExt_fgenesh1_pg.C_chr_120201					2371.08	2	K.VPEAGSDALSFEAFDEAMQQTK.D	6.27e-08	3.307	0.547	258.6	1	15/42	Thaps3 24506	1	1	NA	NA	NA
jgi|Thaps3 24506|estExt_fgenesh1_pg.C_chr_120201					1932.03	2	R.VISNMGALAPDLVAYLER.A	6.27e-08	3.667	0.28	753.9	1	19/34	Thaps3 24506	0	1	NA	NA	NA
jgi|Thaps3 24512|estExt_fgenesh1_pg.C_chr_120214					3093.47	2	K.AAAIDINNTGPGDFPLNAAAAYASSQM*AAQR.A	2.22e-15	4.943	0.689	1096.7	1	24/60	Thaps3 24512	1	1	NA	NA	NA
jgi|Thaps3 24512|estExt_fgenesh1_pg.C_chr_120214					3093.47	3	K.AAAIDINNTGPGDFPLNAAAAYASSQM*AAQR.A	2.22e-15	7.398	0.648	3331.6	1	44/120	Thaps3 24512	0	0	NA	NA	NA
jgi|Thaps3 24512|estExt_fgenesh1_pg.C_chr_120214					3093.47	3	K.AAAIDINNTGPGDFPLNAAAAYASSQM*AAQR.A	1.11e-15	5.993	0.653	2938.9	1	45/120	Thaps3 24512	0	0	NA	NA	NA
jgi|Thaps3 24512|estExt_fgenesh1_pg.C_chr_120214					3093.47	2	K.AAAIDINNTGPGDFPLNAAAAYASSQM*AAQR.A	1.11e-15	5.254	0.712	1109.8	1	24/60	Thaps3 24512	0	0	NA	NA	NA
jgi|Thaps3 24512|estExt_fgenesh1_pg.C_chr_120214					3077.47	3	K.AAAIDINNTGPGDFPLNAAAAYASSQMAAQR.A	1.11e-15	6.11	0.642	2162.1	1	43/120	Thaps3 24512	0	1	NA	NA	NA
jgi|Thaps3 24512|estExt_fgenesh1_pg.C_chr_120214					2071	3	K.AYTEDGM*M*RPIQSLIGTR.N	2.22e-15	3.012	0.447	572	1	25/68	Thaps3 24512	0	1	NA	NA	NA
jgi|Thaps3 24512|estExt_fgenesh1_pg.C_chr_120214					2055	3	K.AYTEDGMM*RPIQSLIGTR.N	1.11e-15	3.065	0.571	495.9	2	22/68	Thaps3 24512	0	1	NA	NA	NA
jgi|Thaps3 24512|estExt_fgenesh1_pg.C_chr_120214					3007.47	3	K.YEVFTNNGM*LNSLYVVFNTPGSGNVVR.V	2.22e-15	4.549	0.397	724.8	1	33/104	Thaps3 24512	0	1	NA	NA	NA
jgi|Thaps3 24512|estExt_fgenesh1_pg.C_chr_120214					3007.47	3	K.YEVFTNNGM*LNSLYVVFNTPGSGNVVR.V	1.11e-15	5.003	0.439	679.2	1	33/104	Thaps3 24512	0	0	NA	NA	NA
jgi|Thaps3 24512|estExt_fgenesh1_pg.C_chr_120214					1031.55	2	R.ADLLTANTGR.Y	2.22e-15	2.973	0.343	644.6	1	15/18	Thaps3 24512	0	1	NA	NA	NA
jgi|Thaps3 24512|estExt_fgenesh1_pg.C_chr_120214					1031.55	2	R.ADLLTANTGR.Y	1.11e-15	2.53	0.158	560.9	2	14/18	Thaps3 24512	0	0	NA	NA	NA
jgi|Thaps3 24512|estExt_fgenesh1_pg.C_chr_120214					984.58	2	R.PIQSLIGTR.N	2.22e-15	2.954	0.439	953.3	1	15/16	Thaps3 24512	0	1	NA	NA	NA
jgi|Thaps3 24512|estExt_fgenesh1_pg.C_chr_120214					984.58	2	R.PIQSLIGTR.N	1.11e-15	2.873	0.46	810.2	1	14/16	Thaps3 24512	0	0	NA	NA	NA
jgi|Thaps3 24512|estExt_fgenesh1_pg.C_chr_120214					1798.94	2	R.QLNAQVELLNGPNNFK.Q	2.22e-15	4.839	0.507	1341.4	1	23/30	Thaps3 24512	0	1	NA	NA	NA
jgi|Thaps3 24512|estExt_fgenesh1_pg.C_chr_120214					1798.94	2	R.QLNAQVELLNGPNNFK.Q	1.11e-15	4.613	0.407	1089.5	1	22/30	Thaps3 24512	0	0	NA	NA	NA
jgi|Thaps3 24512|estExt_fgenesh1_pg.C_chr_120214					1388.72	2	R.VTNLAPLEFPCK.A	2.22e-15	3.437	0.5	954.8	1	19/22	Thaps3 24512	0	1	NA	NA	NA
jgi|Thaps3 24512|estExt_fgenesh1_pg.C_chr_120214					1388.72	2	R.VTNLAPLEFPCK.A	1.11e-15	3.74	0.5	865.2	1	18/22	Thaps3 24512	0	0	NA	NA	NA
jgi|Thaps3 24521|estExt_fgenesh1_pg.C_chr_120227					1172.69	2	R.GADVIIITDKK.E	1.15e-05	2.874	0.316	812.3	1	15/20	Thaps3 24521	1	1	metabolism	Glucosamine 6-phosphate synthetases, contain amidotransferase and phosphosugar isomerase domains	Glutamine-fructose-6-phosphate transaminase (isomerizing).
jgi|Thaps3 24527|estExt_fgenesh1_pg.C_chr_120244					1905.97	2	R.TLPYNSDEMVQILNLR.A	2.29e-05	2.79	0.107	318.9	1	15/30	Thaps3 24527	1	1	nucleotide binding	DNA helicase, TBP-interacting protein	In phosphorous-containing anhydrides.
jgi|Thaps3 24550|estExt_fgenesh1_pg.C_chr_120293					1031.5	2	R.AAAEAAAAEEK.R	0.000191	2.528	0.342	706.5	1	16/20	Thaps3 24550	1	1	NA	Conserved Zn-finger protein	NA
jgi|Thaps3 24564|estExt_fgenesh1_pg.C_chr_120331					1566.69	2	K.DCATGTEDCIGIVR.D	1e-30	5.242	0.541	3197.1	1	23/26	Thaps3 24564	1	1	NA	NA	NA
jgi|Thaps3 24564|estExt_fgenesh1_pg.C_chr_120331					1566.69	2	K.DCATGTEDCIGIVR.D	1.22e-14	5.376	0.477	3089	1	23/26	Thaps3 24564	0	0	NA	NA	NA
jgi|Thaps3 24564|estExt_fgenesh1_pg.C_chr_120331					3419.41	3	K.DCAVATANPECGGNPSDLSTQMFSTGAACCAAK.L	1e-30	6.099	0.154	1796.5	1	41/128	Thaps3 24564	0	1	NA	NA	NA
jgi|Thaps3 24564|estExt_fgenesh1_pg.C_chr_120331					3419.41	3	K.DCAVATANPECGGNPSDLSTQMFSTGAACCAAK.L	1.22e-14	6.302	0.198	2030.9	1	43/128	Thaps3 24564	0	0	NA	NA	NA
jgi|Thaps3 24564|estExt_fgenesh1_pg.C_chr_120331					1460.59	2	K.FGWM*DGDLCESK.T	1e-30	3.034	0.366	1345.1	1	19/22	Thaps3 24564	0	1	NA	NA	NA
jgi|Thaps3 24564|estExt_fgenesh1_pg.C_chr_120331					1460.59	2	K.FGWM*DGDLCESK.T	1.22e-14	2.425	0.303	1021.2	1	18/22	Thaps3 24564	0	0	NA	NA	NA
jgi|Thaps3 24564|estExt_fgenesh1_pg.C_chr_120331					1444.59	2	K.FGWMDGDLCESK.T	1e-30	3.221	0.374	1572.5	1	18/22	Thaps3 24564	0	1	NA	NA	NA
jgi|Thaps3 24564|estExt_fgenesh1_pg.C_chr_120331					1444.59	2	K.FGWMDGDLCESK.T	1.22e-14	3.886	0.509	1734.6	1	19/22	Thaps3 24564	0	0	NA	NA	NA
jgi|Thaps3 24564|estExt_fgenesh1_pg.C_chr_120331					1397.63	2	K.FGWQDTSVCAAR.A	1e-30	4.032	0.454	1851.8	1	20/22	Thaps3 24564	0	1	NA	NA	NA
jgi|Thaps3 24564|estExt_fgenesh1_pg.C_chr_120331					1397.63	2	K.FGWQDTSVCAAR.A	1.22e-14	3.723	0.475	1711.8	1	19/22	Thaps3 24564	0	0	NA	NA	NA
jgi|Thaps3 24564|estExt_fgenesh1_pg.C_chr_120331					1507.69	2	K.FYVSYQDNACLK.D	1e-30	3.176	0.567	1830.6	1	20/22	Thaps3 24564	0	1	NA	NA	NA
jgi|Thaps3 24564|estExt_fgenesh1_pg.C_chr_120331					1507.69	2	K.FYVSYQDNACLK.D	1.22e-14	3.525	0.554	1801.6	1	20/22	Thaps3 24564	0	0	NA	NA	NA
jgi|Thaps3 24564|estExt_fgenesh1_pg.C_chr_120331					2579.24	2	K.LGWLNQATCASLSETGAAAAVSGSEK.W	1e-30	6.085	0.698	2788.4	1	31/50	Thaps3 24564	0	1	NA	NA	NA
jgi|Thaps3 24564|estExt_fgenesh1_pg.C_chr_120331					2579.24	2	K.LGWLNQATCASLSETGAAAAVSGSEK.W	1.22e-14	5.836	0.618	2270.1	1	30/50	Thaps3 24564	0	0	NA	NA	NA
jgi|Thaps3 24564|estExt_fgenesh1_pg.C_chr_120331					1415.66	2	K.LSYLDPSYCAAR.S	1e-30	3.36	0.49	1315.3	1	20/22	Thaps3 24564	0	1	NA	NA	NA
jgi|Thaps3 24564|estExt_fgenesh1_pg.C_chr_120331					1415.66	2	K.LSYLDPSYCAAR.S	1.22e-14	3.116	0.544	1072.2	1	18/22	Thaps3 24564	0	0	NA	NA	NA
jgi|Thaps3 24564|estExt_fgenesh1_pg.C_chr_120331					1893.72	2	K.NDCDASDPPSGVDADACK.E	1.22e-14	6.044	0.564	1783.5	1	29/34	Thaps3 24564	0	1	NA	NA	NA
jgi|Thaps3 24564|estExt_fgenesh1_pg.C_chr_120331					2536.98	3	K.NDCDASDPPSGVDADACKENEDR.S	1e-30	4.2	0.521	729.4	1	35/88	Thaps3 24564	0	1	NA	NA	NA
jgi|Thaps3 24564|estExt_fgenesh1_pg.C_chr_120331					1408.58	2	K.WYADYASSGTCK.V	1e-30	4.123	0.457	1014.3	1	18/22	Thaps3 24564	0	1	NA	NA	NA
jgi|Thaps3 24564|estExt_fgenesh1_pg.C_chr_120331					1408.58	2	K.WYADYASSGTCK.V	1.22e-14	4.06	0.508	1009.4	1	18/22	Thaps3 24564	0	0	NA	NA	NA
jgi|Thaps3 24564|estExt_fgenesh1_pg.C_chr_120331					1483.59	2	K.WYVDYDSM*TCK.N	1e-30	3.106	0.417	1132.8	1	17/20	Thaps3 24564	0	1	NA	NA	NA
jgi|Thaps3 24564|estExt_fgenesh1_pg.C_chr_120331					1483.59	2	K.WYVDYDSM*TCK.N	1.22e-14	3.01	0.348	1425.8	1	18/20	Thaps3 24564	0	0	NA	NA	NA
jgi|Thaps3 24564|estExt_fgenesh1_pg.C_chr_120331					1467.59	2	K.WYVDYDSMTCK.N	1.22e-14	2.878	0.323	1154.6	1	17/20	Thaps3 24564	0	1	NA	NA	NA
jgi|Thaps3 24564|estExt_fgenesh1_pg.C_chr_120331					1124.49	2	K.YYADYASSGK.C	1e-30	2.884	0.258	725.9	1	16/18	Thaps3 24564	0	1	NA	NA	NA
jgi|Thaps3 24564|estExt_fgenesh1_pg.C_chr_120331					1124.49	2	K.YYADYASSGK.C	1.22e-14	3.448	0.333	720.9	1	16/18	Thaps3 24564	0	0	NA	NA	NA
jgi|Thaps3 24564|estExt_fgenesh1_pg.C_chr_120331					1653.73	2	R.CVEDTTGTLAENTDK.L	1e-30	5.377	0.559	2589.3	1	25/28	Thaps3 24564	0	1	NA	NA	NA
jgi|Thaps3 24564|estExt_fgenesh1_pg.C_chr_120331					1653.73	2	R.CVEDTTGTLAENTDK.L	1.22e-14	5.683	0.498	2751.3	1	25/28	Thaps3 24564	0	0	NA	NA	NA
jgi|Thaps3 24564|estExt_fgenesh1_pg.C_chr_120331					1943.86	2	R.DNWVTLYDTVAACCAGK.L	1e-30	4.69	0.651	2578.1	1	24/32	Thaps3 24564	0	1	NA	NA	NA
jgi|Thaps3 24564|estExt_fgenesh1_pg.C_chr_120331					1943.86	3	R.DNWVTLYDTVAACCAGK.L	1e-30	4.502	0.517	1495.4	1	29/64	Thaps3 24564	0	0	NA	NA	NA
jgi|Thaps3 24564|estExt_fgenesh1_pg.C_chr_120331					1943.86	3	R.DNWVTLYDTVAACCAGK.L	1.22e-14	5.297	0.519	1313.8	1	30/64	Thaps3 24564	0	0	NA	NA	NA
jgi|Thaps3 24564|estExt_fgenesh1_pg.C_chr_120331					1943.86	2	R.DNWVTLYDTVAACCAGK.L	1.22e-14	4.846	0.656	2874.6	1	25/32	Thaps3 24564	0	0	NA	NA	NA
jgi|Thaps3 24564|estExt_fgenesh1_pg.C_chr_120331					998.44	2	R.STGESGFADK.W	1e-30	2.656	0.406	445	1	14/18	Thaps3 24564	0	1	NA	NA	NA
jgi|Thaps3 24564|estExt_fgenesh1_pg.C_chr_120331					1695.74	2	R.SVVYYDTATTCCAGK.L	1e-30	5.674	0.683	2501.8	1	23/28	Thaps3 24564	0	1	NA	NA	NA
jgi|Thaps3 24564|estExt_fgenesh1_pg.C_chr_120331					1695.74	2	R.SVVYYDTATTCCAGK.L	1.22e-14	5.294	0.665	2221.4	1	23/28	Thaps3 24564	0	0	NA	NA	NA
jgi|Thaps3 24566|estExt_fgenesh1_pg.C_chr_120344					1419.62	2	K.WFVDYTDSVCK.A	8.98e-07	3.091	0.364	746.1	2	15/20	Thaps3 24566	1	1	NA	NA	NA
jgi|Thaps3 24566|estExt_fgenesh1_pg.C_chr_120344					1419.62	2	K.WFVDYTDSVCK.A	6.94e-07	3.108	0.283	899.7	2	16/20	Thaps3 24566	0	0	NA	NA	NA
jgi|Thaps3 24566|estExt_fgenesh1_pg.C_chr_120344					1322.66	2	R.SPTTSAAPVGYSGK.W	8.98e-07	3.927	0.547	1442.2	1	21/26	Thaps3 24566	0	1	NA	NA	NA
jgi|Thaps3 24566|estExt_fgenesh1_pg.C_chr_120344					1322.66	2	R.SPTTSAAPVGYSGK.W	6.94e-07	4.09	0.603	1490.1	1	21/26	Thaps3 24566	0	0	NA	NA	NA
jgi|Thaps3 24569|estExt_fgenesh1_pg.C_chr_120349					1507.7	2	K.NQFNLQEAVECR.R	1.64e-09	3.696	0.483	1980.3	1	19/22	Thaps3 24569	1	1	NA	NA	NA
jgi|Thaps3 24569|estExt_fgenesh1_pg.C_chr_120349					1665.82	2	K.VLEICENLYEQAGK.C	1.64e-09	4.481	0.472	1992.2	1	21/26	Thaps3 24569	0	1	NA	NA	NA
jgi|Thaps3 24569|estExt_fgenesh1_pg.C_chr_120349					1665.82	2	K.VLEICENLYEQAGK.C	7.49e-08	4.282	0.424	1861.4	1	20/26	Thaps3 24569	0	0	NA	NA	NA
jgi|Thaps3 24571|estExt_fgenesh1_pg.C_chr_120353					2790.34	3	K.AHLGWIPSATCEAVSTTGVSASSTGTNK.W	2.22e-15	5.736	0.578	1616.3	1	37/108	Thaps3 24571	1	1	NA	NA	NA
jgi|Thaps3 24571|estExt_fgenesh1_pg.C_chr_120353					2790.34	3	K.AHLGWIPSATCEAVSTTGVSASSTGTNK.W	1.22e-14	5.419	0.557	1310.6	1	34/108	Thaps3 24571	0	0	NA	NA	NA
jgi|Thaps3 24571|estExt_fgenesh1_pg.C_chr_120353					2509.99	3	K.CVQDCDVAGGDPCDGTPDDLSTR.L	2.22e-15	4.969	0.5	1231.2	1	35/88	Thaps3 24571	0	1	NA	NA	NA
jgi|Thaps3 24571|estExt_fgenesh1_pg.C_chr_120353					2509.99	2	K.CVQDCDVAGGDPCDGTPDDLSTR.L	2.22e-15	5.84	0.624	1578.7	1	27/44	Thaps3 24571	0	0	NA	NA	NA
jgi|Thaps3 24571|estExt_fgenesh1_pg.C_chr_120353					2509.99	2	K.CVQDCDVAGGDPCDGTPDDLSTR.L	1.22e-14	5.694	0.642	1492.9	1	26/44	Thaps3 24571	0	0	NA	NA	NA
jgi|Thaps3 24571|estExt_fgenesh1_pg.C_chr_120353					1857.83	2	K.DAIPATAADGEGEAEPTDK.L	2.22e-15	4.798	0.608	1018.3	1	26/36	Thaps3 24571	0	1	NA	NA	NA
jgi|Thaps3 24571|estExt_fgenesh1_pg.C_chr_120353					1857.83	2	K.DAIPATAADGEGEAEPTDK.L	1.22e-14	5.134	0.603	1067.7	1	27/36	Thaps3 24571	0	0	NA	NA	NA
jgi|Thaps3 24571|estExt_fgenesh1_pg.C_chr_120353					3350.39	3	K.DCATGGSDATCGGILENVAGVTLFDDAESCCK.Q	1.22e-14	5.694	0.611	1431.6	1	41/124	Thaps3 24571	0	1	NA	NA	NA
jgi|Thaps3 24571|estExt_fgenesh1_pg.C_chr_120353					2010.9	2	K.DLCAAISDPDPSDGVYTSK.F	2.22e-15	5.7	0.596	1359.8	1	24/36	Thaps3 24571	0	1	NA	NA	NA
jgi|Thaps3 24571|estExt_fgenesh1_pg.C_chr_120353					2010.9	2	K.DLCAAISDPDPSDGVYTSK.F	1.22e-14	5.589	0.639	1749.4	1	26/36	Thaps3 24571	0	0	NA	NA	NA
jgi|Thaps3 24571|estExt_fgenesh1_pg.C_chr_120353					1411.63	2	K.ETCCSSALGWLK.S	2.22e-15	2.665	0.423	831.5	1	16/22	Thaps3 24571	0	1	NA	NA	NA
jgi|Thaps3 24571|estExt_fgenesh1_pg.C_chr_120353					2734.26	3	K.FAYVDKDLCAAISDPDPSDGVYTSK.F	2.22e-15	5.24	0.542	2083.8	1	42/96	Thaps3 24571	0	1	NA	NA	NA
jgi|Thaps3 24571|estExt_fgenesh1_pg.C_chr_120353					2734.26	3	K.FAYVDKDLCAAISDPDPSDGVYTSK.F	1.22e-14	5.583	0.633	2001.8	1	42/96	Thaps3 24571	0	0	NA	NA	NA
jgi|Thaps3 24571|estExt_fgenesh1_pg.C_chr_120353					2304.05	3	K.FTWIDQDLCEALAGGTYTDK.W	2.22e-15	3.892	0.612	856.3	1	26/76	Thaps3 24571	0	1	NA	NA	NA
jgi|Thaps3 24571|estExt_fgenesh1_pg.C_chr_120353					2304.05	2	K.FTWIDQDLCEALAGGTYTDK.W	2.22e-15	4.797	0.712	2360.1	1	26/38	Thaps3 24571	0	0	NA	NA	NA
jgi|Thaps3 24571|estExt_fgenesh1_pg.C_chr_120353					2304.05	3	K.FTWIDQDLCEALAGGTYTDK.W	1.22e-14	4.089	0.568	956.5	1	27/76	Thaps3 24571	0	0	NA	NA	NA
jgi|Thaps3 24571|estExt_fgenesh1_pg.C_chr_120353					2304.05	2	K.FTWIDQDLCEALAGGTYTDK.W	1.22e-14	5.966	0.685	3190.9	1	29/38	Thaps3 24571	0	0	NA	NA	NA
jgi|Thaps3 24571|estExt_fgenesh1_pg.C_chr_120353					1043.48	2	K.FYADTANNK.C	2.22e-15	2.718	0.361	677.8	1	14/16	Thaps3 24571	0	1	NA	NA	NA
jgi|Thaps3 24571|estExt_fgenesh1_pg.C_chr_120353					1043.48	2	K.FYADTANNK.C	1.22e-14	2.736	0.297	699.8	1	14/16	Thaps3 24571	0	0	NA	NA	NA
jgi|Thaps3 24571|estExt_fgenesh1_pg.C_chr_120353					1739.7	2	K.QDCEVADGSDCGGITR.D	2.22e-15	4.857	0.489	1464.7	1	23/30	Thaps3 24571	0	1	NA	NA	NA
jgi|Thaps3 24571|estExt_fgenesh1_pg.C_chr_120353					1739.7	2	K.QDCEVADGSDCGGITR.D	1.22e-14	4.961	0.532	1534.6	1	23/30	Thaps3 24571	0	0	NA	NA	NA
jgi|Thaps3 24571|estExt_fgenesh1_pg.C_chr_120353					1531.76	2	K.TVSEGGTVADPVGTNK.W	2.22e-15	5.16	0.542	1939.1	1	23/30	Thaps3 24571	0	1	NA	NA	NA
jgi|Thaps3 24571|estExt_fgenesh1_pg.C_chr_120353					1531.76	2	K.TVSEGGTVADPVGTNK.W	1.22e-14	5.848	0.548	2120.7	1	24/30	Thaps3 24571	0	0	NA	NA	NA
jgi|Thaps3 24571|estExt_fgenesh1_pg.C_chr_120353					1419.62	2	K.WFVDYTDSVCK.A	2.22e-15	3.091	0.364	746.1	2	15/20	Thaps3 24571	0	1	NA	NA	NA
jgi|Thaps3 24571|estExt_fgenesh1_pg.C_chr_120353					1419.62	2	K.WFVDYTDSVCK.A	1.22e-14	3.108	0.283	899.7	2	16/20	Thaps3 24571	0	0	NA	NA	NA
jgi|Thaps3 24571|estExt_fgenesh1_pg.C_chr_120353					1460.65	2	K.WYAAYGDDLCVK.D	2.22e-15	3.803	0.619	1794.6	1	20/22	Thaps3 24571	0	1	NA	NA	NA
jgi|Thaps3 24571|estExt_fgenesh1_pg.C_chr_120353					1460.65	2	K.WYAAYGDDLCVK.D	1.22e-14	3.621	0.574	1790.2	1	20/22	Thaps3 24571	0	0	NA	NA	NA
jgi|Thaps3 24571|estExt_fgenesh1_pg.C_chr_120353					1658.69	3	K.WYADYSDSQHCVK.D	1.22e-14	2.951	0.304	570.5	1	22/48	Thaps3 24571	0	1	NA	NA	NA
jgi|Thaps3 24571|estExt_fgenesh1_pg.C_chr_120353					1476.65	2	K.WYVSYEDQVCK.Q	2.22e-15	3.228	0.592	1170.8	1	17/20	Thaps3 24571	0	1	NA	NA	NA
jgi|Thaps3 24571|estExt_fgenesh1_pg.C_chr_120353					1476.65	2	K.WYVSYEDQVCK.Q	1.22e-14	3.796	0.586	1485	1	18/20	Thaps3 24571	0	0	NA	NA	NA
jgi|Thaps3 24571|estExt_fgenesh1_pg.C_chr_120353					1546.68	2	R.LSYLDVNYCEDR.S	2.22e-15	4.341	0.538	1527.5	1	19/22	Thaps3 24571	0	1	NA	NA	NA
jgi|Thaps3 24571|estExt_fgenesh1_pg.C_chr_120353					1546.68	2	R.LSYLDVNYCEDR.S	1.22e-14	4.088	0.616	1508.1	1	19/22	Thaps3 24571	0	0	NA	NA	NA
jgi|Thaps3 24571|estExt_fgenesh1_pg.C_chr_120353					2354.08	3	R.SLATPVGTGMYYADPSEGHCLK.D	1.22e-14	3.184	0.305	411.2	1	27/84	Thaps3 24571	0	1	NA	NA	NA
jgi|Thaps3 24571|estExt_fgenesh1_pg.C_chr_120353					1322.66	2	R.SPTTSAAPVGYSGK.W	2.22e-15	3.927	0.547	1442.2	1	21/26	Thaps3 24571	0	1	NA	NA	NA
jgi|Thaps3 24571|estExt_fgenesh1_pg.C_chr_120353					1322.66	2	R.SPTTSAAPVGYSGK.W	1.22e-14	4.09	0.603	1490.1	1	21/26	Thaps3 24571	0	0	NA	NA	NA
jgi|Thaps3 24572|estExt_fgenesh1_pg.C_chr_120356					3031.68	3	K.LSSITIADAVALAGAEAVNAVGGPVLPTQLGR.T	2.11e-08	4.877	0.454	1054.5	1	38/124	Thaps3 24572	1	1	peroxidase activity	NA	NA
jgi|Thaps3 24572|estExt_fgenesh1_pg.C_chr_120356					3031.68	3	K.LSSITIADAVALAGAEAVNAVGGPVLPTQLGR.T	1.81e-10	5.802	0.61	1277.8	1	38/124	Thaps3 24572	0	0	peroxidase activity	NA	NA
jgi|Thaps3 24572|estExt_fgenesh1_pg.C_chr_120356					1922.99	2	R.EM*TALLGCLLSIDTIEK.A	1.81e-10	2.584	0.265	295.3	1	19/32	Thaps3 24572	0	1	peroxidase activity	NA	NA
jgi|Thaps3 24576|estExt_fgenesh1_pg.C_chr_130008					1116.52	2	R.SEEMATRHR.G	0.000298	2.665	0.177	694.8	2	13/16	Thaps3 24576	1	1	NA	NA	NA
jgi|Thaps3 24584|estExt_fgenesh1_pg.C_chr_130022					1889	2	R.GILPSETLNALDYLVDR.L	5.27e-13	4.588	0.533	1033.7	1	24/32	Thaps3 24584	1	1	histone acetyltransferase activity	Transcription initiation factor TFIID, subunit BDF1 and related bromodomain proteins	Histone acetyltransferase.
jgi|Thaps3 24584|estExt_fgenesh1_pg.C_chr_130022					1889	2	R.GILPSETLNALDYLVDR.L	5.07e-11	4.219	0.576	903.4	1	23/32	Thaps3 24584	0	0	histone acetyltransferase activity	Transcription initiation factor TFIID, subunit BDF1 and related bromodomain proteins	Histone acetyltransferase.
jgi|Thaps3 24591|estExt_fgenesh1_pg.C_chr_130045					1719.86	2	R.FVDAGLGPEGEWTTLK.I	1.65e-10	4.745	0.554	1638.8	1	25/30	Thaps3 24591	1	1	NA	NA	NA
jgi|Thaps3 24591|estExt_fgenesh1_pg.C_chr_130045					1719.86	2	R.FVDAGLGPEGEWTTLK.I	2.46e-10	5.472	0.567	1643.9	1	25/30	Thaps3 24591	0	0	NA	NA	NA
jgi|Thaps3 2462|fgenesh1_pg.C_chr_2000417					1479.9	2	K.ANVLQNLLQVVIR.S	4.14e-08	4.146	0.45	2160.2	1	19/24	Thaps3 2462	1	1	NA	NA	NA
jgi|Thaps3 2463|fgenesh1_pg.C_chr_2000418					1479.9	2	K.ANVLQNLLQVVIR.S	4.14e-08	4.146	0.45	2160.2	1	19/24	Thaps3 2463	1	0	NA	NA	NA
jgi|Thaps3 24669|estExt_fgenesh1_pg.C_chr_130204					3090.4	3	K.GTAYSFDDTWVGSGAECISEVGLENALNK.D	1.47e-11	3.823	0.426	782.7	1	34/112	Thaps3 24669	1	1	NA	NA	NA
jgi|Thaps3 24669|estExt_fgenesh1_pg.C_chr_130204					2851.34	3	R.LVGSGGIFYADQLSTDKEPM*GGFNM*GK.S	7.92e-12	3.979	0.549	1003.8	1	35/104	Thaps3 24669	0	1	NA	NA	NA
jgi|Thaps3 24669|estExt_fgenesh1_pg.C_chr_130204					2066.98	2	R.VDSVWEALGFTATSNNEAR.Q	1.47e-11	5.066	0.612	1400	1	24/36	Thaps3 24669	0	1	NA	NA	NA
jgi|Thaps3 24669|estExt_fgenesh1_pg.C_chr_130204					2066.98	2	R.VDSVWEALGFTATSNNEAR.Q	7.92e-12	6.016	0.604	2347.2	1	26/36	Thaps3 24669	0	0	NA	NA	NA
jgi|Thaps3 24708|estExt_fgenesh1_pg.C_chr_130293					2131.91	2	K.ETQQANENNANDAADADNVK.D	1.55e-14	6.075	0.554	2105.4	1	27/38	Thaps3 24708	1	1	nucleosome	NA	NA
jgi|Thaps3 24708|estExt_fgenesh1_pg.C_chr_130293					2131.91	3	K.ETQQANENNANDAADADNVK.D	1.11e-15	5.613	0.515	2727.7	1	37/76	Thaps3 24708	0	0	nucleosome	NA	NA
jgi|Thaps3 24708|estExt_fgenesh1_pg.C_chr_130293					2131.91	2	K.ETQQANENNANDAADADNVK.D	1.11e-15	6.36	0.554	2014	1	25/38	Thaps3 24708	0	0	nucleosome	NA	NA
jgi|Thaps3 24708|estExt_fgenesh1_pg.C_chr_130293					2526.04	3	K.FQGCYHSQVWNDEANGEDDVR.I	1.55e-14	5.706	0.457	2382.3	1	36/80	Thaps3 24708	0	1	nucleosome	NA	NA
jgi|Thaps3 24708|estExt_fgenesh1_pg.C_chr_130293					2526.04	3	K.FQGCYHSQVWNDEANGEDDVR.I	1.11e-15	5.444	0.465	1380.4	1	32/80	Thaps3 24708	0	0	nucleosome	NA	NA
jgi|Thaps3 24708|estExt_fgenesh1_pg.C_chr_130293					2090.87	3	K.GMEYCIDKNPYEEEGEK.K	1.55e-14	3.134	0.2	664.1	2	21/64	Thaps3 24708	0	1	nucleosome	NA	NA
jgi|Thaps3 24708|estExt_fgenesh1_pg.C_chr_130293					1961.78	2	R.LCPTDSCSM*SSPAGCTSK.Y	1.11e-15	4.126	0.547	596.9	1	23/34	Thaps3 24708	0	1	nucleosome	NA	NA
jgi|Thaps3 24710|estExt_fgenesh1_pg.C_chr_130298					2581.02	3	K.MNYQDNYGNAYYAGAM*CASSGTR.I	3.08e-13	4.355	0.435	219.6	1	30/88	Thaps3 24710	1	1	1-phosphatidylinositol-3-phosphate 5-kinase activity	NA	NA
jgi|Thaps3 24710|estExt_fgenesh1_pg.C_chr_130298					1599.71	2	K.QTFPESGCVSSCLK.Q	3.08e-13	3.244	0.393	738.5	1	20/26	Thaps3 24710	0	1	1-phosphatidylinositol-3-phosphate 5-kinase activity	NA	NA
jgi|Thaps3 24710|estExt_fgenesh1_pg.C_chr_130298					1599.71	2	K.QTFPESGCVSSCLK.Q	1.14e-10	3.028	0.448	820.3	1	21/26	Thaps3 24710	0	0	1-phosphatidylinositol-3-phosphate 5-kinase activity	NA	NA
jgi|Thaps3 24710|estExt_fgenesh1_pg.C_chr_130298					1720.76	2	K.TGYANYDNYENQIR.N	3.08e-13	4.476	0.597	1815.1	1	21/26	Thaps3 24710	0	1	1-phosphatidylinositol-3-phosphate 5-kinase activity	NA	NA
jgi|Thaps3 24710|estExt_fgenesh1_pg.C_chr_130298					1720.76	2	K.TGYANYDNYENQIR.N	1.14e-10	4.262	0.545	1251.5	1	20/26	Thaps3 24710	0	0	1-phosphatidylinositol-3-phosphate 5-kinase activity	NA	NA
jgi|Thaps3 24710|estExt_fgenesh1_pg.C_chr_130298					3125.45	3	R.NEELVCDFISSVSAGHYDQTGEIVVSGGR.T	3.08e-13	5.417	0.535	1137.4	1	40/112	Thaps3 24710	0	1	1-phosphatidylinositol-3-phosphate 5-kinase activity	NA	NA
jgi|Thaps3 24710|estExt_fgenesh1_pg.C_chr_130298					1247.66	2	R.TTLGGGVATTGGQK.F	3.08e-13	4.125	0.586	1805.7	1	22/26	Thaps3 24710	0	1	1-phosphatidylinositol-3-phosphate 5-kinase activity	NA	NA
jgi|Thaps3 24710|estExt_fgenesh1_pg.C_chr_130298					1247.66	2	R.TTLGGGVATTGGQK.F	1.14e-10	4.009	0.595	1687.8	1	22/26	Thaps3 24710	0	0	1-phosphatidylinositol-3-phosphate 5-kinase activity	NA	NA
jgi|Thaps3 24711|estExt_fgenesh1_pg.C_chr_130299					2392.99	3	K.CDGSLGTYPNNEACNFM*EGIK.I	3.11e-14	4.732	0.545	1625.6	1	37/80	Thaps3 24711	1	1	nucleosome	NA	NA
jgi|Thaps3 24711|estExt_fgenesh1_pg.C_chr_130299					2392.99	2	K.CDGSLGTYPNNEACNFM*EGIK.I	3.11e-14	4.394	0.595	852.9	1	22/40	Thaps3 24711	0	0	nucleosome	NA	NA
jgi|Thaps3 24711|estExt_fgenesh1_pg.C_chr_130299					2392.99	3	K.CDGSLGTYPNNEACNFM*EGIK.I	2.81e-13	3.963	0.292	681.7	1	27/80	Thaps3 24711	0	0	nucleosome	NA	NA
jgi|Thaps3 24711|estExt_fgenesh1_pg.C_chr_130299					2392.99	2	K.CDGSLGTYPNNEACNFM*EGIK.I	2.81e-13	4.484	0.53	960.7	1	24/40	Thaps3 24711	0	0	nucleosome	NA	NA
jgi|Thaps3 24711|estExt_fgenesh1_pg.C_chr_130299					2376.99	2	K.CDGSLGTYPNNEACNFMEGIK.I	3.11e-14	4.291	0.447	507.7	1	21/40	Thaps3 24711	0	1	nucleosome	NA	NA
jgi|Thaps3 24711|estExt_fgenesh1_pg.C_chr_130299					1385.6	2	K.ESCENLYQASGK.C	3.11e-14	3.393	0.34	1201.3	1	18/22	Thaps3 24711	0	1	nucleosome	NA	NA
jgi|Thaps3 24711|estExt_fgenesh1_pg.C_chr_130299					1385.6	2	K.ESCENLYQASGK.C	2.81e-13	3.412	0.38	1215.8	1	18/22	Thaps3 24711	0	0	nucleosome	NA	NA
jgi|Thaps3 24711|estExt_fgenesh1_pg.C_chr_130299					2531.06	3	K.ETQQANQNNANNGGDDANDADQVK.E	3.11e-14	4.546	0.246	1388.8	1	33/92	Thaps3 24711	0	1	nucleosome	NA	NA
jgi|Thaps3 24711|estExt_fgenesh1_pg.C_chr_130299					2531.06	2	K.ETQQANQNNANNGGDDANDADQVK.E	3.11e-14	6.211	0.609	1649.4	1	26/46	Thaps3 24711	0	0	nucleosome	NA	NA
jgi|Thaps3 24711|estExt_fgenesh1_pg.C_chr_130299					2531.06	3	K.ETQQANQNNANNGGDDANDADQVK.E	2.81e-13	6.135	0.377	2343.3	1	37/92	Thaps3 24711	0	0	nucleosome	NA	NA
jgi|Thaps3 24711|estExt_fgenesh1_pg.C_chr_130299					2531.06	2	K.ETQQANQNNANNGGDDANDADQVK.E	2.81e-13	5.818	0.638	1187.7	1	24/46	Thaps3 24711	0	0	nucleosome	NA	NA
jgi|Thaps3 24711|estExt_fgenesh1_pg.C_chr_130299					2526.04	3	K.FQGCYHSQVWNDEANGEDDVR.I	3.11e-14	5.706	0.457	2382.3	1	36/80	Thaps3 24711	0	1	nucleosome	NA	NA
jgi|Thaps3 24711|estExt_fgenesh1_pg.C_chr_130299					2526.04	3	K.FQGCYHSQVWNDEANGEDDVR.I	2.81e-13	5.444	0.465	1380.4	1	32/80	Thaps3 24711	0	0	nucleosome	NA	NA
jgi|Thaps3 24711|estExt_fgenesh1_pg.C_chr_130299					2090.87	3	K.GMEYCIDKNPYEEEGEK.K	3.11e-14	3.134	0.2	664.1	2	21/64	Thaps3 24711	0	1	nucleosome	NA	NA
jgi|Thaps3 24711|estExt_fgenesh1_pg.C_chr_130299					1467.62	2	K.YYVGAYCSENGGK.I	3.11e-14	4.718	0.582	1690.1	1	21/24	Thaps3 24711	0	1	nucleosome	NA	NA
jgi|Thaps3 24711|estExt_fgenesh1_pg.C_chr_130299					1467.62	2	K.YYVGAYCSENGGK.I	2.81e-13	3.88	0.524	1682.7	1	21/24	Thaps3 24711	0	0	nucleosome	NA	NA
jgi|Thaps3 24725|estExt_fgenesh1_pg.C_chr_130336					1740.85	3	K.AGEFEVTKEEM*SVIR.A	1.3e-12	4.034	0.591	1385.4	1	28/56	Thaps3 24725	1	1	NA	NA	NA
jgi|Thaps3 24735|estExt_fgenesh1_pg.C_chr_130351					1857.83	2	K.VDMYCEQVCITNLGR.G	7.45e-07	3.402	0.419	1544.1	1	20/28	Thaps3 24735	1	1	transporter activity	Endosomal membrane proteins, EMP70	NA
jgi|Thaps3 24735|estExt_fgenesh1_pg.C_chr_130351					1149.54	2	K.VEDDNTVTTR.Y	7.45e-07	3.186	0.447	793.3	1	15/18	Thaps3 24735	0	1	transporter activity	Endosomal membrane proteins, EMP70	NA
jgi|Thaps3 24735|estExt_fgenesh1_pg.C_chr_130351					1149.54	2	K.VEDDNTVTTR.Y	3.64e-06	2.639	0.425	553.3	1	13/18	Thaps3 24735	0	0	transporter activity	Endosomal membrane proteins, EMP70	NA
jgi|Thaps3 24735|estExt_fgenesh1_pg.C_chr_130351					1197.61	2	R.LPFCQPPGGPK.M	7.45e-07	2.937	0.357	1373.5	1	18/20	Thaps3 24735	0	1	transporter activity	Endosomal membrane proteins, EMP70	NA
jgi|Thaps3 24735|estExt_fgenesh1_pg.C_chr_130351					1715.84	2	R.YWQGFPVGFIASDTK.K	7.45e-07	3.574	0.456	796.2	1	18/28	Thaps3 24735	0	1	transporter activity	Endosomal membrane proteins, EMP70	NA
jgi|Thaps3 24735|estExt_fgenesh1_pg.C_chr_130351					1715.84	2	R.YWQGFPVGFIASDTK.K	3.64e-06	3.567	0.613	694.8	1	18/28	Thaps3 24735	0	0	transporter activity	Endosomal membrane proteins, EMP70	NA
jgi|Thaps3 24769|estExt_fgenesh1_pg.C_chr_140042					1480.78	2	K.NAFILFNSGAIADK.S	2.24e-12	3.245	0.377	2255.5	1	22/26	Thaps3 24769	1	1	NA	NA	NA
jgi|Thaps3 24769|estExt_fgenesh1_pg.C_chr_140042					1480.78	2	K.NAFILFNSGAIADK.S	2.36e-13	3.236	0.338	1449.6	1	21/26	Thaps3 24769	0	0	NA	NA	NA
jgi|Thaps3 24769|estExt_fgenesh1_pg.C_chr_140042					1104.62	2	K.QTNAIFAAIR.A	2.24e-12	2.637	0.265	263.5	2	13/18	Thaps3 24769	0	1	NA	NA	NA
jgi|Thaps3 24769|estExt_fgenesh1_pg.C_chr_140042					1104.62	2	K.QTNAIFAAIR.A	2.36e-13	2.784	0.364	302.3	2	13/18	Thaps3 24769	0	0	NA	NA	NA
jgi|Thaps3 24769|estExt_fgenesh1_pg.C_chr_140042					2134.99	3	K.VIVADKESGQGYSNDYDFK.A	2.24e-12	3.115	0.46	370.1	1	25/72	Thaps3 24769	0	1	NA	NA	NA
jgi|Thaps3 24769|estExt_fgenesh1_pg.C_chr_140042					1903.98	2	R.IAALESAVNAGDFGAVAAEK.N	2.24e-12	5.717	0.614	2994.4	1	29/38	Thaps3 24769	0	1	NA	NA	NA
jgi|Thaps3 24769|estExt_fgenesh1_pg.C_chr_140042					1903.98	3	R.IAALESAVNAGDFGAVAAEK.N	2.36e-13	6.155	0.588	2118.2	1	38/76	Thaps3 24769	0	0	NA	NA	NA
jgi|Thaps3 24769|estExt_fgenesh1_pg.C_chr_140042					1903.98	2	R.IAALESAVNAGDFGAVAAEK.N	2.36e-13	5.584	0.615	2656.5	1	28/38	Thaps3 24769	0	0	NA	NA	NA
jgi|Thaps3 24816|estExt_fgenesh1_pg.C_chr_140126					1272.61	2	K.AFYDTEQALSK.Q	6.88e-14	2.794	0.427	692.1	1	16/20	Thaps3 24816	1	1	aspartate-ammonia ligase activity	NA	Aspartate--ammonia ligase.
jgi|Thaps3 24816|estExt_fgenesh1_pg.C_chr_140126					1272.61	2	K.AFYDTEQALSK.Q	2.02e-10	3.019	0.259	852.2	1	17/20	Thaps3 24816	0	0	aspartate-ammonia ligase activity	NA	Aspartate--ammonia ligase.
jgi|Thaps3 24816|estExt_fgenesh1_pg.C_chr_140126					2193.03	3	K.ASGFNDNLNGTERPATFEPR.D	6.88e-14	3.764	0.421	865.5	1	28/76	Thaps3 24816	0	1	aspartate-ammonia ligase activity	NA	Aspartate--ammonia ligase.
jgi|Thaps3 24816|estExt_fgenesh1_pg.C_chr_140126					2193.03	3	K.ASGFNDNLNGTERPATFEPR.D	2.02e-10	3.281	0.327	1062.3	1	31/76	Thaps3 24816	0	0	aspartate-ammonia ligase activity	NA	Aspartate--ammonia ligase.
jgi|Thaps3 24816|estExt_fgenesh1_pg.C_chr_140126					1259.67	2	K.LQLEEALGVCK.K	6.88e-14	3.127	0.477	1004.1	1	16/20	Thaps3 24816	0	1	aspartate-ammonia ligase activity	NA	Aspartate--ammonia ligase.
jgi|Thaps3 24816|estExt_fgenesh1_pg.C_chr_140126					1930.01	2	K.M*LLDGTLPQTIGGGIGQSR.S	6.88e-14	4.383	0.584	721.9	1	27/36	Thaps3 24816	0	1	aspartate-ammonia ligase activity	NA	Aspartate--ammonia ligase.
jgi|Thaps3 24816|estExt_fgenesh1_pg.C_chr_140126					1930.01	2	K.M*LLDGTLPQTIGGGIGQSR.S	2.02e-10	4.112	0.611	634.1	1	27/36	Thaps3 24816	0	0	aspartate-ammonia ligase activity	NA	Aspartate--ammonia ligase.
jgi|Thaps3 24816|estExt_fgenesh1_pg.C_chr_140126					2510.24	3	K.QFGIEPILPEEITFATSDDM*IK.E	6.88e-14	4.45	0.44	755.9	1	28/84	Thaps3 24816	0	1	aspartate-ammonia ligase activity	NA	Aspartate--ammonia ligase.
jgi|Thaps3 24816|estExt_fgenesh1_pg.C_chr_140126					2510.24	2	K.QFGIEPILPEEITFATSDDM*IK.E	6.88e-14	3.506	0.566	855.3	1	23/42	Thaps3 24816	0	0	aspartate-ammonia ligase activity	NA	Aspartate--ammonia ligase.
jgi|Thaps3 24816|estExt_fgenesh1_pg.C_chr_140126					1270.61	2	K.QSFELSSM*GIR.V	6.88e-14	2.754	0.408	573	1	17/20	Thaps3 24816	0	1	aspartate-ammonia ligase activity	NA	Aspartate--ammonia ligase.
jgi|Thaps3 24816|estExt_fgenesh1_pg.C_chr_140126					1270.61	2	K.QSFELSSM*GIR.V	2.02e-10	2.808	0.412	584.3	1	17/20	Thaps3 24816	0	0	aspartate-ammonia ligase activity	NA	Aspartate--ammonia ligase.
jgi|Thaps3 24816|estExt_fgenesh1_pg.C_chr_140126					1669.89	2	R.DFPGIHLEVPFSLAK.W	6.88e-14	2.405	0.148	293.4	2	12/28	Thaps3 24816	0	1	aspartate-ammonia ligase activity	NA	Aspartate--ammonia ligase.
jgi|Thaps3 24835|estExt_fgenesh1_pg.C_chr_140156					1511.85	2	R.LLAVNSTYVAYAVK.K	5.48e-08	3.232	0.573	771.2	1	18/26	Thaps3 24835	1	1	NA	Nuclear protein, contains WD40 repeats	NA
jgi|Thaps3 24862|estExt_fgenesh1_pg.C_chr_140201					1835.11	2	R.IIIDELIPLM*AVPLLR.S	6.08e-07	3.114	0.401	855.6	1	19/30	Thaps3 24862	1	1	NA	NA	NA
jgi|Thaps3 24862|estExt_fgenesh1_pg.C_chr_140201					1835.11	2	R.IIIDELIPLM*AVPLLR.S	1.04e-06	3.16	0.349	539.8	1	16/30	Thaps3 24862	0	0	NA	NA	NA
jgi|Thaps3 24862|estExt_fgenesh1_pg.C_chr_140201					1819.11	2	R.IIIDELIPLMAVPLLR.S	1.04e-06	3.074	0.418	478.1	1	14/30	Thaps3 24862	0	1	NA	NA	NA
jgi|Thaps3 24862|estExt_fgenesh1_pg.C_chr_140201					1412.71	2	R.YITDEQIVFER.S	6.08e-07	2.819	0.485	1104.7	1	17/20	Thaps3 24862	0	1	NA	NA	NA
jgi|Thaps3 24862|estExt_fgenesh1_pg.C_chr_140201					1412.71	2	R.YITDEQIVFER.S	1.04e-06	2.894	0.485	1074.3	1	17/20	Thaps3 24862	0	0	NA	NA	NA
jgi|Thaps3 24864|estExt_fgenesh1_pg.C_chr_140203					1100.63	2	K.AALDSAIAQLK.G	7.07e-11	2.83	0.372	1124.5	1	16/20	Thaps3 24864	1	1	NA	NA	NA
jgi|Thaps3 24864|estExt_fgenesh1_pg.C_chr_140203					1100.63	2	K.AALDSAIAQLK.G	7.4e-12	3.21	0.23	1443.6	1	16/20	Thaps3 24864	0	0	NA	NA	NA
jgi|Thaps3 24864|estExt_fgenesh1_pg.C_chr_140203					1595.82	2	K.AGADPVQAAFVQFFK.D	7.07e-11	4.631	0.581	2155.8	1	22/28	Thaps3 24864	0	1	NA	NA	NA
jgi|Thaps3 24864|estExt_fgenesh1_pg.C_chr_140203					1595.82	2	K.AGADPVQAAFVQFFK.D	7.4e-12	4.329	0.433	2204.9	1	22/28	Thaps3 24864	0	0	NA	NA	NA
jgi|Thaps3 24864|estExt_fgenesh1_pg.C_chr_140203					1835.87	2	K.ANQNM*VNDFEAINALR.A	7.07e-11	4.659	0.546	2512.5	1	24/30	Thaps3 24864	0	1	NA	NA	NA
jgi|Thaps3 24864|estExt_fgenesh1_pg.C_chr_140203					1835.87	2	K.ANQNM*VNDFEAINALR.A	7.4e-12	4.699	0.576	2279.4	1	23/30	Thaps3 24864	0	0	NA	NA	NA
jgi|Thaps3 24864|estExt_fgenesh1_pg.C_chr_140203					1819.88	2	K.ANQNMVNDFEAINALR.A	7.07e-11	3.543	0.412	619.2	1	19/30	Thaps3 24864	0	1	NA	NA	NA
jgi|Thaps3 24864|estExt_fgenesh1_pg.C_chr_140203					1819.88	2	K.ANQNMVNDFEAINALR.A	7.4e-12	3.458	0.481	712.2	1	18/30	Thaps3 24864	0	0	NA	NA	NA
jgi|Thaps3 24864|estExt_fgenesh1_pg.C_chr_140203					1867.9	3	K.DHNEAEDKVIEALEQK.L	7.07e-11	4.914	0.532	2114	1	31/60	Thaps3 24864	0	1	NA	NA	NA
jgi|Thaps3 24864|estExt_fgenesh1_pg.C_chr_140203					1867.9	3	K.DHNEAEDKVIEALEQK.L	7.4e-12	5.289	0.567	2525.1	1	33/60	Thaps3 24864	0	0	NA	NA	NA
jgi|Thaps3 24864|estExt_fgenesh1_pg.C_chr_140203					982.6	2	K.LNAAGAIKPK.H	7.07e-11	3.251	0.337	1134.4	1	15/18	Thaps3 24864	0	1	NA	NA	NA
jgi|Thaps3 24864|estExt_fgenesh1_pg.C_chr_140203					982.6	2	K.LNAAGAIKPK.H	7.4e-12	3.172	0.327	1292.7	1	16/18	Thaps3 24864	0	0	NA	NA	NA
jgi|Thaps3 24864|estExt_fgenesh1_pg.C_chr_140203					1270.61	2	K.M*ALM*SEATASVK.A	7.07e-11	3.463	0.515	1510.2	1	19/22	Thaps3 24864	0	1	NA	NA	NA
jgi|Thaps3 24864|estExt_fgenesh1_pg.C_chr_140203					1270.61	2	K.M*ALM*SEATASVK.A	7.4e-12	3.731	0.551	1512.7	1	19/22	Thaps3 24864	0	0	NA	NA	NA
jgi|Thaps3 24864|estExt_fgenesh1_pg.C_chr_140203					1238.61	2	K.MALMSEATASVK.A	7.4e-12	2.997	0.468	1263.2	1	19/22	Thaps3 24864	0	1	NA	NA	NA
jgi|Thaps3 24864|estExt_fgenesh1_pg.C_chr_140203					1732.8	2	K.SEGFFFQFDAQGQPK.M	7.07e-11	4.551	0.565	1803.6	1	21/28	Thaps3 24864	0	1	NA	NA	NA
jgi|Thaps3 24864|estExt_fgenesh1_pg.C_chr_140203					1732.8	2	K.SEGFFFQFDAQGQPK.M	7.4e-12	4.49	0.531	1888.9	1	22/28	Thaps3 24864	0	0	NA	NA	NA
jgi|Thaps3 24864|estExt_fgenesh1_pg.C_chr_140203					929.53	2	K.VIEALEQK.L	7.07e-11	2.49	0.295	493.2	1	12/14	Thaps3 24864	0	1	NA	NA	NA
jgi|Thaps3 24864|estExt_fgenesh1_pg.C_chr_140203					929.53	2	K.VIEALEQK.L	7.4e-12	2.658	0.327	627.6	1	13/14	Thaps3 24864	0	0	NA	NA	NA
jgi|Thaps3 24864|estExt_fgenesh1_pg.C_chr_140203					1782.83	2	R.M*LNM*IAQEETNVTEK.T	7.07e-11	5.366	0.423	2718.8	1	24/28	Thaps3 24864	0	1	NA	NA	NA
jgi|Thaps3 24864|estExt_fgenesh1_pg.C_chr_140203					1782.83	2	R.M*LNM*IAQEETNVTEK.T	7.4e-12	5.28	0.437	2676.3	1	24/28	Thaps3 24864	0	0	NA	NA	NA
jgi|Thaps3 24864|estExt_fgenesh1_pg.C_chr_140203					1766.83	2	R.M*LNMIAQEETNVTEK.T	7.4e-12	4.284	0.391	2174.2	1	24/28	Thaps3 24864	0	1	NA	NA	NA
jgi|Thaps3 24864|estExt_fgenesh1_pg.C_chr_140203					1766.83	2	R.MLNM*IAQEETNVTEK.T	7.07e-11	4.085	0.357	1777.7	2	22/28	Thaps3 24864	0	1	NA	NA	NA
jgi|Thaps3 24880|estExt_fgenesh1_pg.C_chr_140234					2180.11	2	K.DGSNEFLSASLLAIVNDLSSK.G	2.07e-10	4.997	0.557	1855.2	1	24/40	Thaps3 24880	1	1	NA	NA	NA
jgi|Thaps3 24882|estExt_fgenesh1_pg.C_chr_140239					1505.68	3	R.YEEHVQDELTDK.E	2.15e-06	3.553	0.464	1014.8	1	24/44	Thaps3 24882	1	1	NA	NA	NA
jgi|Thaps3 24887|estExt_fgenesh1_pg.C_chr_140244					1491.71	2	K.AEIFCAEGVPVGDK.A	1.68e-11	4.461	0.536	1301.8	1	22/26	Thaps3 24887	1	1	metabolism	Phosphoadenosine phosphosulfate reductase	NA
jgi|Thaps3 24887|estExt_fgenesh1_pg.C_chr_140244					1491.71	2	K.AEIFCAEGVPVGDK.A	4.55e-10	4.191	0.578	1340.3	1	22/26	Thaps3 24887	0	0	metabolism	Phosphoadenosine phosphosulfate reductase	NA
jgi|Thaps3 24887|estExt_fgenesh1_pg.C_chr_140244					2220.03	2	K.CNPIAYWTLEDTFDYIAK.Y	1.68e-11	5.311	0.69	1789.9	1	23/34	Thaps3 24887	0	1	metabolism	Phosphoadenosine phosphosulfate reductase	NA
jgi|Thaps3 24887|estExt_fgenesh1_pg.C_chr_140244					1813.84	3	K.FEGDKTPWLDYASER.K	1.68e-11	3.856	0.551	1074.2	1	27/56	Thaps3 24887	0	1	metabolism	Phosphoadenosine phosphosulfate reductase	NA
jgi|Thaps3 24887|estExt_fgenesh1_pg.C_chr_140244					1813.84	3	K.FEGDKTPWLDYASER.K	4.55e-10	3.42	0.413	755.7	1	23/56	Thaps3 24887	0	0	metabolism	Phosphoadenosine phosphosulfate reductase	NA
jgi|Thaps3 24887|estExt_fgenesh1_pg.C_chr_140244					1332.67	2	K.HLEEQAM*FALK.I	1.68e-11	3.572	0.451	1312.9	1	18/20	Thaps3 24887	0	1	metabolism	Phosphoadenosine phosphosulfate reductase	NA
jgi|Thaps3 24887|estExt_fgenesh1_pg.C_chr_140244					1332.67	2	K.HLEEQAM*FALK.I	4.55e-10	3.439	0.472	1096.4	1	18/20	Thaps3 24887	0	0	metabolism	Phosphoadenosine phosphosulfate reductase	NA
jgi|Thaps3 24887|estExt_fgenesh1_pg.C_chr_140244					1316.67	2	K.HLEEQAMFALK.I	1.68e-11	2.643	0.444	793.4	1	15/20	Thaps3 24887	0	1	metabolism	Phosphoadenosine phosphosulfate reductase	NA
jgi|Thaps3 24887|estExt_fgenesh1_pg.C_chr_140244					1316.67	2	K.HLEEQAMFALK.I	4.55e-10	2.728	0.407	685.1	1	14/20	Thaps3 24887	0	0	metabolism	Phosphoadenosine phosphosulfate reductase	NA
jgi|Thaps3 24887|estExt_fgenesh1_pg.C_chr_140244					1413.69	2	K.IFDQESFIAESK.E	1.68e-11	4.392	0.533	1648.5	1	20/22	Thaps3 24887	0	1	metabolism	Phosphoadenosine phosphosulfate reductase	NA
jgi|Thaps3 24887|estExt_fgenesh1_pg.C_chr_140244					1413.69	2	K.IFDQESFIAESK.E	4.55e-10	3.215	0.534	1534	1	19/22	Thaps3 24887	0	0	metabolism	Phosphoadenosine phosphosulfate reductase	NA
jgi|Thaps3 24887|estExt_fgenesh1_pg.C_chr_140244					1487.76	2	K.NIESNDEALEIIK.S	1.68e-11	4.892	0.506	1503.6	1	21/24	Thaps3 24887	0	1	metabolism	Phosphoadenosine phosphosulfate reductase	NA
jgi|Thaps3 24887|estExt_fgenesh1_pg.C_chr_140244					1487.76	2	K.NIESNDEALEIIK.S	4.55e-10	4.196	0.445	1323.3	1	20/24	Thaps3 24887	0	0	metabolism	Phosphoadenosine phosphosulfate reductase	NA
jgi|Thaps3 24887|estExt_fgenesh1_pg.C_chr_140244					1294.59	2	K.TLNTDCMINGR.T	4.55e-10	3.6	0.43	787	1	16/20	Thaps3 24887	0	1	metabolism	Phosphoadenosine phosphosulfate reductase	NA
jgi|Thaps3 24887|estExt_fgenesh1_pg.C_chr_140244					1237.58	2	K.TPWLDYASER.K	1.68e-11	2.614	0.436	861.7	1	15/18	Thaps3 24887	0	1	metabolism	Phosphoadenosine phosphosulfate reductase	NA
jgi|Thaps3 24887|estExt_fgenesh1_pg.C_chr_140244					1237.58	2	K.TPWLDYASER.K	4.55e-10	3.021	0.468	1072	1	16/18	Thaps3 24887	0	0	metabolism	Phosphoadenosine phosphosulfate reductase	NA
jgi|Thaps3 24887|estExt_fgenesh1_pg.C_chr_140244					2243.1	3	K.VM*VVDTFHLFPETM*EFLR.E	1.68e-11	3.7	0.571	895.9	1	30/68	Thaps3 24887	0	1	metabolism	Phosphoadenosine phosphosulfate reductase	NA
jgi|Thaps3 24887|estExt_fgenesh1_pg.C_chr_140244					2243.1	3	K.VM*VVDTFHLFPETM*EFLR.E	4.55e-10	4.223	0.535	824.6	1	29/68	Thaps3 24887	0	0	metabolism	Phosphoadenosine phosphosulfate reductase	NA
jgi|Thaps3 24887|estExt_fgenesh1_pg.C_chr_140244					2227.1	3	K.VM*VVDTFHLFPETMEFLR.E	1.68e-11	3.848	0.494	793.2	1	27/68	Thaps3 24887	0	1	metabolism	Phosphoadenosine phosphosulfate reductase	NA
jgi|Thaps3 24887|estExt_fgenesh1_pg.C_chr_140244					1183.6	2	K.YAESAGVPVYK.F	1.68e-11	3.266	0.572	1062.7	1	16/20	Thaps3 24887	0	1	metabolism	Phosphoadenosine phosphosulfate reductase	NA
jgi|Thaps3 24887|estExt_fgenesh1_pg.C_chr_140244					1183.6	2	K.YAESAGVPVYK.F	4.55e-10	3.605	0.339	983.3	1	16/20	Thaps3 24887	0	0	metabolism	Phosphoadenosine phosphosulfate reductase	NA
jgi|Thaps3 24887|estExt_fgenesh1_pg.C_chr_140244					1872.87	3	K.YGADLWKEDIEQYDK.V	1.68e-11	4.799	0.586	1287.7	1	27/56	Thaps3 24887	0	1	metabolism	Phosphoadenosine phosphosulfate reductase	NA
jgi|Thaps3 24887|estExt_fgenesh1_pg.C_chr_140244					1872.87	3	K.YGADLWKEDIEQYDK.V	4.55e-10	4.373	0.52	1469.1	1	29/56	Thaps3 24887	0	0	metabolism	Phosphoadenosine phosphosulfate reductase	NA
jgi|Thaps3 24887|estExt_fgenesh1_pg.C_chr_140244					1786.91	2	R.AWIDQFENAPIGGGLAK.C	1.68e-11	5.44	0.425	1943.9	1	25/32	Thaps3 24887	0	1	metabolism	Phosphoadenosine phosphosulfate reductase	NA
jgi|Thaps3 24887|estExt_fgenesh1_pg.C_chr_140244					1786.91	2	R.AWIDQFENAPIGGGLAK.C	4.55e-10	5.074	0.462	1829.6	1	25/32	Thaps3 24887	0	0	metabolism	Phosphoadenosine phosphosulfate reductase	NA
jgi|Thaps3 24887|estExt_fgenesh1_pg.C_chr_140244					2085.07	3	R.DFVSANLNTASFPTVNFIK.S	1.68e-11	3.726	0.539	1734	1	33/72	Thaps3 24887	0	1	metabolism	Phosphoadenosine phosphosulfate reductase	NA
jgi|Thaps3 24887|estExt_fgenesh1_pg.C_chr_140244					2085.07	2	R.DFVSANLNTASFPTVNFIK.S	1.68e-11	4.778	0.525	1621.3	1	25/36	Thaps3 24887	0	0	metabolism	Phosphoadenosine phosphosulfate reductase	NA
jgi|Thaps3 24887|estExt_fgenesh1_pg.C_chr_140244					2085.07	2	R.DFVSANLNTASFPTVNFIK.S	4.55e-10	5.349	0.513	1376.8	1	24/36	Thaps3 24887	0	0	metabolism	Phosphoadenosine phosphosulfate reductase	NA
jgi|Thaps3 24887|estExt_fgenesh1_pg.C_chr_140244					2085.07	3	R.DFVSANLNTASFPTVNFIK.S	4.55e-10	4.06	0.488	1022	1	28/72	Thaps3 24887	0	0	metabolism	Phosphoadenosine phosphosulfate reductase	NA
jgi|Thaps3 24887|estExt_fgenesh1_pg.C_chr_140244					1114.51	2	R.SAEDFAAFEK.S	1.68e-11	2.82	0.365	1357.5	1	16/18	Thaps3 24887	0	1	metabolism	Phosphoadenosine phosphosulfate reductase	NA
jgi|Thaps3 24887|estExt_fgenesh1_pg.C_chr_140244					1114.51	2	R.SAEDFAAFEK.S	4.55e-10	3.324	0.389	1339.6	1	16/18	Thaps3 24887	0	0	metabolism	Phosphoadenosine phosphosulfate reductase	NA
jgi|Thaps3 24931|estExt_fgenesh1_pg.C_chr_140322					1351.68	2	K.M*SLQELTSAVEK.A	8.68e-06	3.199	0.301	1129.2	1	18/22	Thaps3 24931	1	1	electron transporter activity	Thioredoxin/protein disulfide isomerase	Protein disulfide isomerase.
jgi|Thaps3 24931|estExt_fgenesh1_pg.C_chr_140322					1351.68	2	K.M*SLQELTSAVEK.A	1.63e-05	3.377	0.267	1190	1	18/22	Thaps3 24931	0	0	electron transporter activity	Thioredoxin/protein disulfide isomerase	Protein disulfide isomerase.
[truncated: 7,463 more rows]
