# Supplementary material for: The Transcriptome and Proteome of the Diatom Thalassiosira pseudonana Reveal a Diverse Phosphorus Stress Response
Source: PLoS One. 2012 Mar 29;7(3):e33768. doi: 10.1371/journal.pone.0033768 (PMC3315573; doi:10.1371/journal.pone.0033768)
Supplement: Table S5 — Combined transcript and protein abundance data for P-replete and P-deficient T. pseudonana. (XLS) [file pone.0033768.s007.xls]

## Sheet: Sheet1
Supplemental Table 5. Proteome and Corresponding Transcriptome Relative Abundances
		Spectral Counting Scores (P-limited)						Spectral Counting Scores (P-Replete)													Corresponding Transcriptome Normalized Reads
Reference Information	Extracted protein ID	Lim-2A	Lim-2B	Lim-2C	Lim-3A	Lim-3B	Lim-3C	Rep-4A	Rep-4B	Rep-4C	Rep-5A	Rep-5B	Rep-5C	Fisher's Exact Test (P-Value)	Lim AVG	STD Lim	Rep AVG	STD Rep	Fold Ch L/R	Flag	Pltd TPM	Rep TPM	T-Fold Ch L/R	T-Fold Ch R/L	fdr	GO name	KOG definition	EC definition
3463|fgenesh1_pg.C_chr_3000397	3463	3	3	3	4	5	6	2	1	2	1	2	2	95% (0.013)	4	1.26491	1.66667	0.516398	2.4	**** Limited-UP ****	159.845	114.324	1.39818	0.715215	0.820054	NA	NA	NA
8004|fgenesh1_pg.C_chr_9000172	8004	11	9	10	9	10	6	1	1	1	1	0	1	95% (0.000000000000000037)	9.16667	1.7224	0.833333	0.408248	11	**** Limited-UP ****	1042.46	41.2747	25.2565	0.0395937	1.10501e-50	NA	NA	NA
11637|fgenesh1_pg.C_chr_20000233	11637	4	5	5	7	4	2	1	1	1	1	1	1	95% (0.0000000086)	4.5	1.64317	1	0	4.5	**** Limited-UP ****	593.892	0.15967	3719.49	0.000268854	1.10501e-50	metabolism	NA	NA
22483|estExt_fgenesh1_pg.C_chr_40847	22483	21	18	17	17	12	10	2	2	6	9	14	10	95% (0.0000075)	15.8333	4.07022	7.16667	4.75044	2.2093	**** Limited-UP ****	239.805	73.2087	3.27564	0.305284	7.85963e-06	NA	NA	NA
22734|estExt_fgenesh1_pg.C_chr_50469	22734	4	6	2	6	6	3	0	1	1	2	1	1	95% (0.000064)	4.5	1.76068	1	0.632456	4.5	**** Limited-UP ****	15.4857	10.6181	1.45843	0.685668	0.832046	NA	NA	NA
23191|estExt_fgenesh1_pg.C_chr_60482	23191	7	3	3	4	3	4	2	2	2	1	1	1	95% (0.0074)	4	1.54919	1.5	0.547723	2.66667	**** Limited-UP ****	313.809	304.571	1.03033	0.970561	1	NA	Homeobox protein	NA
23225|estExt_fgenesh1_pg.C_chr_60558	23225	4	3	2	3	3	3	1	1	1	1	1	0	95% (0.0024)	3	0.632456	0.833333	0.408248	3.6	**** Limited-UP ****	534.182	429.273	1.24439	0.803607	0.998266	NA	FOG: Immunoglobin and related proteins	NA
23858|estExt_fgenesh1_pg.C_chr_80423	23858	32	32	28	31	21	28	1	1	1	1	1	1	95% (0)	28.6667	4.17931	1	0	28.6667	**** Limited-UP ****	5560.11	4.71027	1180.42	0.000847153	1.10501e-50	glycerol metabolism	Glycerophosphoryl diester phosphodiesterase	NA
24435|estExt_fgenesh1_pg.C_chr_120062	24435	22	20	16	18	16	17	1	1	1	1	1	1	95% (0.0000000000000000000000000000000026)	18.1667	2.40139	1	0	18.1667	**** Limited-UP ****	5675.73	435.101	13.0446	0.0766598	1.17857e-32	phosphate transport	NA	NA
25130|estExt_fgenesh1_pg.C_chr_16a0073	25130	6	1	6	4	5	4	3	3	3	0	1	1	95% (0.0062)	4.33333	1.8619	1.83333	1.32916	2.36364	**** Limited-UP ****	NA	NA	NA	NA	NA	metabolism	D-3-phosphoglycerate dehydrogenase, D-isomer-specific 2-hydroxy acid dehydrogenase superfamily	Phosphoglycerate dehydrogenase.
26041|estExt_fgenesh1_kg.C_chr_180002	26041	7	8	9	6	10	7	1	4	4	0	1	2	95% (0.0000031)	7.83333	1.47196	2	1.67332	3.91667	**** Limited-UP ****	1218.16	613.612	1.98523	0.503721	0.0781446	chitin binding	Chitinase	NA
27187|estExt_Genewise1.C_chr_20550	27187	10	10	7	10	11	10	3	2	2	2	3	3	95% (0.00000026)	9.66667	1.36626	2.5	0.547723	3.86667	**** Limited-UP ****	509.837	137.795	3.69996	0.270273	2.30555e-07	carbohydrate metabolism	Transaldolase	Transaldolase.
30659|estExt_Genewise1.C_chr_220067	30659	4	5	4	4	3	4	2	2	2	2	2	2	95% (0.035)	4	0.632456	2	0	2	**** Limited-UP ****	625.682	396.7	1.57722	0.634028	0.506573	hydroxyacylglutathione hydrolase activity	Glyoxylase	Hydroxyacylglutathione hydrolase.
31128|e_gw1.1.623.1	31128	4	5	5	2	2	2	1	2	2	1	1	2	95% (0.033)	3.33333	1.50555	1.5	0.547723	2.22222	**** Limited-UP ****	34.0983	18.7612	1.81749	0.55021	0.273443	photosynthesis light harvesting	NA	NA
33343|e_gw1.4.223.1	33343	6	3	7	4	4	2	1	2	1	1	1	1	95% (0.000034)	4.33333	1.8619	1.16667	0.408248	3.71429	**** Limited-UP ****	262.587	111.769	2.34937	0.425646	0.00824549	phosphogluconate dehydrogenase (decarboxylating) activity	6-phosphogluconate dehydrogenase	Phosphogluconate dehydrogenase (decarboxylating).
35048|e_gw1.6.315.1	35048	12	10	15	15	15	11	7	8	4	4	8	4	95% (0.000041)	13	2.28035	5.83333	2.04124	2.22857	**** Limited-UP ****	NA	NA	NA	NA	NA	fructose-bisphosphate aldolase activity	Fructose 1,6-bisphosphate aldolase	Fructose-bisphosphate aldolase.
35816|e_gw1.8.146.1	35816	17	13	12	14	18	17	4	2	4	2	4	2	95% (0.00000000000046)	15.1667	2.48328	3	1.09545	5.05556	**** Limited-UP ****	332.645	62.7503	5.30109	0.188641	2.66796e-12	glyceraldehyde-3-phosphate dehydrogenase (phosphorylating) activity	Glyceraldehyde 3-phosphate dehydrogenase	Glyceraldehyde 3-phosphate dehydrogenase (phosphorylating).
38194|e_gw1.18.14.1	38194	19	15	19	16	18	13	1	1	1	1	1	1	95% (0.0000000000000000000000000000013)	16.6667	2.42212	1	0	16.6667	**** Limited-UP ****	400.544	8.54235	46.8892	0.0213269	1.10501e-50	nucleotide catabolism	5' nucleotidase	5'-nucleotidase.
42577|estExt_gwp_gw1.C_chr_16a0030	42577	18	11	14	13	18	17	3	4	4	6	5	6	95% (0.0000000040)	15.1667	2.92689	4.66667	1.21106	3.25	**** Limited-UP ****	NA	NA	NA	NA	NA	phosphoglycerate kinase activity	3-phosphoglycerate kinase	Phosphoglycerate kinase.
43150|estExt_gwp_gw1.C_chr_240033	43150	8	5	6	7	2	5	1	1	1	2	1	2	95% (0.000024)	5.5	2.07364	1.33333	0.516398	4.125	**** Limited-UP ****	231.764	73.6877	3.14522	0.317942	2.10593e-05	NA	Protein involved in vacuolar polyphosphate accumulation, contains SPX domain	NA
260835|thaps1_ua_kg.chr_1000095	260835	37	37	33	35	34	41	5	7	7	4	5	5	95% (0.00000000000000000000000000000000024)	36.1667	2.85774	5.5	1.22474	6.57576	**** Limited-UP ****	108.028	6.22713	17.3479	0.0576439	1.805e-29	NA	NA	NA
261067|thaps1_ua_kg.chr_1000327	261067	2	1	1	1	1	1	1	0	1	0	0	1	0% (0.064)	1.16667	0.408248	0.5	0.547723	2.33333	**** Limited-UP ****	81.2255	0.239505	339.139	0.00294864	8.36115e-38	metabolism	Alkaline phosphatase	Alkaline phosphatase.
262059|thaps1_ua_kg.chr_4000069	262059	11	8	9	12	11	9	4	4	6	4	6	6	95% (0.0012)	10	1.54919	5	1.09545	2	**** Limited-UP ****	0.595604	0.239505	2.48681	0.402121	1	metabolism	UDP-glucose pyrophosphorylase	UTP--glucose-1-phosphate uridylyltransferase.
268958|estExt_thaps1_ua_kg.C_chr_50278	268958	7	5	6	6	5	7	5	2	2	2	1	2	95% (0.0015)	6	0.894427	2.33333	1.36626	2.57143	**** Limited-UP ****	3180.97	2043.62	1.55654	0.64245	0.533199	NA	NA	NA
269393|estExt_thaps1_ua_kg.C_chr_80143	269393	14	16	17	18	15	15	4	6	4	3	6	4	95% (0.00000000032)	15.8333	1.47196	4.5	1.22474	3.51852	**** Limited-UP ****	924.005	383.128	2.41174	0.414639	0.00461112	UDPsulfoquinovose synthase activity	UDP-glucose 4-epimerase/UDP-sulfoquinovose synthase	NA
1806|estExt_fgenesh1_pg.C_bd_10x650007	jgi_Thaps3_bd 1806	7	5	5	5	4	4	2	2	1	0	1	1	95% (0.000040)	5	1.09545	1.16667	0.752773	4.28571	**** Limited-UP ****	1.71236	1.27736	1.34055	0.745964	1	phosphopantetheine binding	Nuclear receptor coregulator SMRT/SMRTER, contains Myb-like domains	Phospholipase D.
1456|fgenesh1_pg.C_chr_1000590	1456	2	1	2	2	3	2	6	6	1	8	2	2	95% (0.022)	2	0.632456	4.16667	2.85774	0.48	++++ Replete-UP ++++	4.39258	2.47489	1.77486	0.563424	0.771221	isocitrate dehydrogenase (NADP+) activity	NA	NA
3393|fgenesh1_pg.C_chr_3000327	3393	1	1	1	1	1	1	3	2	3	2	2	2	95% (0.0060)	1	0	2.33333	0.516398	0.428571	++++ Replete-UP ++++	6.77499	8.30284	0.815985	1.22551	1	transporter activity	NA	NA
9716|fgenesh1_pg.C_chr_14000061	9716	4	3	5	4	3	1	9	9	11	12	12	10	95% (0.00000093)	3.33333	1.36626	10.5	1.3784	0.31746	++++ Replete-UP ++++	213.598	518.209	0.412186	2.42609	0.00531024	nucleic acid binding	Translation initiation factor 4F, helicase subunit (eIF-4A) and related helicases	Adenosinetriphosphatase.
12234|gw1.2.8.1	12234	0	0	0	1	0	1	2	1	1	1	3	2	95% (0.018)	0.333333	0.516398	1.66667	0.816497	0.2	++++ Replete-UP ++++	1.41456	2.9539	0.478879	2.08821	0.76786	ligase activity	Acetyl-CoA carboxylase	NA
20810|estExt_fgenesh1_pg.C_chr_10523	20810	4	2	1	2	2	1	11	8	13	13	14	9	95% (0.000000000012)	2	1.09545	11.3333	2.42212	0.176471	++++ Replete-UP ++++	687.252	2128.88	0.322823	3.09767	1.07576e-05	NA	NA	NA
21043|estExt_fgenesh1_pg.C_chr_11018	21043	3	1	6	1	4	3	9	4	2	7	8	10	95% (0.0023)	3	1.89737	6.66667	3.07679	0.45	++++ Replete-UP ++++	97.9768	142.106	0.689462	1.45041	0.764138	NA	NA	NA
21371|estExt_fgenesh1_pg.C_chr_20606	21371	4	2	5	2	5	7	10	9	10	8	7	7	95% (0.0016)	4.16667	1.94079	8.5	1.3784	0.490196	++++ Replete-UP ++++	5.88159	4.94977	1.18825	0.84157	1	catalytic activity	Spermidine synthase	NA
24123|estExt_fgenesh1_pg.C_chr_100070	24123	1	1	1	0	1	1	1	2	2	2	2	2	95% (0.011)	0.833333	0.408248	1.83333	0.408248	0.454545	++++ Replete-UP ++++	44.298	49.0985	0.902227	1.10837	1	catalytic activity	Fumarase	Fumarate hydratase.
25281|estExt_fgenesh1_pg.C_chr_170152	25281	1	1	1	1	1	0	3	3	2	4	3	3	95% (0.0049)	0.833333	0.408248	3	0.632456	0.277778	++++ Replete-UP ++++	9.97637	9.42053	1.059	0.944285	1	NA	Predicted dehydrogenase	NA
25299|estExt_fgenesh1_pg.C_chr_170188	25299	1	3	2	2	4	3	6	7	6	8	6	5	95% (0.00095)	2.5	1.04881	6.33333	1.0328	0.394737	++++ Replete-UP ++++	831.314	1429.53	0.581531	1.7196	0.356645	electron transport	Sulfite oxidase, molybdopterin-binding component	NA
26239|estExt_fgenesh1_pm.C_chr_50018	26239	2	1	3	1	3	1	2	5	3	2	8	4	95% (0.019)	1.83333	0.983192	4	2.28035	0.458333	++++ Replete-UP ++++	33.2794	42.2327	0.788	1.26904	0.944213	regulation of cell cycle	26S proteasome regulatory complex, subunit RPN1/PSMD2	Endothelin-converting enzyme 1.
26383|estExt_fgenesh1_pm.C_chr_120005	26383	1	2	1	1	3	1	4	4	6	10	7	7	95% (0.0000013)	1.5	0.83666	6.33333	2.25093	0.236842	++++ Replete-UP ++++	3.12692	10.3786	0.301287	3.3191	0.00813917	structural constituent of ribosome	60S ribosomal protein L37	NA
27101|estExt_Genewise1.C_chr_20393	27101	1	2	2	3	2	4	5	4	5	6	6	3	95% (0.014)	2.33333	1.0328	4.83333	1.16905	0.482759	++++ Replete-UP ++++	214.045	678.119	0.315646	3.16811	7.09961e-06	structural constituent of ribosome	60S ribosomal protein L31	NA
27414|estExt_Genewise1.C_chr_30231	27414	5	7	3	10	8	7	16	17	19	16	21	14	95% (0.000000046)	6.66667	2.42212	17.1667	2.48328	0.38835	++++ Replete-UP ++++	729.987	1380.59	0.528751	1.89125	0.171343	inorganic anion transporter activity	NA	NA
30154|estExt_Genewise1.C_chr_150128	30154	1	3	2	2	2	2	6	3	3	2	6	5	95% (0.022)	2	0.632456	4.16667	1.7224	0.48	++++ Replete-UP ++++	103.188	470.228	0.219443	4.55699	2.47755e-11	structural constituent of ribosome	60S ribosomal protein L27	NA
31810|e_gw1.2.112.1	31810	1	0	1	0	0	1	3	1	1	2	1	0	95% (0.0037)	0.5	0.547723	1.33333	1.0328	0.375	++++ Replete-UP ++++	0.0744505	0.079835	0.932554	1.07232	1	pyruvate kinase activity	Pyruvate kinase	Pyruvate kinase.
33709|e_gw1.4.692.1	33709	1	0	1	1	0	0	1	1	2	1	1	1	0% (0.14)	0.5	0.547723	1.16667	0.408248	0.428571	++++ Replete-UP ++++	0.446703	0.558845	0.799332	1.25104	1	nucleic acid binding	Cyclophilin-type peptidyl-prolyl cis-trans isomerase	NA
40348|estExt_gwp_gw1.C_chr_40361	40348	1	1	1	1	2	1	2	4	3	3	2	3	95% (0.0079)	1.16667	0.408248	2.83333	0.752773	0.411765	++++ Replete-UP ++++	39.0121	61.5528	0.633798	1.57779	0.611596	nucleotide binding	AAA+-type ATPase	Adenosinetriphosphatase.
40586|estExt_gwp_gw1.C_chr_50048	40586	4	1	1	1	1	1	5	2	2	5	2	5	95% (0.011)	1.5	1.22474	3.5	1.64317	0.428571	++++ Replete-UP ++++	94.5521	92.5288	1.02187	0.978601	1	metabolism	GDP-mannose 4,6 dehydratase	GDP-mannose 4,6-dehydratase.
42612|estExt_gwp_gw1.C_chr_16b0015	42612	6	1	1	2	0	1	4	6	6	7	3	2	95% (0.0023)	1.83333	2.13698	4.66667	1.96638	0.392857	++++ Replete-UP ++++	NA	NA	NA	NA	NA	molecular function unknown	Stationary phase-induced protein, SOR/SNZ family	Lyases.
262083|thaps1_ua_kg.chr_4000093	262083	3	0	3	3	1	3	6	5	5	9	7	9	95% (0.000074)	2.16667	1.32916	6.83333	1.83485	0.317073	++++ Replete-UP ++++	142.796	528.588	0.270146	3.7017	4.9719e-08	ATP binding	ATPase component of ABC transporters with duplicated ATPase domains/Translation elongation factor EF-3b	NA
267952|estExt_thaps1_ua_kg.C_chr_10066	267952	6	8	7	11	6	6	17	18	16	22	23	20	95% (0.0000000036)	7.33333	1.96638	19.3333	2.80476	0.37931	++++ Replete-UP ++++	185.009	186.894	0.989918	1.01018	1	ATP binding	AAA+-type ATPase	Adenosinetriphosphatase.
268009|estExt_thaps1_ua_kg.C_chr_10164	268009	2	0	2	1	1	1	3	4	5	3	5	3	95% (0.0010)	1.16667	0.752773	3.83333	0.983192	0.304348	++++ Replete-UP ++++	882.983	3995.98	0.220968	4.52555	1.94251e-11	NA	NA	NA
268316|estExt_thaps1_ua_kg.C_chr_20292	268316	1	3	2	2	1	2	4	6	7	5	6	8	95% (0.00015)	1.83333	0.752773	6	1.41421	0.305556	++++ Replete-UP ++++	1171.26	854.235	1.37112	0.729333	0.854821	calcium ion binding	Annexin	Glycerophosphoinositol inositolphosphodiesterase.
269148|estExt_thaps1_ua_kg.C_chr_60290	269148	2	2	4	2	4	3	6	4	5	7	9	6	95% (0.0040)	2.83333	0.983192	6.16667	1.7224	0.459459	++++ Replete-UP ++++	542.967	827.57	0.656099	1.52416	0.650648	GTP binding	Elongation factor 2	NA
269274|estExt_thaps1_ua_kg.C_chr_70193	269274	1	1	1	1	1	1	3	2	2	3	4	5	95% (0.0012)	1	0	3.16667	1.16905	0.315789	++++ Replete-UP ++++	492.267	1107.95	0.444304	2.25071	0.0205028	inorganic anion transporter activity	NA	NA
gi|118411125|ref|YP_874519.1| 50S ribosomal protein L12 [Thalassiosira pseudona	gi_118411125	1	1	0	1	0	0	2	1	3	1	1	1	95% (0.010)	0.5	0.547723	1.5	0.83666	0.333333	++++ Replete-UP ++++	NA	NA	NA	NA	NA	NA	NA	NA
gi|118411190|ref|YP_874584.1| 50S ribosomal protein L3 [Thalassiosira pseudonan	gi_118411190	1	1	1	3	3	2	7	6	7	1	1	2	95% (0.0092)	1.83333	0.983192	4	2.96648	0.458333	++++ Replete-UP ++++	NA	NA	NA	NA	NA	NA	NA	NA
gi|118411217|ref|YP_874611.1| 30S ribosomal protein S7 [Thalassiosira pseudonan	gi_118411217	4	2	4	3	3	3	6	9	6	6	6	7	95% (0.0038)	3.16667	0.752773	6.66667	1.21106	0.475	++++ Replete-UP ++++	NA	NA	NA	NA	NA	NA	NA	NA
1360|e_gw1.26x41.32.1	jgi_Thaps3_bd 1360	1	1	1	1	1	0	3	2	4	4	2	2	95% (0.0033)	0.833333	0.408248	2.83333	0.983192	0.294118	++++ Replete-UP ++++	NA	NA	NA	NA	NA	NA	NA	NA
1676|estExt_fgenesh1_kg.C_bd_26x410018	jgi_Thaps3_bd 1676	3	2	1	1	2	1	7	4	3	4	3	3	95% (0.011)	1.66667	0.816497	4	1.54919	0.416667	++++ Replete-UP ++++	5.73269	4.86994	1.17716	0.849503	1	NA	NA	NA
1757|estExt_fgenesh1_pg.C_bd_6x460003	jgi_Thaps3_bd 1757	1	1	2	1	1	1	4	5	3	1	4	4	95% (0.0011)	1.16667	0.408248	3.5	1.3784	0.333333	++++ Replete-UP ++++	NA	NA	NA	NA	NA	NA	NA	NA
46|fgenesh1_kg.C_chr_4000014	46	8	7	6	3	4	6	8	6	7	10	10	11	95% (0.029)	5.66667	1.8619	8.66667	1.96638	0.653846	< 2-fold	57.9969	247.728	0.234115	4.2714	5.55577e-10	structural constituent of ribosome	60S ribosomal protein L13a	NA
204|fgenesh1_pm.C_chr_1000049	204	8	5	1	1	3	2	3	2	3	3	3	2	0% (0.32)	3.33333	2.73252	2.66667	0.516398	1.25	< 2-fold	92.3931	74.4861	1.24041	0.806187	1	ATP binding	Ca2+ transporting ATPase	Calcium-transporting ATPase.
411|fgenesh1_pm.C_chr_4000052	411	3	1	2	1	2	1	2	1	3	3	2	1	0% (0.49)	1.66667	0.816497	2	0.894427	0.833333	< 2-fold	16.9747	7.50449	2.26194	0.442098	0.0787879	catalytic activity	Succinyl-CoA synthetase, alpha subunit	Succinate--CoA ligase (GDP-forming).
428|fgenesh1_pm.C_chr_4000069	428	19	16	18	21	16	22	14	13	17	13	15	9	95% (0.018)	18.6667	2.50333	13.5	2.66458	1.38272	< 2-fold	NA	NA	NA	NA	NA	fructose-bisphosphate aldolase activity	Fructose 1,6-bisphosphate aldolase	Fructose-bisphosphate aldolase.
511|fgenesh1_pm.C_chr_6000011	511	1	1	1	2	2	3	2	1	3	2	1	2	0% (0.49)	1.66667	0.816497	1.83333	0.752773	0.909091	< 2-fold	55.689	40.3965	1.37856	0.725395	0.870063	GTP binding	Predicted GTP-binding protein (ODN superfamily)	NA
516|fgenesh1_pm.C_chr_6000016	516	1	2	2	1	1	1	3	3	4	2	1	2	0% (0.063)	1.33333	0.516398	2.5	1.04881	0.533333	< 2-fold	149.05	122.467	1.21706	0.82165	1	nucleotide binding	26S proteasome regulatory complex, ATPase RPT5	NA
517|fgenesh1_pm.C_chr_6000017	517	4	3	2	2	2	2	1	3	2	3	3	2	0% (0.51)	2.5	0.83666	2.33333	0.816497	1.07143	< 2-fold	4.09478	3.51274	1.16569	0.857859	1	endopeptidase activity	20S proteasome, regulatory subunit alpha type PSMA1/PRE5	Proteasome endopeptidase complex.
547|fgenesh1_pm.C_chr_6000047	547	1	2	2	3	1	3	3	1	2	2	3	1	0% (0.57)	2	0.894427	2	0.894427	1	< 2-fold	20.4739	32.4928	0.630104	1.58704	0.634861	metabolism	Dihydrolipoamide acetyltransferase	Dihydrolipoamide S-acetyltransferase.
575|fgenesh1_pm.C_chr_7000013	575	18	17	17	10	10	9	8	14	14	15	20	15	0% (0.35)	13.5	4.23084	14.3333	3.82971	0.94186	< 2-fold	NA	NA	NA	NA	NA	cytoplasm	Acetylornithine aminotransferase	Glutamate-1-semialdehyde 2,1-aminomutase.
644|fgenesh1_pm.C_chr_9000012	644	10	11	12	13	17	13	12	10	13	8	8	8	0% (0.095)	12.6667	2.42212	9.83333	2.2286	1.28814	< 2-fold	13.6244	55.4853	0.24555	4.07249	6.78956e-08	adenosine kinase activity	Possible pfkB family carbohydrate kinase	Adenosine kinase.
693|fgenesh1_pm.C_chr_12000003	693	4	6	5	7	6	5	7	3	6	4	4	5	0% (0.37)	5.5	1.04881	4.83333	1.47196	1.13793	< 2-fold	10.7209	14.051	0.762999	1.31062	0.939739	dihydropteroate synthase activity	Homocysteine S-methyltransferase	5-methyltetrahydrofolate--homocysteine S-methyltransferase.
719|fgenesh1_pm.C_chr_12000029	719	1	1	1	1	1	1	1	2	1	1	2	2	0% (0.087)	1	0	1.5	0.547723	0.666667	< 2-fold	20.6972	34.5686	0.59873	1.6702	0.521014	uroporphyrinogen decarboxylase activity	Uroporphyrinogen decarboxylase	Uroporphyrinogen decarboxylase.
802|fgenesh1_pm.C_chr_18000006	802	9	8	14	9	11	9	12	10	14	11	10	12	0% (0.22)	10	2.19089	11.5	1.51658	0.869565	< 2-fold	304.13	1082.32	0.280998	3.55875	1.2172e-07	structural constituent of ribosome	60S ribosomal protein L5	NA
866|fgenesh1_pm.C_chr_24000003	866	3	4	4	4	5	4	2	3	6	4	5	2	0% (0.46)	4	0.632456	3.66667	1.63299	1.09091	< 2-fold	30.5992	29.4591	1.0387	0.962743	1	proteolysis and peptidolysis	ATP-dependent Clp protease, proteolytic subunit	Endopeptidase Clp.
976|fgenesh1_pg.C_chr_1000110	976	3	3	2	6	3	2	3	2	5	3	3	3	0% (0.55)	3.16667	1.47196	3.16667	0.983192	1	< 2-fold	1.71236	2.31522	0.739612	1.35206	1	NA	RNA helicase	NA
997|fgenesh1_pg.C_chr_1000131	997	7	11	11	9	9	12	6	8	9	7	6	5	95% (0.050)	9.83333	1.83485	6.83333	1.47196	1.43902	< 2-fold	230.945	232.4	0.993742	1.0063	1	aspartate carbamoyltransferase activity	Ornithine carbamoyltransferase OTC/ARG3	Ornithine carbamoyltransferase.
1049|fgenesh1_pg.C_chr_1000183	1049	6	5	9	7	6	5	4	7	6	4	6	5	0% (0.29)	6.33333	1.50555	5.33333	1.21106	1.1875	< 2-fold	0	0.079835	0	#DIV/0!	1	electron transport	Dimeric dihydrodiol dehydrogenase	Myo-inositol 2-dehydrogenase.
1093|fgenesh1_pg.C_chr_1000227	1093	3	6	6	3	3	3	7	6	3	6	5	5	0% (0.16)	4	1.54919	5.33333	1.36626	0.75	< 2-fold	0.148901	2.39505	0.0621703	16.0849	0.108889	NA	Uncharacterized conserved protein	NA
1247|fgenesh1_pg.C_chr_1000381	1247	6	4	7	3	9	5	4	5	5	6	4	5	0% (0.32)	5.66667	2.16025	4.83333	0.752773	1.17241	< 2-fold	63.5807	47.3422	1.343	0.744599	0.914043	catalytic activity	Cystathionine beta-synthase and related enzymes	NA
1326|fgenesh1_pg.C_chr_1000460	1326	11	9	9	8	11	7	7	5	7	7	7	6	0% (0.067)	9.16667	1.60208	6.5	0.83666	1.41026	< 2-fold	78.6197	81.4317	0.965468	1.03577	1	sulfate assimilation	ATP sulfurylase (sulfate adenylyltransferase)	Sulfate adenylyltransferase.
1584|fgenesh1_pg.C_chr_1000718	1584	1	1	1	1	1	1	0	1	2	1	1	1	0% (0.25)	1	0	1	0.632456	1	< 2-fold	37.9698	41.4344	0.916383	1.09125	1	protein folding	Cyclophilin-related peptidyl-prolyl cis-trans isomerase	NA
1666|fgenesh1_pg.C_chr_1000800	1666	1	0	1	1	1	2	1	2	2	1	0	2	0% (0.11)	1	0.632456	1.33333	0.816497	0.75	< 2-fold	0.521153	0.718515	0.72532	1.3787	1	NA	NA	NA
1738|fgenesh1_pg.C_chr_1000872	1738	3	3	2	2	3	1	2	1	3	2	3	2	0% (0.51)	2.33333	0.816497	2.16667	0.752773	1.07692	< 2-fold	5.65824	5.34895	1.05782	0.945338	1	proteolysis and peptidolysis	ATP-dependent Clp protease, proteolytic subunit	Endopeptidase Clp.
1786|fgenesh1_pg.C_chr_1000920	1786	3	5	4	3	4	6	2	4	4	3	3	3	0% (0.24)	4.16667	1.16905	3.16667	0.752773	1.31579	< 2-fold	44.7447	40.7159	1.09895	0.909958	1	glucan 1,4-alpha-glucosidase activity	Chitinase	Glucan 1,4-alpha-glucosidase.
1845|fgenesh1_pg.C_chr_1000979	1845	1	0	1	1	1	1	2	1	1	0	1	1	0% (0.18)	0.833333	0.408248	1	0.632456	0.833333	< 2-fold	3.20137	2.39505	1.33666	0.748133	1	DNA binding	26S proteasome regulatory complex, subunit RPN9/PSMD13	NA
1880|fgenesh1_pg.C_chr_1001014	1880	2	1	1	1	1	0	1	3	2	1	3	1	0% (0.22)	1	0.632456	1.83333	0.983192	0.545455	< 2-fold	41.6178	54.4475	0.764366	1.30827	0.918008	NA	Long chain fatty acid acyl-CoA ligase	NA
1909|fgenesh1_pg.C_chr_1001043	1909	1	2	1	1	1	0	1	1	1	1	1	1	0% (0.68)	1	0.632456	1	0	1	< 2-fold	19.6549	19.2402	1.02155	0.978901	1	calcium ion binding	Ca2+/calmodulin-dependent protein kinase, EF-Hand protein superfamily	NA
1953|fgenesh1_pg.C_chr_1001087	1953	1	3	3	3	4	2	0	1	3	3	3	0	0% (0.17)	2.66667	1.0328	1.66667	1.50555	1.6	< 2-fold	4.16923	4.94977	0.842307	1.18722	1	NA	NA	NA
2078|fgenesh1_pg.C_chr_2000033	2078	2	2	1	3	4	1	1	2	1	2	1	2	0% (0.34)	2.16667	1.16905	1.5	0.547723	1.44444	< 2-fold	0.148901	0.079835	1.86511	0.536162	1	NA	NA	NA
2386|fgenesh1_pg.C_chr_2000341	2386	8	9	7	11	11	8	6	7	8	8	6	7	0% (0.14)	9	1.67332	7	0.894427	1.28571	< 2-fold	5.50934	2.39505	2.3003	0.434726	0.332127	NA	NA	NA
2601|fgenesh1_pg.C_chr_2000556	2601	2	3	3	1	1	1	1	1	1	1	1	2	0% (0.22)	1.83333	0.983192	1.16667	0.408248	1.57143	< 2-fold	11.3909	10.0592	1.13239	0.88309	1	photosynthesis light harvesting	NA	NA
2669|fgenesh1_pg.C_chr_2000624	2669	2	1	2	1	2	1	1	1	1	1	2	1	0% (0.20)	1.5	0.547723	1.16667	0.408248	1.28571	< 2-fold	126.342	99.3148	1.27214	0.786076	0.979793	valine metabolism	Predicted dehydrogenase	3-hydroxyisobutyrate dehydrogenase.
2779|fgenesh1_pg.C_chr_2000734	2779	2	2	1	3	2	2	1	1	1	1	1	2	0% (0.12)	2	0.632456	1.16667	0.408248	1.71429	< 2-fold	41.2456	41.9932	0.982196	1.01813	1	glutamate N-acetyltransferase activity	Putative glutamate/ornithine acetyltransferase	NA
2790|fgenesh1_pg.C_chr_2000745	2790	2	4	2	4	2	2	2	2	4	4	2	5	0% (0.36)	2.66667	1.0328	3.16667	1.32916	0.842105	< 2-fold	15.5602	8.94152	1.74021	0.574642	0.465629	3-deoxy-7-phosphoheptulonate synthase activity	NA	NA
2845|fgenesh1_pg.C_chr_2000800	2845	7	9	10	10	5	8	9	12	14	10	9	13	0% (0.050)	8.16667	1.94079	11.1667	2.13698	0.731343	< 2-fold	NA	NA	NA	NA	NA	photosynthesis light harvesting	NA	NA
2848|fgenesh1_pg.C_chr_2000803	2848	1	1	1	2	2	2	2	2	1	1	0	1	0% (0.51)	1.5	0.547723	1.16667	0.752773	1.28571	< 2-fold	37.0763	27.0641	1.36995	0.729955	0.892809	oxygen evolving complex	NA	NA
2892|fgenesh1_pg.C_chr_2000847	2892	4	4	3	1	2	3	6	3	5	3	2	4	0% (0.20)	2.83333	1.16905	3.83333	1.47196	0.73913	< 2-fold	5.58379	4.31109	1.29521	0.772073	1	translation elongation factor activity	Mitochondrial translation elongation factor EF-Tsmt, catalyzes nucleotide exchange on EF-Tumt	NA
3018|fgenesh1_pg.C_chr_2000973	3018	2	2	2	2	2	1	1	3	2	2	1	2	0% (0.57)	1.83333	0.408248	1.83333	0.752773	1	< 2-fold	5.50934	9.42053	0.584822	1.70992	0.661993	biosynthesis	Phosphoserine aminotransferase	Phosphoserine aminotransferase.
3184|fgenesh1_pg.C_chr_3000118	3184	8	7	7	7	7	7	7	5	7	9	8	10	0% (0.40)	7.16667	0.408248	7.66667	1.75119	0.934783	< 2-fold	20.995	16.7654	1.25229	0.798539	1	nucleosome	Histone H4	NA
3229|fgenesh1_pg.C_chr_3000163	3229	1	3	2	1	1	1	1	0	1	1	1	1	95% (0.0041)	1.5	0.83666	0.833333	0.408248	1.8	< 2-fold	46.0849	48.6994	0.946313	1.05673	1	NA	HMG box-containing protein	NA
3315|fgenesh1_pg.C_chr_3000249	3315	1	1	1	1	3	1	1	1	1	1	1	1	95% (0.0041)	1.33333	0.816497	1	0	1.33333	< 2-fold	3.79698	3.27324	1.16001	0.862064	1	NA	NA	NA
3326|fgenesh1_pg.C_chr_3000260	3326	1	1	1	1	1	2	1	1	1	1	1	1	0% (0.28)	1.16667	0.408248	1	0	1.16667	< 2-fold	143.987	226.811	0.634833	1.57522	0.584445	NA	NA	NA
3353|fgenesh1_pg.C_chr_3000287	3353	8	9	8	9	6	10	10	11	9	6	8	8	0% (0.44)	8.33333	1.36626	8.66667	1.75119	0.961538	< 2-fold	47.8717	170.049	0.281518	3.55218	4.1242e-07	electron transport	Glycolate oxidase	(S)-2-hydroxy-acid oxidase.
3448|fgenesh1_pg.C_chr_3000382	3448	1	2	1	2	1	1	1	2	1	0	1	1	0% (0.18)	1.33333	0.516398	1	0.632456	1.33333	< 2-fold	34.3961	50.7751	0.677422	1.47619	0.753255	membrane-associated guanylate kinase	Guanylate kinase	Guanylate kinase.
3456|fgenesh1_pg.C_chr_3000390	3456	1	1	1	0	1	0	1	1	1	1	1	2	0% (0.31)	0.666667	0.516398	1.16667	0.408248	0.571429	< 2-fold	11.5398	10.2189	1.12927	0.885532	1	protein binding	NA	NA
3815|fgenesh1_pg.C_chr_3000749	3815	2	2	1	1	1	1	1	1	1	1	1	1	0% (0.30)	1.33333	0.516398	1	0	1.33333	< 2-fold	8.78516	13.4921	0.651133	1.53579	0.775287	photosynthesis light harvesting	NA	NA
3817|fgenesh1_pg.C_chr_3000751	3817	6	6	6	5	5	4	6	5	3	4	6	4	0% (0.37)	5.33333	0.816497	4.66667	1.21106	1.14286	< 2-fold	508.869	511.184	0.995472	1.00455	1	DNA binding	Uncharacterized conserved protein	NA
4270|fgenesh1_pg.C_chr_4000220	4270	1	1	1	1	1	1	1	1	3	2	1	1	0% (0.14)	1	0	1.5	0.83666	0.666667	< 2-fold	86.6604	63.4688	1.3654	0.732386	0.878772	NA	Phospholipid scramblase	NA
4376|fgenesh1_pg.C_chr_4000326	4376	15	16	14	10	11	11	9	7	8	8	12	7	95% (0.016)	12.8333	2.48328	8.5	1.87083	1.5098	< 2-fold	12.731	57.082	0.22303	4.48369	3.28441e-09	uridine kinase activity	Armadillo/beta-Catenin/plakoglobin	Phosphoribulokinase.
4382|fgenesh1_pg.C_chr_4000332	4382	1	1	2	1	1	1	1	1	1	1	1	1	0% (0.51)	1.16667	0.408248	1	0	1.16667	< 2-fold	5.36044	5.10944	1.04912	0.953176	1	NA	NA	NA
4462|fgenesh1_pg.C_chr_4000412	4462	1	1	1	1	1	1	1	1	2	1	1	1	0% (0.51)	1	0	1.16667	0.408248	0.857143	< 2-fold	39.3099	41.0352	0.957955	1.04389	1	transcription factor activity	NA	NA
4612|fgenesh1_pg.C_chr_4000562	4612	1	1	1	1	2	1	1	1	1	1	1	1	95% (0.0081)	1.16667	0.408248	1	0	1.16667	< 2-fold	31.3437	43.6698	0.717743	1.39326	0.849818	UDP-N-acetylmuramoylalanyl-D-glutamyl-2,6-diaminopimelate-D-alanyl-D-alanine ligase activity	FOG: RCC1 domain	Acid--D-amino-acid ligases (peptide synthases).
4700|fgenesh1_pg.C_chr_4000650	4700	3	3	3	3	6	2	3	3	3	5	3	2	0% (0.51)	3.33333	1.36626	3.16667	0.983192	1.05263	< 2-fold	1.04231	0.79835	1.30558	0.765945	1	NA	NA	NA
4718|fgenesh1_pg.C_chr_4000668	4718	1	3	3	1	2	3	3	2	1	1	3	1	0% (0.35)	2.16667	0.983192	1.83333	0.983192	1.18182	< 2-fold	19.8038	25.4674	0.777616	1.28598	0.940562	NA	Predicted dehydrogenase	NA
4783|fgenesh1_pg.C_chr_4000733	4783	1	1	2	1	1	1	1	1	3	2	1	2	0% (0.39)	1.16667	0.408248	1.66667	0.816497	0.7	< 2-fold	105.422	53.3298	1.97679	0.50587	0.100307	NA	NA	NA
4819|fgenesh1_pg.C_chr_4000769	4819	4	4	3	4	6	6	3	4	4	3	4	5	0% (0.35)	4.5	1.22474	3.83333	0.752773	1.17391	< 2-fold	6.55164	92.7683	0.0706237	14.1595	8.42354e-21	NA	NA	NA
4820|fgenesh1_pg.C_chr_4000770	4820	6	4	4	6	2	3	5	5	5	8	7	6	0% (0.092)	4.16667	1.60208	6	1.26491	0.694444	< 2-fold	1.26566	16.6855	0.0758537	13.1833	5.01303e-13	NA	NA	NA
4830|fgenesh1_pg.C_chr_4000780	4830	1	1	1	1	1	2	2	2	1	1	1	2	0% (0.39)	1.16667	0.408248	1.5	0.547723	0.777778	< 2-fold	0	0	#DIV/0!	#DIV/0!	NA	actin binding	Actin depolymerizing factor	NA
4875|fgenesh1_pg.C_chr_4000825	4875	5	6	7	4	8	6	4	7	1	7	4	8	0% (0.33)	6	1.41421	5.16667	2.63944	1.16129	< 2-fold	34.1728	35.6862	0.957589	1.04429	1	pyruvate kinase activity	Pyruvate kinase	Pyruvate kinase.
4888|fgenesh1_pg.C_chr_4000838	4888	1	2	0	1	1	1	1	1	1	2	0	1	0% (0.62)	1	0.632456	1	0.632456	1	< 2-fold	0.297802	0.399175	0.746044	1.3404	1	NA	NA	NA
4914|fgenesh1_pg.C_chr_4000864	4914	12	8	5	10	11	9	9	4	6	7	7	6	0% (0.067)	9.16667	2.48328	6.5	1.64317	1.41026	< 2-fold	NA	NA	NA	NA	NA	electron transport	NADP/FAD dependent oxidoreductase	Ferredoxin--NADP(+) reductase.
4946|fgenesh1_pg.C_chr_4000896	4946	1	2	1	1	1	1	1	1	1	1	2	1	0% (0.51)	1.16667	0.408248	1.16667	0.408248	1	< 2-fold	4.54148	1.99588	2.27543	0.439477	0.433521	NA	NA	NA
5021|fgenesh1_pg.C_chr_5000063	5021	1	1	1	2	1	1	2	1	0	0	1	0	0% (0.18)	1.16667	0.408248	0.666667	0.816497	1.75	< 2-fold	31.2692	26.9842	1.1588	0.862965	1	catalytic activity	3-oxoacyl-(acyl-carrier-protein) synthase (I and II)	NA
5026|fgenesh1_pg.C_chr_5000068	5026	11	9	9	10	4	5	7	12	15	9	8	12	0% (0.082)	8	2.82843	10.5	3.01662	0.761905	< 2-fold	167.365	191.764	0.872765	1.14578	1	ATP synthesis coupled proton transport	F0F1-type ATP synthase, gamma subunit	H(+)-transporting two-sector ATPase.
5034|fgenesh1_pg.C_chr_5000076	5034	1	1	1	1	1	2	1	1	1	1	1	1	0% (0.51)	1.16667	0.408248	1	0	1.16667	< 2-fold	30.4503	25.4674	1.19566	0.83636	1	NA	Galactosyltransferases	NA
5174|fgenesh1_pg.C_chr_5000216	5174	15	21	15	20	24	23	23	22	25	31	31	33	95% (0.0022)	19.6667	3.88158	27.5	4.72229	0.715152	< 2-fold	7.5195	7.26499	1.03503	0.966153	1	photosynthesis light harvesting	NA	NA
5186|fgenesh1_pg.C_chr_5000228	5186	1	2	1	1	1	1	1	1	1	1	1	1	0% (0.65)	1.16667	0.408248	1	0	1.16667	< 2-fold	44.4469	33.4509	1.32872	0.752602	0.941101	phosphoenolpyruvate carboxykinase (ATP) activity	NA	Phosphoenolpyruvate carboxykinase (ATP).
5219|fgenesh1_pg.C_chr_5000261	5219	1	1	1	1	1	0	1	1	1	1	0	2	0% (0.65)	0.833333	0.408248	1	0.632456	0.833333	< 2-fold	13.3266	15.3283	0.869413	1.1502	1	metabolism	Malonyl-CoA:ACP transacylase	[Acyl-carrier protein] S-malonyltransferase.
5240|fgenesh1_pg.C_chr_5000282	5240	2	3	3	4	4	3	2	2	3	1	1	2	0% (0.11)	3.16667	0.752773	1.83333	0.752773	1.72727	< 2-fold	NA	NA	NA	NA	NA	porphobilinogen synthase activity	Delta-aminolevulinic acid dehydratase	Porphobilinogen synthase.
5273|fgenesh1_pg.C_chr_5000315	5273	1	0	1	1	1	1	1	0	1	1	0	2	0% (0.31)	0.833333	0.408248	0.833333	0.752773	1	< 2-fold	54.4978	49.4179	1.10279	0.906787	1	NA	Uncharacterized conserved protein	NA
5293|fgenesh1_pg.C_chr_5000335	5293	5	5	7	3	6	4	9	5	5	6	9	8	0% (0.089)	5	1.41421	7	1.89737	0.714286	< 2-fold	NA	NA	NA	NA	NA	metabolism	3-isopropylmalate dehydrogenase	3-isopropylmalate dehydrogenase.
5322|fgenesh1_pg.C_chr_5000364	5322	2	1	1	1	1	1	1	1	1	1	1	1	0% (0.064)	1.16667	0.408248	1	0	1.16667	< 2-fold	36.6296	50.5356	0.724829	1.37964	0.86046	NA	NA	NA
5335|fgenesh1_pg.C_chr_5000377	5335	1	1	1	2	1	1	1	1	1	1	1	1	0% (0.25)	1.16667	0.408248	1	0	1.16667	< 2-fold	0.148901	0.15967	0.932554	1.07232	1	NA	Cytochrome b	NA
5362|fgenesh1_pg.C_chr_5000404	5362	1	1	1	1	1	1	1	1	0	1	2	1	0% (0.31)	1	0	1	0.632456	1	< 2-fold	24.7176	24.669	1.00197	0.998036	1	NA	Uncharacterized conserved protein	NA
5434|fgenesh1_pg.C_chr_5000476	5434	3	3	2	4	1	3	2	4	2	1	1	2	0% (0.30)	2.66667	1.0328	2	1.09545	1.33333	< 2-fold	9.15741	9.73987	0.940198	1.06361	1	NA	NA	NA
5785|fgenesh1_pg.C_chr_5000827	5785	2	2	2	1	3	1	1	3	3	2	3	2	0% (0.33)	1.83333	0.752773	2.33333	0.816497	0.785714	< 2-fold	0.521153	2.07571	0.251072	3.98292	0.547711	NA	NA	NA
5851|fgenesh1_pg.C_chr_6000006	5851	2	1	1	1	1	1	2	2	1	1	1	2	0% (0.39)	1.16667	0.408248	1.5	0.547723	0.777778	< 2-fold	32.6093	64.9059	0.502409	1.99041	0.142563	NA	Proteins containing BTB/POZ and Kelch domains, involved in regulatory/signal transduction processes	NA
5954|fgenesh1_pg.C_chr_6000109	5954	56	48	58	62	60	65	37	43	38	35	41	32	95% (0.00000030)	58.1667	5.87934	37.6667	3.9833	1.54425	< 2-fold	0	0	#DIV/0!	#DIV/0!	NA	adenosylhomocysteinase activity	S-adenosylhomocysteine hydrolase	Adenosylhomocysteinase.
6071|fgenesh1_pg.C_chr_6000226	6071	6	5	4	4	3	5	5	4	6	7	7	6	0% (0.18)	4.5	1.04881	5.83333	1.16905	0.771429	< 2-fold	NA	NA	NA	NA	NA	structural constituent of ribosome	60S ribosomal protein L22	NA
6285|fgenesh1_pg.C_chr_6000440	6285	13	16	12	10	13	7	13	14	15	18	18	20	95% (0.019)	11.8333	3.0605	16.3333	2.73252	0.72449	< 2-fold	20.2505	18.1225	1.11742	0.894917	1	protein folding	Molecular chaperone (HSP90 family)	Chaperonin ATPase.
6290|fgenesh1_pg.C_chr_6000445	6290	2	1	3	2	3	2	3	1	2	1	4	0	0% (0.43)	2.16667	0.752773	1.83333	1.47196	1.18182	< 2-fold	92.6164	56.603	1.63624	0.611155	0.443622	nucleoside-diphosphate kinase activity	Nucleoside diphosphate kinase	Nucleoside-diphosphate kinase.
6363|fgenesh1_pg.C_chr_6000518	6363	4	2	3	4	4	3	4	4	3	4	3	5	0% (0.37)	3.33333	0.816497	3.83333	0.752773	0.869565	< 2-fold	0.670054	1.91604	0.349708	2.85953	0.752507	RNA binding	60s ribosomal protein L23	NA
6524|fgenesh1_pg.C_chr_6000679	6524	1	1	2	1	1	1	1	3	2	1	1	3	0% (0.31)	1.16667	0.408248	1.83333	0.983192	0.636364	< 2-fold	NA	NA	NA	NA	NA	electron transport	Amine oxidase	With other acceptors.
6670|fgenesh1_pg.C_chr_7000053	6670	1	1	1	1	0	1	0	2	1	1	1	1	0% (0.25)	0.833333	0.408248	1	0.632456	0.833333	< 2-fold	49.7329	46.943	1.05943	0.943902	1	protein binding	Vacuolar protein sorting-associated protein	NA
6770|fgenesh1_pg.C_chr_7000153	6770	92	76	71	86	74	86	67	85	80	66	73	74	0% (0.13)	80.8333	8.30462	74.1667	7.3598	1.08989	< 2-fold	167.96	449.391	0.373751	2.67558	0.000640118	ligase activity	Acetyl-CoA carboxylase	NA
6817|fgenesh1_pg.C_chr_7000200	6817	6	2	3	5	5	6	5	2	3	4	4	4	0% (0.30)	4.5	1.64317	3.66667	1.0328	1.22727	< 2-fold	23.4519	22.0345	1.06433	0.93956	1	NA	Phospholipid methyltransferase	NA
6979|fgenesh1_pg.C_chr_7000362	6979	5	5	6	5	4	4	6	5	5	6	6	6	0% (0.29)	4.83333	0.752773	5.66667	0.516398	0.852941	< 2-fold	2.68022	2.15555	1.24341	0.804243	1	NA	NA	NA
7121|fgenesh1_pg.C_chr_7000504	7121	2	1	1	0	1	1	1	1	1	1	1	1	0% (0.49)	1	0.632456	1	0	1	< 2-fold	65.2186	54.9265	1.18738	0.84219	1	DNA binding	NA	NA
7341|fgenesh1_pg.C_chr_8000002	7341	3	2	1	1	1	1	3	1	2	4	3	3	95% (0.044)	1.5	0.83666	2.66667	1.0328	0.5625	< 2-fold	1.19121	1.19753	0.994725	1.0053	1	transcription factor activity	Glucose-6-phosphate/phosphate and phosphoenolpyruvate/phosphate antiporter	NA
7546|fgenesh1_pg.C_chr_8000207	7546	1	1	2	1	1	1	1	1	1	1	1	1	0% (0.064)	1.16667	0.408248	1	0	1.16667	< 2-fold	96.8601	82.7889	1.16996	0.854727	1	proteolysis and peptidolysis	Predicted serine protease	Prolyl oligopeptidase.
7607|fgenesh1_pg.C_chr_8000268	7607	1	1	1	2	3	1	1	1	2	1	1	1	0% (0.51)	1.5	0.83666	1.16667	0.408248	1.28571	< 2-fold	76.9818	85.184	0.903713	1.10655	1	S-adenosylmethionine-dependent methyltransferase activity	SAM-dependent methyltransferases	Arsenite methyltransferase.
7881|fgenesh1_pg.C_chr_9000049	7881	37	35	37	33	38	41	41	36	32	29	35	34	0% (0.30)	36.8333	2.71416	34.5	4.03733	1.06763	< 2-fold	5.13708	6.78598	0.757015	1.32098	0.961868	NA	NA	NA
7883|fgenesh1_pg.C_chr_9000051	7883	3	3	4	3	3	2	3	4	5	3	5	4	0% (0.21)	3	0.632456	4	0.894427	0.75	< 2-fold	9.52966	23.1522	0.41161	2.42948	0.0347669	NA	NA	NA
8028|fgenesh1_pg.C_chr_9000196	8028	7	9	8	7	5	6	6	5	8	5	7	9	0% (0.48)	7	1.41421	6.66667	1.63299	1.05	< 2-fold	6.10494	3.91192	1.5606	0.640779	0.860527	NA	NA	NA
8073|fgenesh1_pg.C_chr_9000241	8073	1	1	1	1	1	2	3	2	1	1	1	1	0% (0.39)	1.16667	0.408248	1.5	0.83666	0.777778	< 2-fold	97.7535	119.274	0.819574	1.22015	0.971547	NA	NA	NA
8248|fgenesh1_pg.C_chr_10000018	8248	1	1	1	1	1	0	1	1	1	2	1	2	0% (0.18)	0.833333	0.408248	1.33333	0.516398	0.625	< 2-fold	64.9953	91.5708	0.709782	1.40888	0.818227	NA	NA	NA
8461|fgenesh1_pg.C_chr_10000231	8461	1	1	1	2	2	1	1	0	1	1	1	1	95% (0.020)	1.33333	0.516398	0.833333	0.408248	1.6	< 2-fold	4.61593	5.42878	0.85027	1.1761	1	NA	NA	NA
8524|fgenesh1_pg.C_chr_10000294	8524	7	2	4	4	3	2	2	5	5	4	3	5	0% (0.43)	3.66667	1.8619	4	1.26491	0.916667	< 2-fold	120.386	66.5026	1.81025	0.552409	0.219493	electron transport	NA	NAD(P)(+) transhydrogenase (AB-specific).
8713|fgenesh1_pg.C_chr_11a000099	8713	4	5	3	4	3	3	5	6	6	6	6	3	0% (0.10)	3.66667	0.816497	5.33333	1.21106	0.6875	< 2-fold	NA	NA	NA	NA	NA	NA	NA	NA
8732|fgenesh1_pg.C_chr_11a000118	8732	0	1	1	1	1	0	1	2	1	1	1	1	0% (0.12)	0.666667	0.516398	1.16667	0.408248	0.571429	< 2-fold	NA	NA	NA	NA	NA	NA	Uncharacterized conserved protein	NA
8778|fgenesh1_pg.C_chr_11a000164	8778	2	4	5	6	6	2	4	5	4	6	1	5	0% (0.54)	4.16667	1.83485	4.16667	1.7224	1	< 2-fold	NA	NA	NA	NA	NA	pyruvate dehydrogenase (acetyl-transferring) activity	Pyruvate dehydrogenase E1, beta subunit	Pyruvate dehydrogenase (lipoamide).
8968|fgenesh1_pg.C_chr_12000049	8968	3	3	3	2	2	1	2	3	1	2	2	1	0% (0.36)	2.33333	0.816497	1.83333	0.752773	1.27273	< 2-fold	75.1205	70.0153	1.07292	0.932039	1	NA	Proteasome activator subunit	NA
9021|fgenesh1_pg.C_chr_12000102	9021	4	5	7	8	7	8	6	7	7	6	5	8	0% (0.53)	6.5	1.64317	6.5	1.04881	1	< 2-fold	106.241	120.551	0.881295	1.13469	1	hydroxymethylbilane synthase activity	Porphobilinogen deaminase	NA
9506|fgenesh1_pg.C_chr_13000226	9506	1	1	1	1	1	1	1	1	1	1	0	2	0% (0.25)	1	0	1	0.632456	1	< 2-fold	16.1558	13.7316	1.17654	0.849952	1	nucleotide binding	tRNA-splicing endonuclease positive effector (SEN1)	NA
9511|fgenesh1_pg.C_chr_13000231	9511	1	1	3	2	2	3	2	2	3	2	1	1	0% (0.43)	2	0.894427	1.83333	0.752773	1.09091	< 2-fold	69.6112	80.7132	0.862451	1.15949	1	ATP binding	Adenylate kinase	Adenylate kinase.
9795|fgenesh1_pg.C_chr_14000140	9795	1	1	0	2	2	1	2	3	2	2	2	1	0% (0.11)	1.16667	0.752773	2	0.632456	0.583333	< 2-fold	7.3706	7.58433	0.97182	1.029	1	NA	NA	NA
9830|fgenesh1_pg.C_chr_14000175	9830	4	4	5	5	4	5	7	7	7	7	7	7	95% (0.041)	4.5	0.547723	7	0	0.642857	< 2-fold	129.618	167.334	0.774607	1.29098	0.922613	amino acid metabolism	Cystathionine beta-lyases/cystathionine gamma-synthases	NA
9852|fgenesh1_pg.C_chr_14000197	9852	1	2	0	1	1	2	2	1	1	1	2	1	0% (0.27)	1.16667	0.752773	1.33333	0.516398	0.875	< 2-fold	88.5216	103.386	0.856222	1.16792	1	signal peptidase complex	Signal peptidase complex subunit	Acting on peptide bonds (peptide hydrolases).
9943|fgenesh1_pg.C_chr_14000288	9943	0	1	2	1	2	1	1	1	1	1	1	1	95% (0.032)	1.16667	0.752773	1	0	1.16667	< 2-fold	21.0695	28.7406	0.733091	1.36409	0.885026	NA	NA	NA
10233|fgenesh1_pg.C_chr_15000223	10233	1	1	1	0	1	1	1	1	3	1	1	2	95% (0.031)	0.833333	0.408248	1.5	0.83666	0.555556	< 2-fold	40.9478	68.7379	0.595708	1.67867	0.465881	electron transport	Phytoene desaturase	NA
10234|fgenesh1_pg.C_chr_15000224	10234	33	37	32	35	34	29	37	30	37	29	27	28	0% (0.33)	33.3333	2.73252	31.3333	4.50185	1.06383	< 2-fold	26.4299	30.4171	0.868916	1.15086	1	electron transport	NA	NA
10417|fgenesh1_pg.C_chr_16a000098	10417	15	16	15	15	17	12	10	14	11	13	13	12	0% (0.12)	15	1.67332	12.1667	1.47196	1.23288	< 2-fold	NA	NA	NA	NA	NA	NA	NA	NA
10527|fgenesh1_pg.C_chr_16b000046	10527	2	1	1	3	1	1	1	1	2	1	1	1	0% (0.41)	1.5	0.83666	1.16667	0.408248	1.28571	< 2-fold	NA	NA	NA	NA	NA	NA	Vesicle coat protein clathrin, light chain	NA
10567|fgenesh1_pg.C_chr_17000030	10567	2	1	1	1	1	0	1	2	2	1	1	2	0% (0.49)	1	0.632456	1.5	0.547723	0.666667	< 2-fold	55.2423	60.3553	0.915285	1.09256	1	metabolism	Glucosamine 6-phosphate synthetases, contain amidotransferase and phosphosugar isomerase domains	Glutamine-fructose-6-phosphate transaminase (isomerizing).
11068|fgenesh1_pg.C_chr_19a_19000011	11068	9	6	6	8	8	3	5	4	3	3	4	6	95% (0.045)	6.66667	2.16025	4.16667	1.16905	1.6	< 2-fold	NA	NA	NA	NA	NA	threonine endopeptidase activity	20S proteasome, regulatory subunit alpha type PSMA6/SCL1	Proteasome endopeptidase complex.
11111|fgenesh1_pg.C_chr_19a_19000054	11111	1	1	1	1	1	0	1	1	2	1	1	1	0% (0.25)	0.833333	0.408248	1.16667	0.408248	0.714286	< 2-fold	NA	NA	NA	NA	NA	transcription	Uncharacterized conserved protein	DNA topoisomerase.
11175|fgenesh1_pg.C_chr_19a_19000118	11175	1	2	1	0	1	2	1	1	0	2	1	1	0% (0.28)	1.16667	0.752773	1	0.632456	1.16667	< 2-fold	NA	NA	NA	NA	NA	NA	Mitochondrial inner membrane protein (mitofilin)	NA
11332|fgenesh1_pg.C_chr_19c_29000018	11332	1	1	0	2	1	1	1	1	1	1	1	1	0% (0.50)	1	0.632456	1	0	1	< 2-fold	NA	NA	NA	NA	NA	catalytic activity	Enoyl-CoA hydratase	Enoyl-CoA hydratase.
11411|fgenesh1_pg.C_chr_20000007	11411	10	11	11	9	10	14	12	13	13	12	15	16	0% (0.095)	10.8333	1.7224	13.5	1.64317	0.802469	< 2-fold	75.865	72.6499	1.04426	0.95762	1	main pathways of carbohydrate metabolism	Citrate synthase	Citrate (si)-synthase.
11501|fgenesh1_pg.C_chr_20000097	11501	5	1	1	1	1	1	1	1	5	2	2	2	0% (0.40)	1.66667	1.63299	2.16667	1.47196	0.769231	< 2-fold	992.872	1265.86	0.784343	1.27495	0.930353	photosynthesis light harvesting	NA	NA
12152|fgenesh1_pg.C_chr_24000028	12152	7	1	3	4	4	4	5	5	3	3	2	4	0% (0.52)	3.83333	1.94079	3.66667	1.21106	1.04545	< 2-fold	60.3049	57.9602	1.04045	0.96112	1	cysteine-type endopeptidase activity	3-oxoacyl-(acyl-carrier-protein) synthase (I and II)	3-oxoacyl-[acyl-carrier protein] synthase.
12191|fgenesh1_pg.C_chr_24000067	12191	0	1	2	1	1	1	1	1	1	1	1	0	0% (0.32)	1	0.632456	0.833333	0.408248	1.2	< 2-fold	1.71236	1.99588	0.85795	1.16557	1	NA	SWI-SNF chromatin-remodeling complex protein	NA
12594|gw1.18.7.1	12594	2	2	2	2	2	0	1	1	1	1	1	1	95% (0.048)	1.66667	0.816497	1	0	1.66667	< 2-fold	21.3673	9.73987	2.1938	0.455831	0.0802196	chitin binding	Proteins containing Ca2+-binding EGF-like domains	NA
12810|gw1.4.55.1	12810	1	1	1	1	1	0	1	1	2	1	1	2	0% (0.061)	0.833333	0.408248	1.33333	0.516398	0.625	< 2-fold	2.68022	3.35307	0.799332	1.25104	1	protein-nucleus import, docking	Karyopherin (importin) beta 1	NA
12899|gw1.3.71.1	12899	1	1	0	1	1	1	1	0	1	1	2	1	0% (0.25)	0.833333	0.408248	1	0.632456	0.833333	< 2-fold	NA	NA	NA	NA	NA	nucleotide binding	AAA+-type ATPase	Vesicle-fusing ATPase.
13156|gw1.1.110.1	13156	2	5	3	3	3	3	2	4	2	2	3	2	0% (0.32)	3.16667	0.983192	2.5	0.83666	1.26667	< 2-fold	192.901	155.119	1.24357	0.804139	1	catalytic activity	Acyl-CoA synthetase	Long-chain-fatty-acid--CoA ligase.
13393|gw1.1.130.1	13393	7	10	8	13	9	7	9	10	12	12	9	13	0% (0.16)	9	2.28035	10.8333	1.7224	0.830769	< 2-fold	NA	NA	NA	NA	NA	catalytic activity	Alpha-isopropylmalate synthase/homocitrate synthase	NA
13653|gw1.6.125.1	13653	1	1	1	1	1	1	1	1	1	1	1	3	0% (0.49)	1	0	1.33333	0.816497	0.75	< 2-fold	40.7244	52.3718	0.777603	1.286	0.931846	protein binding	Chaperonin complex component, TCP-1 eta subunit (CCT7)	NA
14106|gw1.7.120.1	14106	1	1	1	1	1	1	1	1	2	0	1	1	0% (0.061)	1	0	1	0.632456	1	< 2-fold	24.9409	32.413	0.769472	1.29959	0.928994	membrane	NA	NA
15093|gw1.19c.16.1	15093	1	1	1	1	0	1	1	1	1	1	1	2	0% (0.18)	0.833333	0.408248	1.16667	0.408248	0.714286	< 2-fold	NA	NA	NA	NA	NA	catalytic activity	Serine carboxypeptidases (lysosomal cathepsin A)	Carboxypeptidase C.
15259|gw1.9.88.1	15259	5	4	4	4	3	5	6	9	6	6	7	7	95% (0.029)	4.16667	0.752773	6.83333	1.16905	0.609756	< 2-fold	10.0508	11.6559	0.862293	1.1597	1	RNA binding	Predicted RNA-binding polyribonucleotide nucleotidyltransferase	NA
16169|gw1.6.346.1	16169	2	4	3	3	4	5	3	2	3	2	3	4	0% (0.33)	3.5	1.04881	2.83333	0.752773	1.23529	< 2-fold	1.93571	1.19753	1.61643	0.618648	1	metabolism	Pyruvate dehydrogenase E1, alpha subunit	Pyruvate dehydrogenase (lipoamide).
17214|gw1.3.528.1	17214	5	5	5	3	5	4	6	6	5	5	4	2	0% (0.48)	4.5	0.83666	4.66667	1.50555	0.964286	< 2-fold	NA	NA	NA	NA	NA	amino acid biosynthesis	Acetylglutamate kinase/acetylglutamate synthase	Acetylglutamate kinase.
17349|gw1.1.575.1	17349	3	1	2	2	2	1	2	1	1	1	3	2	0% (0.51)	1.83333	0.752773	1.66667	0.816497	1.1	< 2-fold	6.25384	3.83208	1.63197	0.612756	0.789041	NA	Prohibitin-like protein	NA
19141|gw1.6.562.1	19141	0	1	1	2	1	1	1	1	1	1	1	1	0% (0.51)	1	0.632456	1	0	1	< 2-fold	NA	NA	NA	NA	NA	electron transporter activity	NA	NA
19298|gw1.7.464.1	19298	4	3	3	2	1	3	1	4	3	2	2	2	0% (0.44)	2.66667	1.0328	2.33333	1.0328	1.14286	< 2-fold	294.824	278.624	1.05814	0.945053	1	ATP synthesis coupled proton transport	Mitochondrial F1F0-ATP synthase, subunit delta/ATP16	H(+)-transporting two-sector ATPase.
19541|gw1.1.800.1	19541	1	1	1	1	1	1	1	1	1	2	2	2	95% (0.0037)	1	0	1.5	0.547723	0.666667	< 2-fold	55.6145	145.859	0.381291	2.62267	0.00161243	structural constituent of ribosome	60S ribosomal protein L28	NA
20008|gw1.6.635.1	20008	4	3	3	4	3	3	4	4	3	3	3	4	0% (0.49)	3.33333	0.516398	3.5	0.547723	0.952381	< 2-fold	NA	NA	NA	NA	NA	structural constituent of ribosome	40s ribosomal protein S26	NA
20069|gw1.2.803.1	20069	2	2	1	2	2	1	3	2	1	1	1	3	0% (0.49)	1.66667	0.516398	1.83333	0.983192	0.909091	< 2-fold	163.493	614.011	0.266271	3.75557	2.2761e-08	structural constituent of ribosome	60S acidic ribosomal protein P2	NA
20452|gw1.7.550.1	20452	1	1	1	1	1	1	1	2	2	1	1	1	95% (0.030)	1	0	1.33333	0.516398	0.75	< 2-fold	7.74285	5.98763	1.29314	0.77331	1	structural constituent of ribosome	NA	NA
20603|estExt_fgenesh1_pg.C_chr_10104	20603	1	2	1	0	2	1	2	2	2	1	2	1	0% (0.39)	1.16667	0.752773	1.66667	0.516398	0.7	< 2-fold	3021.72	2993.89	1.0093	0.99079	1	NA	NA	NA
20613|estExt_fgenesh1_pg.C_chr_10127	20613	6	5	5	8	5	5	6	7	7	7	6	8	0% (0.23)	5.66667	1.21106	6.83333	0.752773	0.829268	< 2-fold	85.0969	92.4489	0.920475	1.0864	1	catalytic activity	Ornithine decarboxylase	Diaminopimelate decarboxylase.
20726|estExt_fgenesh1_pg.C_chr_10366	20726	14	11	9	12	10	8	9	13	10	10	7	11	0% (0.42)	10.6667	2.16025	10	2	1.06667	< 2-fold	125.524	119.353	1.0517	0.950844	1	tricarboxylic acid cycle intermediate metabolism	NAD-dependent malate dehydrogenase	Malate dehydrogenase.
20791|estExt_fgenesh1_pg.C_chr_10481	20791	1	1	1	1	1	2	1	1	1	1	1	1	0% (0.68)	1.16667	0.408248	1	0	1.16667	< 2-fold	9.23186	8.30284	1.11189	0.899368	1	catalytic activity	Serine/threonine protein phosphatase	NA
20797|estExt_fgenesh1_pg.C_chr_10495	20797	1	1	1	2	3	3	4	3	5	4	3	3	95% (0.023)	1.83333	0.983192	3.66667	0.816497	0.5	< 2-fold	271	281.418	0.962978	1.03845	1	S-adenosylmethionine-dependent methyltransferase activity	SAM-dependent methyltransferases	NA
20804|estExt_fgenesh1_pg.C_chr_10511	20804	6	9	9	9	8	10	6	7	8	6	9	10	0% (0.36)	8.5	1.3784	7.66667	1.63299	1.1087	< 2-fold	469.783	272.477	1.72412	0.580006	0.294091	NA	NA	NA
20812|estExt_fgenesh1_pg.C_chr_10525	20812	8	9	7	7	7	7	7	5	6	10	8	4	0% (0.35)	7.5	0.83666	6.66667	2.16025	1.125	< 2-fold	534.108	355.904	1.50071	0.666353	0.63832	NA	NA	NA
20931|estExt_fgenesh1_pg.C_chr_10779	20931	3	2	1	2	1	1	2	1	3	2	1	1	0% (0.58)	1.66667	0.816497	1.66667	0.816497	1	< 2-fold	326.614	264.094	1.23673	0.808581	1	NA	NA	NA
20933|estExt_fgenesh1_pg.C_chr_10784	20933	1	1	1	1	1	1	3	1	1	1	1	1	95% (0.030)	1	0	1.33333	0.816497	0.75	< 2-fold	52.1898	42.7916	1.21963	0.819922	1	NA	NA	NA
20951|estExt_fgenesh1_pg.C_chr_10821	20951	1	1	1	1	1	1	1	1	1	1	2	1	0% (0.25)	1	0	1.16667	0.408248	0.857143	< 2-fold	25.8343	29.539	0.874585	1.1434	1	NA	Nuclear receptor coregulator SMRT/SMRTER, contains Myb-like domains	NA
20965|estExt_fgenesh1_pg.C_chr_10846	20965	3	2	2	2	2	1	1	1	1	2	1	4	0% (0.34)	2	0.632456	1.66667	1.21106	1.2	< 2-fold	595.083	800.426	0.743458	1.34507	0.873898	NA	NA	NA
20993|estExt_fgenesh1_pg.C_chr_10921	20993	1	0	1	1	1	1	2	1	1	2	1	1	0% (0.087)	0.833333	0.408248	1.33333	0.516398	0.625	< 2-fold	59.1137	71.3725	0.828242	1.20738	0.983517	nucleotide binding	Putative ATP-dependent Clp-type protease (AAA+ ATPase superfamily)	NA
21058|estExt_fgenesh1_pg.C_chr_11056	21058	2	1	2	2	1	4	3	2	4	1	2	1	0% (0.41)	2	1.09545	2.16667	1.16905	0.923077	< 2-fold	24.6431	12.6938	1.94136	0.515104	0.197414	NA	Cytoskeleton-associated protein and related proteins	NA
21069|estExt_fgenesh1_pg.C_chr_11097	21069	8	6	6	2	4	2	4	6	5	3	5	4	0% (0.52)	4.66667	2.42212	4.5	1.04881	1.03704	< 2-fold	5.21153	3.75225	1.38891	0.719989	0.991637	binding	Mitochondrial oxoglutarate/malate carrier proteins	NA
21161|estExt_fgenesh1_pg.C_chr_20147	21161	11	9	7	8	8	4	13	12	13	6	9	7	0% (0.11)	7.83333	2.31661	10	3.09839	0.783333	< 2-fold	825.805	682.589	1.20981	0.826575	1	hedgehog receptor activity	Predicted patched transmembrane receptor	NA
21175|estExt_fgenesh1_pg.C_chr_20181	21175	48	45	43	39	40	46	31	37	32	33	35	32	95% (0.0036)	43.5	3.50714	33.3333	2.25093	1.305	< 2-fold	1300.2	1006.4	1.29193	0.774033	0.960665	transketolase activity	Transketolase	Transketolase.
21177|estExt_fgenesh1_pg.C_chr_20184	21177	1	2	1	1	1	1	1	1	1	1	1	3	0% (0.38)	1.16667	0.408248	1.33333	0.816497	0.875	< 2-fold	119.865	149.132	0.803754	1.24416	0.952937	dihydrolipoyllysine-residue acetyltransferase activity	Dihydrolipoamide acetyltransferase	Dihydrolipoamide S-acetyltransferase.
21235|estExt_fgenesh1_pg.C_chr_20305	21235	1	3	3	4	3	4	5	5	6	4	7	3	0% (0.051)	3	1.09545	5	1.41421	0.6	< 2-fold	227	325.727	0.696902	1.43492	0.778063	RNA binding	Mitochondrial translation elongation factor EF-Tsmt, catalyzes nucleotide exchange on EF-Tumt	NA
21282|estExt_fgenesh1_pg.C_chr_20398	21282	2	2	1	1	1	2	1	1	1	2	1	1	0% (0.22)	1.5	0.547723	1.16667	0.408248	1.28571	< 2-fold	13.8478	15.488	0.894099	1.11844	1	NA	WD40 repeat protein	NA
21290|estExt_fgenesh1_pg.C_chr_20420	21290	5	7	4	10	6	6	6	3	7	8	5	7	0% (0.47)	6.33333	2.06559	6	1.78885	1.05556	< 2-fold	181.957	176.675	1.0299	0.97097	1	N-acetyl-gamma-glutamyl-phosphate reductase activity	N-acetyl-gamma-glutamyl-phosphate reductase	NA
21306|estExt_fgenesh1_pg.C_chr_20457	21306	4	5	3	5	4	3	2	3	2	2	3	2	0% (0.077)	4	0.894427	2.33333	0.516398	1.71429	< 2-fold	897.277	579.842	1.54745	0.646223	0.555407	NA	NA	NA
21309|estExt_fgenesh1_pg.C_chr_20461	21309	1	1	2	1	1	0	0	1	1	1	1	1	0% (0.51)	1	0.632456	0.833333	0.408248	1.2	< 2-fold	0.223351	0.239505	0.932554	1.07232	1	NA	NA	NA
21419|estExt_fgenesh1_pg.C_chr_20683	21419	1	1	1	4	2	2	4	2	1	2	1	2	0% (0.57)	1.83333	1.16905	2	1.09545	0.916667	< 2-fold	63.0596	87.1798	0.723327	1.3825	0.848056	NA	Projectin/twitchin and related proteins	NA
21472|estExt_fgenesh1_pg.C_chr_20775	21472	7	4	3	4	7	5	6	3	5	4	5	7	0% (0.53)	5	1.67332	5	1.41421	1	< 2-fold	NA	NA	NA	NA	NA	NA	NA	NA
21482|estExt_fgenesh1_pg.C_chr_20795	21482	1	1	1	1	2	1	1	1	1	1	1	1	0% (0.51)	1.16667	0.408248	1	0	1.16667	< 2-fold	216.725	227.61	0.95218	1.05022	1	NA	NA	NA
21517|estExt_fgenesh1_pg.C_chr_20859	21517	2	2	3	4	3	2	2	1	3	3	3	2	0% (0.44)	2.66667	0.816497	2.33333	0.816497	1.14286	< 2-fold	30.2269	45.7455	0.660763	1.5134	0.710916	DNA binding	NA	NA
21538|estExt_fgenesh1_pg.C_chr_20915	21538	1	1	1	1	1	2	1	1	1	0	1	1	0% (0.26)	1.16667	0.408248	0.833333	0.408248	1.4	< 2-fold	98.2746	75.4441	1.30262	0.767686	0.95813	hydrolase activity	Oxoprolinase	5-oxoprolinase (ATP-hydrolysing).
21595|estExt_fgenesh1_pg.C_chr_30024	21595	31	31	33	36	38	31	22	25	24	17	28	31	95% (0.0035)	33.3333	3.01109	24.5	4.84768	1.36054	< 2-fold	196.922	108.017	1.82306	0.548527	0.196569	protein binding	von Willebrand factor and related coagulation proteins	Glucan 1,4-alpha-glucosidase.
21607|estExt_fgenesh1_pg.C_chr_30062	21607	1	1	1	0	1	1	2	1	1	1	1	1	0% (0.12)	0.833333	0.408248	1.16667	0.408248	0.714286	< 2-fold	115.249	146.896	0.784562	1.2746	0.933369	NA	Nucleolar GTPase/ATPase p130	NA
21612|estExt_fgenesh1_pg.C_chr_30072	21612	1	1	1	1	1	1	1	2	1	1	1	2	0% (0.087)	1	0	1.33333	0.516398	0.75	< 2-fold	16.528	32.1735	0.513715	1.94661	0.222064	NA	NA	NA
21640|estExt_fgenesh1_pg.C_chr_30133	21640	5	6	5	2	7	4	5	4	7	7	7	8	0% (0.15)	4.83333	1.7224	6.33333	1.50555	0.763158	< 2-fold	168.184	204.777	0.821302	1.21758	0.972037	metabolism	NADP-dependent isocitrate dehydrogenase	Isocitrate dehydrogenase (NADP+).
21726|estExt_fgenesh1_pg.C_chr_30319	21726	1	1	1	1	1	1	2	1	1	1	1	1	0% (0.27)	1	0	1.16667	0.408248	0.857143	< 2-fold	206.526	122.068	1.69189	0.591054	0.345331	NA	NA	NA
21748|estExt_fgenesh1_pg.C_chr_30363	21748	4	10	9	5	6	7	4	5	5	2	5	6	0% (0.063)	6.83333	2.31661	4.5	1.3784	1.51852	< 2-fold	242.039	265.851	0.910431	1.09838	1	fructose-bisphosphate aldolase activity	Fructose 1,6-bisphosphate aldolase	Fructose-bisphosphate aldolase.
21749|estExt_fgenesh1_pg.C_chr_30366	21749	2	3	4	2	4	4	3	2	3	3	5	3	0% (0.55)	3.16667	0.983192	3.16667	0.983192	1	< 2-fold	526.142	553.975	0.949757	1.0529	1	NA	NA	NA
21751|estExt_fgenesh1_pg.C_chr_30368	21751	2	0	1	0	1	1	1	1	1	1	1	1	0% (0.49)	0.833333	0.752773	1	0	0.833333	< 2-fold	127.608	112.328	1.13603	0.880256	1	NA	Junctional membrane complex protein Junctophilin and related MORN repeat proteins	NA
21815|estExt_fgenesh1_pg.C_chr_30499	21815	31	32	34	32	33	36	31	30	33	30	30	29	0% (0.27)	33	1.78885	30.5	1.3784	1.08197	< 2-fold	47.7972	110.172	0.433841	2.30499	0.020028	methionine adenosyltransferase activity	S-adenosylmethionine synthetase	Methionine adenosyltransferase.
21837|estExt_fgenesh1_pg.C_chr_30547	21837	1	1	1	2	1	1	1	1	1	1	1	1	0% (0.25)	1.16667	0.408248	1	0	1.16667	< 2-fold	37.5975	46.464	0.809175	1.23583	0.965425	cytoplasm	NA	NA
21871|estExt_fgenesh1_pg.C_chr_30615	21871	8	8	6	7	6	7	9	11	9	10	10	9	0% (0.059)	7	0.894427	9.66667	0.816497	0.724138	< 2-fold	41.7667	204.457	0.204281	4.89522	5.24684e-12	structural constituent of ribosome	40S ribosomal protein SA (P40)/Laminin receptor 1	NA
21887|estExt_fgenesh1_pg.C_chr_30646	21887	2	1	1	1	2	2	1	1	1	2	1	1	0% (0.22)	1.5	0.547723	1.16667	0.408248	1.28571	< 2-fold	67.3777	59.8763	1.12528	0.888666	1	NA	NA	NA
21905|estExt_fgenesh1_pg.C_chr_30681	21905	1	1	1	1	1	1	1	1	1	1	2	1	0% (0.18)	1	0	1.16667	0.408248	0.857143	< 2-fold	0.372252	0.718515	0.518086	1.93018	1	NA	NA	NA
21916|estExt_fgenesh1_pg.C_chr_30701	21916	13	12	11	6	11	10	11	9	11	13	12	11	0% (0.37)	10.5	2.42899	11.1667	1.32916	0.940299	< 2-fold	398.757	313.352	1.27255	0.785823	0.976454	NA	NA	NA
21954|estExt_fgenesh1_pg.C_chr_30767	21954	2	1	3	2	2	1	1	2	1	1	1	1	0% (0.11)	1.83333	0.752773	1.16667	0.408248	1.57143	< 2-fold	114.877	53.8886	2.13175	0.469098	0.0406257	NA	NA	NA
21972|estExt_fgenesh1_pg.C_chr_30805	21972	3	3	2	3	6	2	3	3	2	2	2	2	0% (0.25)	3.16667	1.47196	2.33333	0.516398	1.35714	< 2-fold	40.3522	41.0352	0.983355	1.01693	1	NA	NA	NA
22016|estExt_fgenesh1_pg.C_chr_30897	22016	6	5	3	4	1	2	2	4	4	4	3	6	0% (0.43)	3.5	1.87083	3.83333	1.32916	0.913043	< 2-fold	97.1579	63.2293	1.5366	0.650789	0.600371	ATP binding	Multidrug/pheromone exporter, ABC superfamily	Proteasome endopeptidase complex.
22092|estExt_fgenesh1_pg.C_chr_40071	22092	3	4	1	4	3	2	4	2	5	1	4	5	0% (0.30)	2.83333	1.16905	3.5	1.64317	0.809524	< 2-fold	58.4436	77.1206	0.757821	1.31957	0.905447	intracellular protein transport	Vesicle coat complex COPI, beta' subunit	NA
22180|estExt_fgenesh1_pg.C_chr_40245	22180	1	0	1	1	1	0	1	1	0	2	1	0	0% (0.50)	0.666667	0.516398	0.833333	0.752773	0.8	< 2-fold	15.3368	18.6814	0.820967	1.21808	0.990203	NA	NA	NA
22208|estExt_fgenesh1_pg.C_chr_40319	22208	1	1	1	1	1	2	2	2	1	3	2	2	0% (0.17)	1.16667	0.408248	2	0.632456	0.583333	< 2-fold	31.567	222.42	0.141925	7.04597	1.95965e-17	alanine-glyoxylate transaminase activity	Alanine-glyoxylate aminotransferase AGT1	Alanine--glyoxylate aminotransferase.
22213|estExt_fgenesh1_pg.C_chr_40325	22213	16	8	9	10	13	10	9	12	8	9	14	6	0% (0.29)	11	2.96648	9.66667	2.87518	1.13793	< 2-fold	284.699	116.08	2.45261	0.40773	0.0038115	6-phosphofructokinase activity	Pyrophosphate-dependent phosphofructo-1-kinase	6-phosphofructokinase.
22293|estExt_fgenesh1_pg.C_chr_40474	22293	11	11	9	16	10	14	9	15	13	13	16	10	0% (0.34)	11.8333	2.63944	12.6667	2.73252	0.934211	< 2-fold	NA	NA	NA	NA	NA	electron transport	Sulfite reductase (ferredoxin)	Sulfite reductase (ferredoxin).
22301|estExt_fgenesh1_pg.C_chr_40487	22301	4	3	1	1	2	1	2	1	1	1	1	1	0% (0.11)	2	1.26491	1.16667	0.408248	1.71429	< 2-fold	99.0936	76.3223	1.29836	0.770204	0.961242	phosphomannomutase activity	Phosphomannomutase	Phosphomannomutase.
22345|estExt_fgenesh1_pg.C_chr_40571	22345	7	2	2	5	3	1	2	2	1	4	2	3	0% (0.21)	3.33333	2.25093	2.33333	1.0328	1.42857	< 2-fold	28.2912	34.0097	0.831856	1.20213	0.993124	pyruvate kinase activity	Pyruvate kinase	Pyruvate kinase.
22362|estExt_fgenesh1_pg.C_chr_40597	22362	1	1	1	2	1	1	2	1	1	1	1	0	0% (0.61)	1.16667	0.408248	1	0.632456	1.16667	< 2-fold	51.5197	58.5191	0.880392	1.13586	1	acyltransferase activity	NA	Naringenin-chalcone synthase.
22430|estExt_fgenesh1_pg.C_chr_40745	22430	2	1	1	1	1	1	1	1	1	1	1	1	95% (0.032)	1.16667	0.408248	1	0	1.16667	< 2-fold	184.935	75.8433	2.43838	0.410108	0.00487614	NA	NA	NA
22476|estExt_fgenesh1_pg.C_chr_40831	22476	4	2	3	4	5	7	6	6	8	9	7	9	95% (0.0099)	4.16667	1.7224	7.5	1.3784	0.555556	< 2-fold	138.999	461.766	0.301016	3.32208	1.81358e-06	structural constituent of ribosome	60S Ribosomal protein L13	NA
22521|estExt_fgenesh1_pg.C_chr_50025	22521	1	1	2	1	1	1	1	2	2	1	2	3	0% (0.057)	1.16667	0.408248	1.83333	0.752773	0.636364	< 2-fold	51.2964	35.5266	1.44389	0.692575	0.773726	NA	Transcription coactivator	NA
22526|estExt_fgenesh1_pg.C_chr_50031	22526	2	2	1	1	0	1	2	2	3	2	2	3	0% (0.055)	1.16667	0.752773	2.33333	0.516398	0.5	< 2-fold	354.087	229.206	1.54484	0.647317	0.564822	ATP binding	Multidrug/pheromone exporter, ABC superfamily	Proteasome endopeptidase complex.
22527|estExt_fgenesh1_pg.C_chr_50032	22527	1	4	2	3	2	3	1	3	1	1	3	2	0% (0.29)	2.5	1.04881	1.83333	0.983192	1.36364	< 2-fold	55.7634	71.3725	0.781301	1.27992	0.933304	electron transport	NADP/FAD dependent oxidoreductase	NA
22535|estExt_fgenesh1_pg.C_chr_50044	22535	5	5	6	5	4	3	6	6	6	6	6	7	0% (0.15)	4.66667	1.0328	6.16667	0.408248	0.756757	< 2-fold	235.934	738.713	0.319385	3.13102	9.25442e-06	structural constituent of ribosome	40S ribosomal protein S11	NA
22547|estExt_fgenesh1_pg.C_chr_50072	22547	1	1	1	0	2	2	2	2	2	3	2	1	0% (0.11)	1.16667	0.752773	2	0.632456	0.583333	< 2-fold	37.4486	47.2623	0.792356	1.26206	0.947473	NA	Dystonin, GAS (Growth-arrest-specific protein), and related proteins	NA
22565|estExt_fgenesh1_pg.C_chr_50105	22565	8	6	7	8	8	7	5	8	6	6	5	5	0% (0.20)	7.33333	0.816497	5.83333	1.16905	1.25714	< 2-fold	576.321	355.665	1.6204	0.61713	0.438563	transporter activity	Permease of the major facilitator superfamily	NA
22596|estExt_fgenesh1_pg.C_chr_50167	22596	4	3	5	2	2	1	2	4	3	2	1	3	0% (0.44)	2.83333	1.47196	2.5	1.04881	1.13333	< 2-fold	63.7296	59.4771	1.0715	0.933272	1	NA	Dynactin, subunit p25	NA
22599|estExt_fgenesh1_pg.C_chr_50172	22599	1	1	1	1	1	1	2	1	1	1	1	1	95% (0.030)	1	0	1.16667	0.408248	0.857143	< 2-fold	6.55164	9.02136	0.726237	1.37696	0.922965	NA	NA	NA
22610|estExt_fgenesh1_pg.C_chr_50191	22610	21	16	14	20	19	15	30	23	21	25	27	31	95% (0.00056)	17.5	2.88097	26.1667	3.92003	0.66879	< 2-fold	337.335	1019.01	0.331041	3.02078	2.6307e-05	structural constituent of ribosome	Ribosomal protein RPL1/RPL2/RL4L4	NA
22672|estExt_fgenesh1_pg.C_chr_50323	22672	1	1	1	1	1	1	1	1	1	0	1	2	0% (0.12)	1	0	1	0.632456	1	< 2-fold	5.65824	8.30284	0.681482	1.46739	0.87608	NA	Predicted histone tail methylase containing SET domain	NA
22763|estExt_fgenesh1_pg.C_chr_50513	22763	1	1	1	1	1	2	1	3	4	2	2	2	0% (0.055)	1.16667	0.408248	2.33333	1.0328	0.5	< 2-fold	96.9345	64.826	1.4953	0.668761	0.669089	NA	Putative Mg2+ and Co2+ transporter CorD	NA
22766|estExt_fgenesh1_pg.C_chr_50518	22766	3	2	1	1	2	1	2	2	1	2	2	2	0% (0.40)	1.66667	0.816497	1.83333	0.408248	0.909091	< 2-fold	4.54148	3.91192	1.16094	0.861375	1	protein folding	Endoplasmic reticulum glucose-regulated protein (GRP94/endoplasmin), HSP90 family	Chaperonin ATPase.
22770|estExt_fgenesh1_pg.C_chr_50523	22770	1	1	1	1	1	1	1	1	1	2	1	2	95% (0.030)	1	0	1.33333	0.516398	0.75	< 2-fold	79.8854	118.954	0.671564	1.48906	0.715821	tRNA ligase activity	Threonyl-tRNA synthetase	Threonine--tRNA ligase.
22792|estExt_fgenesh1_pg.C_chr_50571	22792	7	7	6	8	8	6	5	5	8	6	8	3	0% (0.26)	7	0.894427	5.83333	1.94079	1.2	< 2-fold	369.721	365.964	1.01027	0.989837	1	GTP binding	GTPase Rab1/YPT1, small G protein superfamily, and related GTP-binding proteins	NA
22842|estExt_fgenesh1_pg.C_chr_50673	22842	1	1	1	1	1	1	1	2	1	0	1	1	0% (0.62)	1	0	1	0.632456	1	< 2-fold	286.039	221.622	1.29066	0.774797	0.963228	transporter activity	NA	NA
22863|estExt_fgenesh1_pg.C_chr_50720	22863	6	6	6	6	5	6	10	9	7	5	5	6	0% (0.23)	5.83333	0.408248	7	2.09762	0.833333	< 2-fold	86.7348	101.79	0.852099	1.17357	1	metalloendopeptidase activity	Metalloendoprotease HMP1 (insulinase superfamily)	NA
22869|estExt_fgenesh1_pg.C_chr_50733	22869	2	1	1	1	1	0	1	1	1	1	1	1	0% (0.25)	1	0.632456	1	0	1	< 2-fold	78.7686	78.6375	1.00167	0.998335	1	nucleic acid binding	Structure-specific endonuclease ERCC1-XPF, catalytic component XPF/ERCC4	DNA ligase (ATP).
23025|estExt_fgenesh1_pg.C_chr_60179	23025	5	7	4	6	7	6	11	10	13	8	8	11	95% (0.0044)	5.83333	1.16905	10.1667	1.94079	0.57377	< 2-fold	837.494	2852.98	0.29355	3.40657	4.60219e-07	structural constituent of ribosome	60S ribosomal protein L10A	NA
23050|estExt_fgenesh1_pg.C_chr_60215	23050	1	1	1	2	1	1	1	2	1	0	1	1	0% (0.28)	1.16667	0.408248	1	0.632456	1.16667	< 2-fold	220.895	228.807	0.965418	1.03582	1	NA	Vesicle coat complex COPI, zeta subunit	NA
23102|estExt_fgenesh1_pg.C_chr_60315	23102	1	1	1	1	2	1	1	1	1	4	3	1	0% (0.15)	1.16667	0.408248	1.83333	1.32916	0.636364	< 2-fold	197.145	244.215	0.807259	1.23876	0.955518	protein binding	Chaperonin complex component, TCP-1 epsilon subunit (CCT5)	Chaperonin ATPase.
23111|estExt_fgenesh1_pg.C_chr_60334	23111	8	7	7	6	12	7	9	9	9	8	8	6	0% (0.44)	7.83333	2.13698	8.16667	1.16905	0.959184	< 2-fold	219.331	237.429	0.923774	1.08252	1	metalloendopeptidase activity	Mitochondrial processing peptidase, alpha subunit	Mitochondrial processing peptidase.
23126|estExt_fgenesh1_pg.C_chr_60368	23126	1	1	2	3	1	1	1	1	1	0	1	1	0% (0.11)	1.5	0.83666	0.833333	0.408248	1.8	< 2-fold	41.6923	43.3504	0.96175	1.03977	1	NA	NA	NA
23205|estExt_fgenesh1_pg.C_chr_60507	23205	4	1	3	2	2	2	3	2	2	2	3	1	0% (0.51)	2.33333	1.0328	2.16667	0.752773	1.07692	< 2-fold	109.368	105.302	1.03861	0.962828	1	NA	NA	NA
23216|estExt_fgenesh1_pg.C_chr_60539	23216	1	1	1	2	1	1	1	3	3	1	1	4	95% (0.037)	1.16667	0.408248	2.16667	1.32916	0.538462	< 2-fold	37.8208	55.0862	0.686576	1.4565	0.775696	NA	NA	NA
23228|estExt_fgenesh1_pg.C_chr_60563	23228	19	18	19	18	22	15	16	20	22	22	22	16	0% (0.31)	18.5	2.25832	19.6667	2.94392	0.940678	< 2-fold	209.131	408.356	0.51213	1.95263	0.133504	ketol-acid reductoisomerase activity	NA	Ketol-acid reductoisomerase.
23329|estExt_fgenesh1_pg.C_chr_60764	23329	15	11	15	16	10	15	14	14	16	16	14	14	0% (0.32)	13.6667	2.50333	14.6667	1.0328	0.931818	< 2-fold	NA	NA	NA	NA	NA	protein binding	Mitochondrial chaperonin, Cpn60/Hsp60p	Chaperonin ATPase.
23507|estExt_fgenesh1_pg.C_chr_70450	23507	1	1	0	1	1	1	1	1	1	2	1	1	0% (0.31)	0.833333	0.408248	1.16667	0.408248	0.714286	< 2-fold	20.3994	17.0049	1.19962	0.833595	1	NA	NA	NA
23509|estExt_fgenesh1_pg.C_chr_70454	23509	1	1	2	1	1	1	2	2	2	1	0	1	0% (0.60)	1.16667	0.408248	1.33333	0.816497	0.875	< 2-fold	184.563	100.592	1.83476	0.545029	0.186014	proteolysis and peptidolysis	NA	NA
23528|estExt_fgenesh1_pg.C_chr_70491	23528	6	5	2	4	5	4	4	6	5	3	6	5	0% (0.38)	4.33333	1.36626	4.83333	1.16905	0.896552	< 2-fold	344.259	321.575	1.07054	0.934109	1	GTP binding	GTPase Rab11/YPT3, small G protein superfamily	NA
23556|estExt_fgenesh1_pg.C_chr_70546	23556	1	1	2	3	2	2	4	3	5	4	1	1	0% (0.16)	1.83333	0.752773	3	1.67332	0.611111	< 2-fold	434.94	412.987	1.05316	0.949526	1	NA	NA	NA
23657|estExt_fgenesh1_pg.C_chr_80021	23657	1	2	2	1	1	2	3	2	2	2	3	2	0% (0.090)	1.5	0.547723	2.33333	0.516398	0.642857	< 2-fold	761.48	874.433	0.870827	1.14833	1	binding	Globins and related hemoproteins	NA
23762|estExt_fgenesh1_pg.C_chr_80241	23762	1	1	1	0	1	1	1	1	1	1	1	2	0% (0.11)	0.833333	0.408248	1.16667	0.408248	0.714286	< 2-fold	32.1626	32.4928	0.989837	1.01027	1	nucleus	Poly(A)-specific exoribonuclease PARN	Poly(A)-specific ribonuclease.
23813|estExt_fgenesh1_pg.C_chr_80351	23813	11	11	11	10	12	9	2	4	4	6	11	10	95% (0.0055)	10.6667	1.0328	6.16667	3.60093	1.72973	< 2-fold	0.0744505	0.079835	0.932554	1.07232	1	NA	FOG: Kazal-type serine protease inhibitor domain	NA
23814|estExt_fgenesh1_pg.C_chr_80352	23814	1	1	2	1	1	1	1	1	1	1	1	1	0% (0.38)	1.16667	0.408248	1	0	1.16667	< 2-fold	468.964	273.195	1.71659	0.582551	0.303956	NA	Basement membrane-specific heparan sulfate proteoglycan (HSPG) core protein	NA
23902|estExt_fgenesh1_pg.C_chr_90020	23902	1	1	2	1	1	1	1	2	2	2	1	3	0% (0.057)	1.16667	0.408248	1.83333	0.752773	0.636364	< 2-fold	45.7126	42.4722	1.07629	0.929114	1	ATP binding	Chaperone HSP104 and related ATP-dependent Clp proteases	NA
23918|estExt_fgenesh1_pg.C_chr_90050	23918	6	5	2	6	4	4	5	5	7	4	6	4	0% (0.33)	4.5	1.51658	5.16667	1.16905	0.870968	< 2-fold	60.2304	173.881	0.34639	2.88692	0.000151609	NA	NA	NA
23960|estExt_fgenesh1_pg.C_chr_90149	23960	6	6	6	5	6	3	3	1	5	4	5	4	0% (0.12)	5.33333	1.21106	3.66667	1.50555	1.45455	< 2-fold	1168.5	1013.43	1.15302	0.867287	1	NA	NA	NA
24034|estExt_fgenesh1_pg.C_chr_90291	24034	2	1	2	1	2	1	1	1	0	1	1	1	0% (0.093)	1.5	0.547723	0.833333	0.408248	1.8	< 2-fold	54.3489	53.729	1.01154	0.988594	1	NA	Claspin, protein mediating phosphorylation and activation of Chk1 protein kinase in the DNA replication checkpoint response	NA
24042|estExt_fgenesh1_pg.C_chr_90302	24042	0	1	1	2	1	1	1	1	1	1	1	1	0% (0.51)	1	0.632456	1	0	1	< 2-fold	110.41	85.5831	1.29009	0.775139	0.966828	zinc ion binding	Cytosine deaminase FCY1 and related enzymes	NA
24056|estExt_fgenesh1_pg.C_chr_90337	24056	5	3	4	3	6	3	4	3	5	5	4	4	0% (0.48)	4	1.26491	4.16667	0.752773	0.96	< 2-fold	16.0069	10.7777	1.48518	0.673319	0.7938	protein kinase activity	Ca2+/calmodulin-dependent protein kinase, EF-Hand protein superfamily	NA
24060|estExt_fgenesh1_pg.C_chr_90342	24060	15	15	18	16	20	17	14	18	16	15	14	13	0% (0.26)	16.8333	1.94079	15	1.78885	1.12222	< 2-fold	6.03049	6.22713	0.968422	1.03261	1	NA	NA	NA
24084|estExt_fgenesh1_pg.C_chr_90378	24084	1	1	1	1	1	1	2	1	0	1	0	1	0% (0.12)	1	0	0.833333	0.752773	1.2	< 2-fold	45.1914	53.1701	0.849941	1.17655	1	protein binding	Chaperonin complex component, TCP-1 delta subunit (CCT4)	Chaperonin ATPase.
24132|estExt_fgenesh1_pg.C_chr_100088	24132	2	1	1	2	2	2	2	1	1	1	1	1	0% (0.23)	1.66667	0.516398	1.16667	0.408248	1.42857	< 2-fold	187.466	183.142	1.02361	0.97693	1	mitochondrial electron transport, NADH to ubiquinone	NADH-ubiquinone oxidoreductase, NUFS7/PSST/20 kDa subunit	NA
24146|estExt_fgenesh1_pg.C_chr_100125	24146	2	1	1	1	1	1	1	1	2	3	0	2	0% (0.49)	1.16667	0.408248	1.5	1.04881	0.777778	< 2-fold	83.3101	101.79	0.818454	1.22182	0.970884	protein phosphatase type 2A activity	Protein phosphatase 2A regulatory subunit A and related proteins	Serine/threonine specific protein phosphatase.
24220|estExt_fgenesh1_pg.C_chr_100276	24220	3	1	3	1	1	1	0	1	2	1	0	3	0% (0.23)	1.66667	1.0328	1.16667	1.16905	1.42857	< 2-fold	41.2456	41.5142	0.993529	1.00651	1	NA	NA	NA
24233|estExt_fgenesh1_pg.C_chr_100317	24233	1	2	1	1	1	1	1	1	1	1	1	1	0% (0.19)	1.16667	0.408248	1	0	1.16667	< 2-fold	75.6417	98.9156	0.76471	1.30769	0.913751	NA	Uncharacterized conserved protein	NA
24245|estExt_fgenesh1_pg.C_chr_100342	24245	2	1	1	1	1	1	1	1	1	1	1	1	0% (0.22)	1.16667	0.408248	1	0	1.16667	< 2-fold	41.3945	41.5142	0.997116	1.00289	1	NA	NA	NA
24247|estExt_fgenesh1_pg.C_chr_100346	24247	1	5	2	2	4	2	3	3	2	1	2	2	0% (0.37)	2.66667	1.50555	2.16667	0.752773	1.23077	< 2-fold	96.19	109.933	0.874989	1.14287	1	NA	NA	NA
24248|estExt_fgenesh1_pg.C_chr_100347	24248	17	15	18	18	21	16	21	20	24	21	20	24	95% (0.049)	17.5	2.07364	21.6667	1.8619	0.807692	< 2-fold	5.36044	96.8399	0.0553536	18.0657	1.68824e-21	catalytic activity	Multifunctional pyrimidine synthesis protein CAD (includes carbamoyl-phophate synthetase, aspartate transcarbamylase, and glutamine amidotransferase)	NA
24250|estExt_fgenesh1_pg.C_chr_100355	24250	3	3	3	3	2	3	5	6	6	6	6	5	95% (0.011)	2.83333	0.408248	5.66667	0.516398	0.5	< 2-fold	463.752	722.267	0.642078	1.55744	0.602033	transporter activity	Urea transporter	NA
24262|estExt_fgenesh1_pg.C_chr_100371	24262	8	11	11	9	6	5	9	11	8	8	10	9	0% (0.33)	8.33333	2.50333	9.16667	1.16905	0.909091	< 2-fold	1227.09	3407.92	0.360071	2.77723	0.0002095	structural constituent of ribosome	40S ribosomal protein S2/30S ribosomal protein S5	NA
24295|estExt_fgenesh1_pg.C_chr_11a0043	24295	1	1	1	2	1	2	3	1	3	3	2	2	0% (0.14)	1.33333	0.516398	2.33333	0.816497	0.571429	< 2-fold	NA	NA	NA	NA	NA	proton transport	26S proteasome regulatory complex, subunit RPN2/PSMD1	Proteasome endopeptidase complex.
24318|estExt_fgenesh1_pg.C_chr_11a0098	24318	2	1	3	3	2	2	2	1	2	3	2	1	0% (0.35)	2.16667	0.752773	1.83333	0.752773	1.18182	< 2-fold	NA	NA	NA	NA	NA	endopeptidase activity	20S proteasome, regulatory subunit beta type PSMB4/PRE4	Proteasome endopeptidase complex.
24346|estExt_fgenesh1_pg.C_chr_11a0151	24346	17	12	15	11	11	12	12	13	14	11	13	14	0% (0.53)	13	2.44949	12.8333	1.16905	1.01299	< 2-fold	NA	NA	NA	NA	NA	NA	beta-1,6-N-acetylglucosaminyltransferase, contains WSC domain	NA
24399|estExt_fgenesh1_pg.C_chr_11b0008	24399	3	3	2	2	3	4	5	5	2	3	3	3	0% (0.30)	2.83333	0.752773	3.5	1.22474	0.809524	< 2-fold	NA	NA	NA	NA	NA	electron transport	Dihydrolipoamide dehydrogenase	Dihydrolipoamide dehydrogenase.
24423|estExt_fgenesh1_pg.C_chr_120039	24423	3	5	3	5	2	4	6	5	3	6	5	6	0% (0.13)	3.66667	1.21106	5.16667	1.16905	0.709677	< 2-fold	117.557	390.154	0.30131	3.31884	1.9595e-06	structural constituent of ribosome	60S ribosomal protein L14/L17/L23	NA
24475|estExt_fgenesh1_pg.C_chr_120149	24475	2	1	1	3	1	2	1	3	1	1	2	2	0% (0.49)	1.66667	0.816497	1.66667	0.816497	1	< 2-fold	53.6788	52.8508	1.01567	0.984574	1	ATP binding	26S proteasome regulatory complex, ATPase RPT3	Proteasome ATPase.
24491|estExt_fgenesh1_pg.C_chr_120175	24491	2	1	1	1	1	1	1	0	1	1	1	1	0% (0.11)	1.16667	0.408248	0.833333	0.408248	1.4	< 2-fold	3.35027	1.83621	1.82456	0.548076	0.827099	NA	NA	NA
24512|estExt_fgenesh1_pg.C_chr_120214	24512	18	18	15	17	16	19	14	14	12	14	16	14	0% (0.11)	17.1667	1.47196	14	1.26491	1.22619	< 2-fold	358.851	358.14	1.00199	0.998017	1	NA	NA	NA
jgi|Thaps3 24564|estExt_fgenesh1_pg.C_	24564	9	9	8	8	12	7	10	8	9	6	10	7	0% (0.44)	8.83333	1.7224	8.33333	1.63299	1.06	< 2-fold	NA	NA	NA	NA	NA	NA	NA	NA
24564|estExt_fgenesh1_pg.C_chr_120331	24564	5	9	7	7	6	5	10	7	6	6	5	7	0% (0.44)	6.5	1.51658	6.83333	1.7224	0.95122	< 2-fold	NA	NA	NA	NA	NA	NA	NA	NA
24569|estExt_fgenesh1_pg.C_chr_120349	24569	2	2	1	3	1	1	1	1	1	1	1	1	0% (0.14)	1.66667	0.816497	1	0	1.66667	< 2-fold	132.745	111.37	1.19193	0.838974	1	NA	NA	NA
24571|estExt_fgenesh1_pg.C_chr_120353	24571	16	13	15	16	12	11	14	15	12	14	14	15	0% (0.47)	13.8333	2.13698	14	1.09545	0.988095	< 2-fold	132.373	113.925	1.16194	0.860633	1	NA	NA	NA
jgi|Thaps3 24571|estExt_fgenesh1_pg.C_	24571	6	4	5	3	6	7	7	5	5	6	4	7	0% (0.38)	5.16667	1.47196	5.66667	1.21106	0.911765	< 2-fold	132.373	113.925	1.16194	0.860633	1	NA	NA	NA
24572|estExt_fgenesh1_pg.C_chr_120356	24572	1	1	1	1	1	1	2	0	1	1	1	2	0% (0.27)	1	0	1.16667	0.752773	0.857143	< 2-fold	78.2475	85.3436	0.916852	1.09069	1	peroxidase activity	NA	NA
24669|estExt_fgenesh1_pg.C_chr_130204	24669	1	1	1	1	1	1	2	1	1	2	1	2	0% (0.070)	1	0	1.5	0.547723	0.666667	< 2-fold	209.504	339.219	0.617606	1.61916	0.514101	NA	NA	NA
24708|estExt_fgenesh1_pg.C_chr_130293	24708	1	1	1	2	4	2	1	2	1	1	3	3	0% (0.49)	1.83333	1.16905	1.83333	0.983192	1	< 2-fold	149.05	156.556	0.952052	1.05036	1	nucleosome	NA	NA
24709|estExt_fgenesh1_pg.C_chr_130294	24709	1	1	1	1	1	1	1	1	1	1	2	1	0% (0.50)	1	0	1.16667	0.408248	0.857143	< 2-fold	61.1983	60.1158	1.01801	0.982311	1	NA	NA	NA
24710|estExt_fgenesh1_pg.C_chr_130298	24710	10	8	8	9	10	8	5	4	5	4	6	6	95% (0.0087)	8.83333	0.983192	5	0.894427	1.76667	< 2-fold	1727.25	1380.35	1.25132	0.799158	0.99219	1-phosphatidylinositol-3-phosphate 5-kinase activity	NA	NA
24711|estExt_fgenesh1_pg.C_chr_130299	24711	7	6	8	8	6	7	4	5	4	6	5	4	0% (0.066)	7	0.894427	4.66667	0.816497	1.5	< 2-fold	2719.9	1620.41	1.67852	0.595761	0.347397	nucleosome	NA	NA
24725|estExt_fgenesh1_pg.C_chr_130336	24725	2	3	3	2	2	1	1	3	1	1	1	1	0% (0.051)	2.16667	0.752773	1.33333	0.816497	1.625	< 2-fold	569.025	502.561	1.13225	0.883197	1	NA	NA	NA
24735|estExt_fgenesh1_pg.C_chr_130351	24735	4	2	2	2	2	3	3	2	2	1	3	1	0% (0.36)	2.5	0.83666	2	0.894427	1.25	< 2-fold	488.321	336.904	1.44944	0.689923	0.727368	transporter activity	Endosomal membrane proteins, EMP70	NA
24753|estExt_fgenesh1_pg.C_chr_140015	24753	1	1	0	1	1	2	1	0	0	1	1	1	0% (0.13)	1	0.632456	0.666667	0.516398	1.5	< 2-fold	115.324	80.3939	1.43449	0.697114	0.767127	protein binding	Vacuolar protein sorting-associated protein	NA
24769|estExt_fgenesh1_pg.C_chr_140042	24769	1	3	1	2	1	1	3	2	3	2	2	1	0% (0.18)	1.5	0.83666	2.16667	0.752773	0.692308	< 2-fold	5296.63	4774.85	1.10928	0.901488	1	NA	NA	NA
24816|estExt_fgenesh1_pg.C_chr_140126	24816	10	6	5	6	5	3	4	3	5	7	5	5	0% (0.28)	5.83333	2.31661	4.83333	1.32916	1.2069	< 2-fold	335.176	296.587	1.13011	0.884869	1	aspartate-ammonia ligase activity	NA	Aspartate--ammonia ligase.
24835|estExt_fgenesh1_pg.C_chr_140156	24835	1	0	1	0	1	1	1	2	1	1	1	1	0% (0.12)	0.666667	0.516398	1.16667	0.408248	0.571429	< 2-fold	2.75467	4.23126	0.651029	1.53603	0.90905	NA	Nuclear protein, contains WD40 repeats	NA
24862|estExt_fgenesh1_pg.C_chr_140201	24862	2	1	0	3	1	1	2	3	2	1	1	1	0% (0.30)	1.33333	1.0328	1.66667	0.816497	0.8	< 2-fold	101.625	57.8804	1.75577	0.569549	0.280092	NA	NA	NA
24864|estExt_fgenesh1_pg.C_chr_140203	24864	18	17	19	14	11	16	17	17	15	15	15	15	0% (0.53)	15.8333	2.92689	15.6667	1.0328	1.01064	< 2-fold	1210.64	1261.63	0.959582	1.04212	1	NA	NA	NA
24873|estExt_fgenesh1_pg.C_chr_140220	24873	1	1	1	1	1	2	1	1	1	1	1	0	0% (0.11)	1.16667	0.408248	0.833333	0.408248	1.4	< 2-fold	35.364	31.934	1.10741	0.903009	1	NA	NA	NA
24887|estExt_fgenesh1_pg.C_chr_140244	24887	19	16	17	22	19	20	15	19	20	16	12	20	0% (0.27)	18.8333	2.13698	17	3.2249	1.10784	< 2-fold	516.463	388.876	1.32809	0.752961	0.917381	metabolism	Phosphoadenosine phosphosulfate reductase	NA
24932|estExt_fgenesh1_pg.C_chr_140323	24932	11	14	14	16	18	16	13	10	13	14	10	8	0% (0.063)	14.8333	2.40139	11.3333	2.33809	1.30882	< 2-fold	685.689	528.667	1.29701	0.771002	0.957177	electron transporter activity	Thioredoxin/protein disulfide isomerase	Protein disulfide isomerase.
25022|estExt_fgenesh1_pg.C_chr_150180	25022	4	5	6	3	4	3	8	7	6	5	4	8	0% (0.059)	4.16667	1.16905	6.33333	1.63299	0.657895	< 2-fold	0.0744505	0.079835	0.932554	1.07232	1	catalytic activity	Long-chain acyl-CoA synthetases (AMP-forming)	Long-chain-fatty-acid--CoA ligase.
25116|estExt_fgenesh1_pg.C_chr_16a0048	25116	1	2	1	1	0	1	1	1	1	2	1	1	0% (0.49)	1	0.632456	1.16667	0.408248	0.857143	< 2-fold	NA	NA	NA	NA	NA	phosphoglycerate kinase activity	3-phosphoglycerate kinase	Phosphoglycerate kinase.
25161|estExt_fgenesh1_pg.C_chr_16a0147	25161	1	1	1	1	1	1	1	1	1	1	1	2	0% (0.25)	1	0	1.16667	0.408248	0.857143	< 2-fold	NA	NA	NA	NA	NA	NA	Serine proteinase inhibitor (KU family) with thrombospondin repeats	NA
25262|estExt_fgenesh1_pg.C_chr_170120	25262	1	1	1	1	1	1	1	2	1	1	1	1	0% (0.36)	1	0	1.16667	0.408248	0.857143	< 2-fold	97.2323	92.2893	1.05356	0.949162	1	NA	NA	NA
25295|estExt_fgenesh1_pg.C_chr_170174	25295	6	10	9	11	10	8	5	7	6	6	6	5	95% (0.031)	9	1.78885	5.83333	0.752773	1.54286	< 2-fold	1070.82	361.892	2.95895	0.337957	6.43998e-05	proteolysis and peptidolysis	Glutathione S-transferase	NA
25355|estExt_fgenesh1_pg.C_chr_180107	25355	2	3	0	1	1	1	2	3	2	0	3	2	0% (0.11)	1.33333	1.0328	2	1.09545	0.666667	< 2-fold	201.314	229.047	0.878922	1.13776	1	protein secretion	Transport protein Sec61, alpha subunit	NA
25387|estExt_fgenesh1_pg.C_chr_180192	25387	2	3	4	2	2	3	3	1	1	1	2	2	0% (0.17)	2.66667	0.816497	1.66667	0.816497	1.6	< 2-fold	339.866	192.323	1.76717	0.565877	0.247448	NA	DNA topoisomerase I	NA
25391|estExt_fgenesh1_pg.C_chr_180200	25391	1	1	0	1	1	0	0	2	0	1	0	0	0% (0.50)	0.666667	0.516398	0.5	0.83666	1.33333	< 2-fold	10.7209	8.14317	1.31655	0.759562	0.990454	NA	NA	NA
25439|estExt_fgenesh1_pg.C_chr_180291	25439	1	1	2	1	1	2	3	2	2	1	1	2	0% (0.23)	1.33333	0.516398	1.83333	0.752773	0.727273	< 2-fold	3235.84	3028.38	1.06851	0.935887	1	NA	Serine/threonine protein kinase	NA
25507|estExt_fgenesh1_pg.C_chr_19b_310020	25507	2	1	1	1	1	0	1	3	1	1	1	3	0% (0.15)	1	0.632456	1.66667	1.0328	0.6	< 2-fold	NA	NA	NA	NA	NA	NA	NA	NA
25508|estExt_fgenesh1_pg.C_chr_19b_310022	25508	1	0	2	1	1	1	1	1	1	1	1	1	0% (0.62)	1	0.632456	1	0	1	< 2-fold	NA	NA	NA	NA	NA	NA	NA	NA
25574|estExt_fgenesh1_pg.C_chr_200018	25574	1	1	1	2	1	1	1	0	1	1	1	1	0% (0.35)	1.16667	0.408248	0.833333	0.408248	1.4	< 2-fold	59.7093	56.124	1.06388	0.939954	1	metabolism	Dehydrogenases with different specificities (related to short-chain alcohol dehydrogenases)	Protochlorophyllide reductase.
25605|estExt_fgenesh1_pg.C_chr_200077	25605	6	4	2	6	6	3	5	6	4	5	3	3	0% (0.52)	4.5	1.76068	4.33333	1.21106	1.03846	< 2-fold	499.861	568.026	0.879996	1.13637	1	catalytic activity	Tryptophan synthase beta chain	Tryptophan synthase.
25629|estExt_fgenesh1_pg.C_chr_200124	25629	20	16	15	18	17	14	19	14	22	25	23	21	0% (0.052)	16.6667	2.16025	20.6667	3.82971	0.806452	< 2-fold	99.317	128.934	0.770296	1.2982	0.918966	GTP binding	Mitochondrial elongation factor	NA
25650|estExt_fgenesh1_pg.C_chr_200167	25650	2	3	1	1	1	2	1	2	1	1	0	1	0% (0.30)	1.66667	0.816497	1	0.632456	1.66667	< 2-fold	756.864	1076.89	0.702821	1.42284	0.789431	NA	NA	NA
25686|estExt_fgenesh1_pg.C_chr_220027	25686	1	1	1	1	1	1	0	1	2	0	1	0	0% (0.25)	1	0	0.666667	0.816497	1.5	< 2-fold	2.45687	3.67241	0.669006	1.49475	0.935135	myosin ATPase activity	Uncharacterized conserved coiled-coil protein	Myosin ATPase.
25692|estExt_fgenesh1_pg.C_chr_220046	25692	0	3	1	1	1	3	2	2	1	1	1	1	0% (0.59)	1.5	1.22474	1.33333	0.516398	1.125	< 2-fold	15.4113	15.5678	0.989942	1.01016	1	NA	NA	NA
25708|estExt_fgenesh1_pg.C_chr_220098	25708	0	1	1	1	1	1	1	1	1	1	3	1	0% (0.11)	0.833333	0.408248	1.33333	0.816497	0.625	< 2-fold	64.1763	86.0621	0.745697	1.34103	0.885931	tRNA ligase activity	NA	NA
25772|estExt_fgenesh1_pg.C_chr_220237	25772	16	16	13	14	13	12	15	15	16	19	13	13	0% (0.30)	14	1.67332	15.1667	2.2286	0.923077	< 2-fold	918.645	1016.46	0.903769	1.10648	1	protein binding	Actin and related proteins	NA
25808|estExt_fgenesh1_pg.C_chr_220316	25808	1	1	2	1	1	1	1	1	1	1	2	1	0% (0.38)	1.16667	0.408248	1.16667	0.408248	1	< 2-fold	3.27582	3.1934	1.02581	0.97484	1	binding	Mitochondrial carnitine-acylcarnitine carrier protein	NA
25812|estExt_fgenesh1_pg.C_chr_230010	25812	12	11	10	11	12	11	11	14	13	11	13	18	0% (0.14)	11.1667	0.752773	13.3333	2.58199	0.8375	< 2-fold	5.65824	22.5135	0.251327	3.97888	8.03499e-06	intracellular	60S acidic ribosomal protein P0	NA
25840|estExt_fgenesh1_pg.C_chr_230061	25840	14	11	12	13	14	16	14	13	20	15	19	12	0% (0.16)	13.3333	1.75119	15.5	3.27109	0.860215	< 2-fold	261.47	1053.74	0.248135	4.03007	2.0828e-09	NA	NA	NA
25844|estExt_fgenesh1_pg.C_chr_230068	25844	1	1	1	2	1	1	1	1	1	1	1	1	0% (0.23)	1.16667	0.408248	1	0	1.16667	< 2-fold	311.054	535.214	0.581177	1.72065	0.366523	NA	NA	NA
25892|estExt_fgenesh1_pg.C_chr_240030	25892	6	5	6	10	10	7	7	7	9	8	10	7	0% (0.36)	7.33333	2.16025	8	1.26491	0.916667	< 2-fold	1322.76	1634.22	0.809413	1.23546	0.956414	electron transport	NADP/FAD dependent oxidoreductase	Ferredoxin--NADP(+) reductase.
25918|estExt_fgenesh1_kg.C_chr_10001	25918	22	23	31	23	29	23	30	30	29	28	24	27	0% (0.16)	25.1667	3.81663	28	2.28035	0.89881	< 2-fold	257.599	322.773	0.79808	1.25301	0.945658	mitochondrial outer membrane	Porin/voltage-dependent anion-selective channel protein	NA
25949|estExt_fgenesh1_kg.C_chr_40005	25949	3	3	3	4	4	3	4	5	3	3	5	4	0% (0.31)	3.33333	0.516398	4	0.894427	0.833333	< 2-fold	76.4607	356.783	0.214306	4.66623	1.65618e-11	structural constituent of ribosome	60S ribosomal protein L11	NA
26002|estExt_fgenesh1_kg.C_chr_80013	26002	2	2	1	1	1	2	1	3	2	0	2	2	0% (0.40)	1.5	0.547723	1.66667	1.0328	0.9	< 2-fold	104.975	123.744	0.848324	1.1788	1	mitochondrial electron transport, NADH to ubiquinone	NADH:ubiquinone oxidoreductase, NDUFV2/24 kD subunit	NA
26031|estExt_fgenesh1_kg.C_chr_140007	26031	7	5	7	9	6	6	7	4	7	4	7	5	0% (0.30)	6.66667	1.36626	5.66667	1.50555	1.17647	< 2-fold	124.109	151.128	0.821219	1.2177	0.972665	glycine hydroxymethyltransferase activity	Glycine/serine hydroxymethyltransferase	Glycine hydroxymethyltransferase.
26046|estExt_fgenesh1_kg.C_chr_200002	26046	7	6	8	4	4	5	7	7	8	9	6	6	0% (0.17)	5.66667	1.63299	7.16667	1.16905	0.790698	< 2-fold	36.9274	213.878	0.172657	5.79184	1.51404e-14	structural constituent of ribosome	40S ribosomal protein S3A	NA
26051|estExt_fgenesh1_kg.C_chr_220004	26051	1	4	5	1	4	4	3	2	3	5	5	4	0% (0.36)	3.16667	1.7224	3.66667	1.21106	0.863636	< 2-fold	38.8632	112.807	0.344511	2.90267	0.000172383	glutamate-ammonia ligase activity	Glutamine synthetase	Glutamate--ammonia ligase.
26063|estExt_fgenesh1_pm.C_chr_10018	26063	11	7	9	11	10	9	19	17	16	11	18	18	95% (0.00037)	9.5	1.51658	16.5	2.88097	0.575758	< 2-fold	169.375	839.226	0.201823	4.95484	1.05575e-12	1-alkyl-2-acetylglycerophosphocholine esterase activity	G protein beta subunit-like protein	2-acetyl-1-alkylglycerophosphocholine esterase.
26109|estExt_fgenesh1_pm.C_chr_20021	26109	1	2	1	1	1	1	1	1	1	1	2	1	0% (0.49)	1.16667	0.408248	1.16667	0.408248	1	< 2-fold	71.1002	88.9362	0.799452	1.25086	0.95047	nucleoside metabolism	Ribose-phosphate pyrophosphokinase	Ribose-phosphate pyrophosphokinase.
26131|estExt_fgenesh1_pm.C_chr_20055	26131	15	14	16	18	14	13	11	15	10	10	12	11	0% (0.065)	15	1.78885	11.5	1.87083	1.30435	< 2-fold	NA	NA	NA	NA	NA	electron transport	Ubiquinol cytochrome c reductase, subunit RIP1	Plastoquinol--plastocyanin reductase.
26136|estExt_fgenesh1_pm.C_chr_20063	26136	7	2	3	3	3	3	3	4	1	2	4	2	0% (0.27)	3.5	1.76068	2.66667	1.21106	1.3125	< 2-fold	206.749	244.934	0.844102	1.18469	0.997405	Rab GDP-dissociation inhibitor activity	RAB proteins geranylgeranyltransferase component A (RAB escort protein)	NA
26137|estExt_fgenesh1_pm.C_chr_20064	26137	5	4	4	2	4	4	5	5	4	4	5	7	0% (0.19)	3.83333	0.983192	5	1.09545	0.766667	< 2-fold	25.0898	92.6086	0.270923	3.69108	3.18645e-07	structural constituent of ribosome	60S ribosomal protein L9	NA
26146|estExt_fgenesh1_pm.C_chr_30002	26146	21	18	15	19	17	19	19	15	20	20	18	20	0% (0.41)	18.1667	2.04124	18.6667	1.96638	0.973214	< 2-fold	1855.31	2047.05	0.906332	1.10335	1	protein domain specific binding	Multifunctional chaperone (14-3-3 family)	NA
26221|estExt_fgenesh1_pm.C_chr_40066	26221	4	2	2	1	2	3	4	4	4	6	4	6	95% (0.020)	2.33333	1.0328	4.66667	1.0328	0.5	< 2-fold	283.582	1117.29	0.253812	3.93992	3.76986e-09	structural constituent of ribosome	40S ribosomal protein S13	NA
26224|estExt_fgenesh1_pm.C_chr_40072	26224	1	2	3	2	3	2	4	2	4	3	5	2	0% (0.14)	2.16667	0.752773	3.33333	1.21106	0.65	< 2-fold	22.5585	27.1439	0.831071	1.20327	0.994887	NA	Prohibitin	NA
26250|estExt_fgenesh1_pm.C_chr_50038	26250	2	2	2	2	3	1	3	5	4	3	4	3	0% (0.057)	2	0.632456	3.66667	0.816497	0.545455	< 2-fold	204.59	859.184	0.238121	4.19954	4.87073e-10	structural constituent of ribosome	60S ribosomal protein L26	NA
26366|estExt_fgenesh1_pm.C_chr_100013	26366	1	1	1	1	1	1	1	1	1	1	1	2	0% (0.34)	1	0	1.16667	0.408248	0.857143	< 2-fold	23.6753	30.8163	0.76827	1.30163	0.928521	binding	Mitochondrial oxoglutarate/malate carrier proteins	NA
26367|estExt_fgenesh1_pm.C_chr_100018	26367	0	1	1	3	1	1	2	1	2	3	3	1	0% (0.11)	1.16667	0.983192	2	0.894427	0.583333	< 2-fold	231.243	917.544	0.252024	3.96787	3.30932e-09	structural constituent of ribosome	40S ribosomal protein S15/S22	NA
26436|estExt_fgenesh1_pm.C_chr_170004	26436	6	5	3	2	5	2	6	4	3	5	3	6	0% (0.32)	3.83333	1.7224	4.5	1.3784	0.851852	< 2-fold	41.32	42.7916	0.965611	1.03561	1	metalloendopeptidase activity	Metalloendopeptidase family - saccharolysin & thimet oligopeptidase	Oligopeptidase A.
26457|estExt_fgenesh1_pm.C_chr_200002	26457	1	1	1	1	1	1	1	2	0	1	0	1	0% (0.49)	1	0	0.833333	0.752773	1.2	< 2-fold	3.79698	2.71439	1.39883	0.714882	1	electron transport	Pyridine nucleotide-disulphide oxidoreductase	NA
26492|estExt_Genewise1.C_chr_10028	26492	1	1	1	1	1	1	1	1	2	1	1	1	0% (0.50)	1	0	1.16667	0.408248	0.857143	< 2-fold	NA	NA	NA	NA	NA	phosphoribosylamine-glycine ligase activity	Glycinamide ribonucleotide synthetase (GARS)/Aminoimidazole ribonucleotide synthetase (AIRS)	NA
26573|estExt_Genewise1.C_chr_10188	26573	8	7	6	6	8	4	4	2	4	7	5	7	0% (0.15)	6.5	1.51658	4.83333	1.94079	1.34483	< 2-fold	844.566	792.442	1.06578	0.938283	1	biosynthesis	NA	NA
26678|estExt_Genewise1.C_chr_10428	26678	2	2	4	4	2	3	0	3	2	1	1	3	0% (0.13)	2.83333	0.983192	1.66667	1.21106	1.7	< 2-fold	314.107	147.375	2.13134	0.469189	0.0345384	transketolase activity	Transketolase	Transketolase.
26706|estExt_Genewise1.C_chr_10504	26706	2	4	5	4	4	3	2	3	2	3	3	4	0% (0.27)	3.66667	1.0328	2.83333	0.752773	1.29412	< 2-fold	62.5384	85.0243	0.735536	1.35955	0.870305	endopeptidase activity	20S proteasome, regulatory subunit alpha type PSMA7/PRE6	Proteasome endopeptidase complex.
26726|estExt_Genewise1.C_chr_10542	26726	0	2	1	1	1	1	1	1	1	1	1	2	0% (0.49)	1	0.632456	1.16667	0.408248	0.857143	< 2-fold	51.5942	77.2803	0.667624	1.49785	0.713274	tRNA ligase activity	Isoleucyl-tRNA synthetase	Isoleucine--tRNA ligase.
26868|estExt_Genewise1.C_chr_10857	26868	1	1	1	2	1	1	1	1	3	2	3	1	0% (0.086)	1.16667	0.408248	1.83333	0.983192	0.636364	< 2-fold	119.046	125.9	0.945564	1.05757	1	endopeptidase activity	20S proteasome, regulatory subunit alpha type PSMA3/PRE10	Proteasome endopeptidase complex.
26889|estExt_Genewise1.C_chr_20011	26889	1	1	1	1	1	1	1	4	2	1	1	1	0% (0.15)	1	0	1.66667	1.21106	0.6	< 2-fold	6.40274	20.5974	0.310851	3.21697	0.000670226	structural constituent of ribosome	60S ribosomal protein L38	NA
26893|estExt_Genewise1.C_chr_20015	26893	6	8	5	6	7	7	10	7	7	5	8	7	0% (0.31)	6.5	1.04881	7.33333	1.63299	0.886364	< 2-fold	0.223351	0.399175	0.559533	1.78721	1	RNA binding	Ribosomal protein S18	NA
26941|estExt_Genewise1.C_chr_20089	26941	30	26	21	26	35	29	28	33	34	30	38	38	95% (0.033)	27.8333	4.70815	33.5	4.08656	0.830846	< 2-fold	394.141	773.282	0.509699	1.96194	0.124055	electron transport	Monodehydroascorbate/ferredoxin reductase	Monodehydroascorbate reductase (NADH).
27083|estExt_Genewise1.C_chr_20363	27083	1	1	1	1	1	1	1	1	2	1	1	2	0% (0.061)	1	0	1.33333	0.516398	0.75	< 2-fold	6.84945	6.94565	0.986149	1.01405	1	NA	Translation initiation factor 3, subunit e (eIF-3e)	NA
27167|estExt_Genewise1.C_chr_20518	27167	6	6	9	10	9	6	7	5	10	11	10	13	0% (0.17)	7.66667	1.8619	9.33333	2.87518	0.821429	< 2-fold	132.373	612.814	0.216009	4.62945	1.56271e-11	cysteine-type endopeptidase activity	60S ribosomal protein L7	NA
27273|estExt_Genewise1.C_chr_20720	27273	1	2	3	2	1	1	4	1	3	1	3	1	0% (0.24)	1.66667	0.816497	2.16667	1.32916	0.769231	< 2-fold	8.41291	37.5225	0.22421	4.46011	2.36204e-08	methylenetetrahydrofolate reductase (NADPH) activity	5,10-methylenetetrahydrofolate reductase	Methylenetetrahydrofolate reductase (NADPH).
27276|estExt_Genewise1.C_chr_20723	27276	13	15	13	8	13	13	13	15	17	15	18	16	0% (0.072)	12.5	2.34521	15.6667	1.75119	0.797872	< 2-fold	200.495	148.972	1.34586	0.743021	0.896616	binding	Mitochondrial phosphate carrier protein	NA
27292|estExt_Genewise1.C_chr_20762	27292	11	9	11	8	10	7	11	12	8	10	12	9	0% (0.30)	9.33333	1.63299	10.3333	1.63299	0.903226	< 2-fold	238.018	821.422	0.289763	3.45109	4.3797e-07	structural constituent of ribosome	40S ribosomal protein S4	NA
27656|estExt_Genewise1.C_chr_30700	27656	31	33	30	28	29	25	29	27	28	30	28	25	0% (0.37)	29.3333	2.73252	27.8333	1.7224	1.05389	< 2-fold	602.826	465.917	1.29385	0.772889	0.959699	ATP binding	Molecular chaperones GRP78/BiP/KAR2, HSP70 superfamily	NA
27836|estExt_Genewise1.C_chr_40240	27836	1	1	1	1	1	0	0	1	1	1	2	1	0% (0.31)	0.833333	0.408248	1	0.632456	0.833333	< 2-fold	21.7395	13.7316	1.58317	0.631643	0.623247	transferase activity, transferring hexosyl groups	Chitin synthase/hyaluronan synthase (glycosyltransferases)	Chitin synthase.
27850|estExt_Genewise1.C_chr_40260	27850	9	7	4	6	5	9	6	5	7	4	5	5	0% (0.22)	6.66667	2.06559	5.33333	1.0328	1.25	< 2-fold	221.639	147.615	1.50147	0.666015	0.643974	catalytic activity	Phosphoglycerate mutase	Phosphoglycerate mutase.
27892|estExt_Genewise1.C_chr_40321	27892	9	11	10	11	12	12	6	10	11	6	11	10	0% (0.20)	10.8333	1.16905	9	2.36643	1.2037	< 2-fold	56.359	95.9617	0.587308	1.70269	0.420289	transaminase activity	Ornithine aminotransferase	Ornithine--oxo-acid aminotransferase.
27997|estExt_Genewise1.C_chr_40509	27997	5	3	5	4	3	5	5	2	3	1	3	4	0% (0.19)	4.16667	0.983192	3	1.41421	1.38889	< 2-fold	54.6467	118.395	0.461561	2.16656	0.0466764	catalytic activity	Dihydroxy-acid dehydratase	Dihydroxy-acid dehydratase.
28049|estExt_Genewise1.C_chr_40608	28049	11	16	9	14	11	14	14	16	16	13	14	16	0% (0.14)	12.5	2.58844	14.8333	1.32916	0.842697	< 2-fold	104.826	471.346	0.222398	4.49645	5.59788e-11	structural constituent of ribosome	40S ribosomal protein S3	NA
28189|estExt_Genewise1.C_chr_50104	28189	1	2	1	4	3	3	3	1	1	2	2	5	0% (0.56)	2.33333	1.21106	2.33333	1.50555	1	< 2-fold	28.8868	34.0097	0.849369	1.17734	1	ATP binding	Molecular chaperones HSP70/HSC70, HSP70 superfamily	NA
28209|estExt_Genewise1.C_chr_50148	28209	1	1	2	2	1	1	3	3	4	2	1	3	0% (0.072)	1.33333	0.516398	2.66667	1.0328	0.5	< 2-fold	132.969	566.988	0.234517	4.26408	3.45322e-10	structural constituent of ribosome	40S ribosomal protein S23	NA
28239|estExt_Genewise1.C_chr_50181	28239	23	25	22	23	24	20	22	18	19	21	18	20	0% (0.15)	22.8333	1.7224	19.6667	1.63299	1.16102	< 2-fold	72.887	197.033	0.369923	2.70326	0.000642659	glyceraldehyde-3-phosphate dehydrogenase (phosphorylating) activity	Glyceraldehyde 3-phosphate dehydrogenase	NA
28241|estExt_Genewise1.C_chr_50183	28241	13	6	6	7	6	6	8	9	8	9	8	9	0% (0.25)	7.33333	2.80476	8.5	0.547723	0.862745	< 2-fold	309.342	436.218	0.709144	1.41015	0.805287	glyceraldehyde-3-phosphate dehydrogenase (phosphorylating) activity	Glyceraldehyde 3-phosphate dehydrogenase	Glyceraldehyde 3-phosphate dehydrogenase (phosphorylating).
28330|estExt_Genewise1.C_chr_50359	28330	4	3	4	5	5	5	3	3	4	4	5	6	0% (0.52)	4.33333	0.816497	4.16667	1.16905	1.04	< 2-fold	23.2286	47.7413	0.48655	2.05529	0.117489	IMP cyclohydrolase activity	AICAR transformylase/IMP cyclohydrolase/methylglyoxal synthase	NA
28334|estExt_Genewise1.C_chr_50364	28334	13	16	14	17	16	16	11	10	8	9	12	12	95% (0.011)	15.3333	1.50555	10.3333	1.63299	1.48387	< 2-fold	416.848	112.328	3.711	0.269469	2.29336e-07	glyceraldehyde-3-phosphate dehydrogenase (phosphorylating) activity	Glyceraldehyde 3-phosphate dehydrogenase	Glyceraldehyde 3-phosphate dehydrogenase (phosphorylating).
28425|estExt_Genewise1.C_chr_50552	28425	9	4	7	6	10	10	9	6	8	7	10	10	0% (0.36)	7.66667	2.42212	8.33333	1.63299	0.92	< 2-fold	367.041	1590.79	0.230728	4.3341	1.1432e-10	structural constituent of ribosome	40S ribosomal protein S19	NA
28443|estExt_Genewise1.C_chr_50577	28443	3	4	5	3	3	3	5	5	4	6	4	7	0% (0.098)	3.5	0.83666	5.16667	1.16905	0.677419	< 2-fold	340.834	706.22	0.482617	2.07203	0.0665152	structural constituent of ribosome	60s ribosomal protein L10	NA
28521|estExt_Genewise1.C_chr_60120	28521	1	4	2	3	1	1	3	1	2	3	3	3	0% (0.34)	2	1.26491	2.5	0.83666	0.8	< 2-fold	283.582	571.938	0.495826	2.01684	0.0919886	glycine cleavage complex	Glycine cleavage system H protein (lipoate-binding)	Aminomethyltransferase.
28544|estExt_Genewise1.C_chr_60152	28544	3	3	3	2	2	1	2	2	2	3	2	2	0% (0.51)	2.33333	0.816497	2.16667	0.408248	1.07692	< 2-fold	23.4519	21.0764	1.11271	0.898709	1	dihydrodipicolinate reductase activity	NA	Dihydrodipicolinate reductase.
28570|estExt_Genewise1.C_chr_60184	28570	1	1	1	1	1	1	1	1	1	1	1	2	0% (0.18)	1	0	1.16667	0.408248	0.857143	< 2-fold	65.7398	93.3271	0.704402	1.41964	0.806221	structural constituent of ribosome	60S ribosomal protein 15.5kD/SNU13, NHP2/L7A family (includes ribonuclease P subunit p38), involved in splicing	NA
28682|estExt_Genewise1.C_chr_60390	28682	1	2	0	1	1	1	2	0	1	2	1	2	0% (0.27)	1	0.632456	1.33333	0.816497	0.75	< 2-fold	48.2439	53.6491	0.899249	1.11204	1	protein binding	Chaperonin complex component, TCP-1 theta subunit (CCT8)	Chaperonin ATPase.
29007|estExt_Genewise1.C_chr_70421	29007	2	3	2	3	5	2	3	4	1	2	2	3	0% (0.44)	2.83333	1.16905	2.5	1.04881	1.13333	< 2-fold	132.969	500.486	0.265679	3.76394	2.27969e-08	structural constituent of ribosome	60S ribosomal protein L21	NA
29008|estExt_Genewise1.C_chr_70425	29008	1	1	1	2	2	1	1	0	1	1	1	2	0% (0.51)	1.33333	0.516398	1	0.632456	1.33333	< 2-fold	25.3876	53.4096	0.475338	2.10377	0.087733	amino acid biosynthesis	Homoserine dehydrogenase	NA
29053|estExt_Genewise1.C_chr_70535	29053	4	4	4	2	2	5	2	3	3	4	5	3	0% (0.51)	3.5	1.22474	3.33333	1.0328	1.05	< 2-fold	106.985	112.567	0.950412	1.05218	1	ATP binding	Vacuolar H+-ATPase V1 sector, subunit C	H(+)-transporting two-sector ATPase.
29075|estExt_Genewise1.C_chr_80016	29075	2	4	2	1	2	1	4	3	4	1	4	3	0% (0.13)	2	1.09545	3.16667	1.16905	0.631579	< 2-fold	69.909	105.302	0.663888	1.50628	0.695803	catalytic activity	Argininosuccinate lyase	Argininosuccinate lyase.
29117|estExt_Genewise1.C_chr_80099	29117	5	7	6	7	7	4	3	3	8	10	9	7	0% (0.35)	6	1.26491	6.66667	3.01109	0.9	< 2-fold	136.393	147.136	0.926988	1.07876	1	ATP synthesis coupled proton transport	Vacuolar H+-ATPase V1 sector, subunit E	H(+)-transporting two-sector ATPase.
29217|estExt_Genewise1.C_chr_80258	29217	3	6	7	3	8	7	9	8	7	5	10	8	0% (0.083)	5.66667	2.16025	7.83333	1.7224	0.723404	< 2-fold	154.187	691.85	0.222862	4.48709	4.74543e-11	structural constituent of ribosome	60S ribosomal protein L30	NA
29228|estExt_Genewise1.C_chr_80275	29228	12	14	12	11	12	8	7	10	9	9	9	8	0% (0.082)	11.5	1.97484	8.66667	1.0328	1.32692	< 2-fold	466.358	435.181	1.07164	0.933147	1	terpenoid biosynthesis	NA	NA
29244|estExt_Genewise1.C_chr_80310	29244	13	10	8	7	7	11	5	7	5	5	7	6	95% (0.020)	9.33333	2.42212	5.83333	0.983192	1.6	< 2-fold	412.456	452.585	0.911334	1.09729	1	protein folding	Cyclophilin type peptidyl-prolyl cis-trans isomerase	Peptidylprolyl isomerase.
29304|estExt_Genewise1.C_chr_90079	29304	4	2	2	3	2	2	3	2	2	3	4	2	0% (0.49)	2.5	0.83666	2.66667	0.816497	0.9375	< 2-fold	188.285	234.236	0.803828	1.24405	0.952019	structural molecule activity	Alpha tubulin	NA
29314|estExt_Genewise1.C_chr_90093	29314	5	3	3	7	3	3	2	3	1	2	2	3	0% (0.053)	4	1.67332	2.16667	0.752773	1.84615	< 2-fold	75.4928	125.181	0.603068	1.65819	0.473632	aminopeptidase activity	Predicted aminopeptidase of the M17 family	Leucyl aminopeptidase.
29359|estExt_Genewise1.C_chr_90173	29359	7	8	9	7	6	9	11	9	9	9	8	5	0% (0.32)	7.66667	1.21106	8.5	1.97484	0.901961	< 2-fold	210.993	199.667	1.05672	0.946324	1	ATP synthesis coupled proton transport	Mitochondrial F1F0-ATP synthase, subunit OSCP/ATP5	H(+)-transporting two-sector ATPase.
29375|estExt_Genewise1.C_chr_90200	29375	8	12	11	9	10	10	8	11	8	9	8	10	0% (0.34)	10	1.41421	9	1.26491	1.11111	< 2-fold	NA	NA	NA	NA	NA	photosynthesis light harvesting	NA	NA
29506|estExt_Genewise1.C_chr_100209	29506	1	1	1	1	2	1	1	1	1	1	1	1	0% (0.11)	1.16667	0.408248	1	0	1.16667	< 2-fold	409.999	378.099	1.08437	0.922194	1	ATP binding	Mitochondrial chaperonin	NA
29531|estExt_Genewise1.C_chr_100245	29531	2	1	2	1	0	0	0	2	2	1	2	4	0% (0.22)	1	0.894427	1.83333	1.32916	0.545455	< 2-fold	399.576	1107.07	0.36093	2.77062	0.000262922	structural constituent of ribosome	60S ribosomal protein L35A/L37	NA
29825|estExt_Genewise1.C_chr_130073	29825	7	6	4	5	4	5	10	6	6	6	7	6	0% (0.13)	5.16667	1.16905	6.83333	1.60208	0.756098	< 2-fold	135.425	632.932	0.213965	4.67366	1.1652e-11	intracellular	40S ribosomal protein S8	NA
29842|estExt_Genewise1.C_chr_130094	29842	6	5	6	6	5	7	7	5	3	7	8	6	0% (0.48)	5.83333	0.752773	6	1.78885	0.972222	< 2-fold	1146.84	1391.52	0.824158	1.21336	0.973549	electron transport	NA	NA
29850|estExt_Genewise1.C_chr_130108	29850	7	4	6	4	3	2	4	6	7	2	5	5	0% (0.38)	4.33333	1.8619	4.83333	1.7224	0.896552	< 2-fold	225.808	242.858	0.929795	1.07551	1	iron ion binding	NADH:ubiquinone oxidoreductase, NDUFV1/51kDa subunit	NA
29861|estExt_Genewise1.C_chr_130128	29861	5	5	6	5	5	5	4	7	7	7	9	10	0% (0.075)	5.16667	0.408248	7.33333	2.06559	0.704545	< 2-fold	199.9	232.24	0.860745	1.16178	1	metabolism	Glutamate synthase	Glutamate synthase (NADPH).
29955|estExt_Genewise1.C_chr_140061	29955	4	3	4	3	5	3	4	3	5	7	6	6	0% (0.13)	3.66667	0.816497	5.16667	1.47196	0.709677	< 2-fold	285.89	1219	0.234528	4.26388	2.46542e-10	structural constituent of ribosome	Ribosomal protein S7	NA
30036|estExt_Genewise1.C_chr_140191	30036	1	1	1	2	1	1	1	2	2	1	1	1	0% (0.49)	1.16667	0.408248	1.33333	0.516398	0.875	< 2-fold	524.578	1420.18	0.369373	2.70729	0.000443466	structural constituent of ribosome	40s ribosomal protein S27	NA
30075|estExt_Genewise1.C_chr_140265	30075	6	1	2	4	2	4	4	6	4	3	5	5	0% (0.14)	3.16667	1.83485	4.5	1.04881	0.703704	< 2-fold	15.039	17.404	0.86411	1.15726	1	endopeptidase activity	20S proteasome, regulatory subunit alpha type PSMA5/PUP2	Proteasome endopeptidase complex.
30193|estExt_Genewise1.C_chr_16a0021	30193	1	6	2	4	3	2	4	2	1	3	1	1	0% (0.19)	3	1.78885	2	1.26491	1.5	< 2-fold	NA	NA	NA	NA	NA	nitrogen compound metabolism	NA	Urease.
30301|estExt_Genewise1.C_chr_170107	30301	1	1	2	1	1	2	2	1	2	1	2	1	0% (0.49)	1.33333	0.516398	1.5	0.547723	0.888889	< 2-fold	5.06263	9.26086	0.54667	1.82926	0.55467	catalytic activity	Phosphoribosylformylglycinamidine synthase	Phosphoribosylformylglycinamidine synthase.
30380|estExt_Genewise1.C_chr_180081	30380	11	12	9	12	11	7	5	7	5	6	6	8	95% (0.0090)	10.3333	1.96638	6.16667	1.16905	1.67568	< 2-fold	372.029	102.508	3.62926	0.275538	4.00954e-07	triose-phosphate isomerase activity	Triosephosphate isomerase	Triosephosphate isomerase.
30385|estExt_Genewise1.C_chr_180095	30385	8	8	6	8	5	6	6	5	6	5	5	6	0% (0.22)	6.83333	1.32916	5.5	0.547723	1.24242	< 2-fold	882.313	1135.89	0.776757	1.2874	0.922388	photosynthesis light harvesting	NA	NA
30683|estExt_Genewise1.C_chr_220116	30683	5	4	3	4	4	3	3	2	1	4	4	2	0% (0.18)	3.83333	0.752773	2.66667	1.21106	1.4375	< 2-fold	162.451	151.926	1.06928	0.935212	1	threonine endopeptidase activity	20S proteasome, regulatory subunit alpha type PSMA2/PRE8	Proteasome endopeptidase complex.
30976|e_gw1.1.825.1	30976	2	1	1	1	1	1	1	2	2	2	1	2	0% (0.070)	1.16667	0.408248	1.66667	0.516398	0.7	< 2-fold	NA	NA	NA	NA	NA	protein folding	FKBP-type peptidyl-prolyl cis-trans isomerase	NA
31006|e_gw1.1.672.1	31006	1	1	1	2	2	1	2	1	2	2	3	2	0% (0.24)	1.33333	0.516398	2	0.632456	0.666667	< 2-fold	182.106	169.649	1.07342	0.931597	1	NA	NA	NA
31012|e_gw1.1.533.1	31012	1	1	1	1	1	1	1	1	2	1	1	1	0% (0.51)	1	0	1.16667	0.408248	0.857143	< 2-fold	123.513	195.197	0.632764	1.58037	0.578961	coproporphyrinogen oxidase activity	Coproporphyrinogen III oxidase CPO/HEM13	Coproporphyrinogen oxidase.
31084|e_gw1.1.788.1	31084	6	4	4	5	4	5	4	5	6	3	5	3	0% (0.46)	4.66667	0.816497	4.33333	1.21106	1.07692	< 2-fold	136.393	454.82	0.299884	3.33462	1.64121e-06	structural constituent of ribosome	40S ribosomal protein S14	NA
31091|e_gw1.1.657.1	31091	1	1	1	1	3	3	2	1	1	1	1	1	0% (0.40)	1.66667	1.0328	1.16667	0.408248	1.42857	< 2-fold	225.511	164.46	1.37122	0.729279	0.860831	nucleoside-diphosphate kinase activity	Nucleoside diphosphate kinase	Nucleoside-diphosphate kinase.
31277|e_gw1.1.887.1	31277	1	1	1	1	1	1	2	1	1	1	1	2	0% (0.061)	1	0	1.33333	0.516398	0.75	< 2-fold	NA	NA	NA	NA	NA	structural constituent of ribosome	Ubiquitin-like/40S ribosomal S30 protein fusion	NA
31362|e_gw1.1.279.1	31362	9	12	10	14	10	15	12	13	11	10	9	11	0% (0.42)	11.6667	2.42212	11	1.41421	1.06061	< 2-fold	144.583	106.26	1.36065	0.734945	0.878953	catalytic activity	Succinyl-CoA synthetase, beta subunit	Succinate--CoA ligase (ADP-forming).
31383|e_gw1.1.392.1	31383	42	36	42	39	33	40	36	32	38	36	41	33	0% (0.28)	38.6667	3.55903	36	3.28634	1.07407	< 2-fold	14.0711	15.7275	0.894684	1.11771	1	glyceraldehyde-3-phosphate dehydrogenase (phosphorylating) activity	Glyceraldehyde 3-phosphate dehydrogenase	Glyceraldehyde 3-phosphate dehydrogenase (phosphorylating).
31394|e_gw1.1.253.1	31394	13	12	11	12	13	11	12	13	12	13	12	16	0% (0.32)	12	0.894427	13	1.54919	0.923077	< 2-fold	2.97802	2.55472	1.16569	0.857859	1	catalytic activity	Kynurenine aminotransferase, glutamine transaminase K	Aspartate aminotransferase.
31424|e_gw1.1.326.1	31424	6	2	4	3	3	5	7	4	2	3	4	5	0% (0.43)	3.83333	1.47196	4.16667	1.7224	0.92	< 2-fold	59.337	60.8343	0.975388	1.02523	1	amino acid metabolism	Aspartate aminotransferase/Glutamic oxaloacetic transaminase AAT1/GOT2	Aspartate aminotransferase.
31446|e_gw1.1.889.1	31446	1	1	1	1	1	1	1	2	2	1	1	1	0% (0.49)	1	0	1.33333	0.516398	0.75	< 2-fold	119.121	154.321	0.771902	1.2955	0.920016	structural constituent of ribosome	NA	NA
31451|e_gw1.1.782.1	31451	1	1	1	1	2	1	2	1	2	1	1	1	0% (0.62)	1.16667	0.408248	1.33333	0.516398	0.875	< 2-fold	52.562	69.217	0.759381	1.31686	0.908883	structural constituent of ribosome	Mitochondrial/chloroplast ribosomal protein L15/L10	NA
31569|e_gw1.1.239.1	31569	5	3	5	4	3	3	3	6	5	10	5	6	0% (0.068)	3.83333	0.983192	5.83333	2.31661	0.657143	< 2-fold	94.1799	136.598	0.689469	1.45039	0.764703	GTP binding	Beta tubulin	NA
31635|e_gw1.1.379.1	31635	2	2	2	2	1	1	1	0	2	1	1	2	0% (0.23)	1.66667	0.516398	1.16667	0.752773	1.42857	< 2-fold	NA	NA	NA	NA	NA	NA	Glucose-6-phosphate/phosphate and phosphoenolpyruvate/phosphate antiporter	NA
31636|e_gw1.1.522.1	31636	5	4	3	6	6	5	3	4	4	3	2	3	0% (0.10)	4.83333	1.16905	3.16667	0.752773	1.52632	< 2-fold	86.437	34.5686	2.50045	0.399928	0.0043172	aldose 1-epimerase activity	Uncharacterized enzymes related to aldose 1-epimerase	NA
31749|e_gw1.2.682.1	31749	2	2	2	3	2	1	2	3	2	1	2	1	0% (0.51)	2	0.632456	1.83333	0.752773	1.09091	< 2-fold	NA	NA	NA	NA	NA	photosynthesis light harvesting	NA	NA
31785|e_gw1.2.624.1	31785	2	1	1	2	1	1	1	1	1	1	1	1	0% (0.37)	1.33333	0.516398	1	0	1.33333	< 2-fold	96.4134	68.8178	1.401	0.713778	0.823011	NA	Putative transcriptional regulator DJ-1	NA
31809|e_gw1.2.578.1	31809	1	1	1	1	1	1	2	1	2	3	1	2	95% (0.027)	1	0	1.83333	0.752773	0.545455	< 2-fold	49.0629	66.9017	0.733357	1.36359	0.869585	ATP binding	Adenylate kinase	Adenylate kinase.
31829|e_gw1.2.308.1	31829	14	15	13	14	15	12	13	14	12	13	12	13	0% (0.37)	13.8333	1.16905	12.8333	0.752773	1.07792	< 2-fold	NA	NA	NA	NA	NA	cysteine biosynthesis from serine	Cystathionine beta-synthase and related enzymes	NA
31851|e_gw1.2.405.1	31851	1	2	1	1	2	1	1	1	1	1	3	1	0% (0.37)	1.33333	0.516398	1.33333	0.816497	1	< 2-fold	NA	NA	NA	NA	NA	metabolism	Mitochondrial/plastidial beta-ketoacyl-ACP reductase	3-oxoacyl-[acyl-carrier protein] reductase.
31862|e_gw1.2.498.1	31862	2	2	2	2	1	2	2	2	1	1	2	1	0% (0.42)	1.83333	0.408248	1.5	0.547723	1.22222	< 2-fold	23.9731	39.678	0.60419	1.65511	0.530288	catalytic activity	Serine/threonine protein phosphatase	NA
31912|e_gw1.2.676.1	31912	2	3	2	1	2	1	2	4	2	2	1	3	0% (0.33)	1.83333	0.752773	2.33333	1.0328	0.785714	< 2-fold	133.788	179.868	0.743808	1.34443	0.878076	protein folding	Cyclophilin type peptidyl-prolyl cis-trans isomerase	Peptidylprolyl isomerase.
31930|e_gw1.2.77.1	31930	8	6	7	5	5	4	6	5	8	9	9	8	0% (0.15)	5.83333	1.47196	7.5	1.64317	0.777778	< 2-fold	6.99835	6.54647	1.06903	0.935431	1	metalloendopeptidase activity	AAA+-type ATPase containing the peptidase M41 domain	Metalloendopeptidases.
32022|e_gw1.2.300.1	32022	2	2	1	1	1	1	1	1	1	1	1	2	0% (0.26)	1.33333	0.516398	1.16667	0.408248	1.14286	< 2-fold	26.0577	27.1439	0.959982	1.04169	1	membrane	Prohibitins and stomatins of the PID superfamily	NA
32037|e_gw1.2.270.1	32037	1	2	1	1	1	0	1	1	1	1	1	2	0% (0.37)	1	0.632456	1.16667	0.408248	0.857143	< 2-fold	130.288	138.833	0.938453	1.06558	1	ATP binding	26S proteasome regulatory complex, ATPase RPT6	Proteasome endopeptidase complex.
32201|e_gw1.2.62.1	32201	1	1	2	1	2	1	1	3	1	1	2	1	0% (0.49)	1.33333	0.516398	1.5	0.83666	0.888889	< 2-fold	NA	NA	NA	NA	NA	photosynthesis	Predicted DNA-binding protein, contains SANT and ELM2 domains	NA
32577|e_gw1.3.377.1	32577	3	5	4	2	3	4	2	3	7	8	2	5	0% (0.22)	3.5	1.04881	4.5	2.58844	0.777778	< 2-fold	281.2	277.746	1.01243	0.987719	1	cytoplasm	Aspartate-semialdehyde dehydrogenase	Aspartate-semialdehyde dehydrogenase.
32752|e_gw1.3.718.1	32752	2	1	2	1	1	1	2	1	4	1	2	1	0% (0.22)	1.33333	0.516398	1.83333	1.16905	0.727273	< 2-fold	2.53132	6.70614	0.377462	2.64927	0.167112	structural constituent of ribosome	60s ribosomal protein L24	NA
32860|e_gw1.3.320.1	32860	5	4	4	5	7	4	4	6	4	3	5	6	0% (0.52)	4.83333	1.16905	4.66667	1.21106	1.03571	< 2-fold	1.04231	3.35307	0.310851	3.21697	0.345012	metabolism	Reductases with broad range of substrate specificities	Enoyl-[acyl-carrier protein] reductase (NADH).
32874|e_gw1.3.524.1	32874	10	10	7	10	9	9	6	7	8	8	6	9	0% (0.17)	9.16667	1.16905	7.33333	1.21106	1.25	< 2-fold	343.44	352.871	0.973275	1.02746	1	superoxide dismutase activity	Manganese superoxide dismutase	Superoxide dismutase.
32914|e_gw1.3.583.1	32914	0	2	1	1	2	1	2	3	1	1	1	2	0% (0.31)	1.16667	0.752773	1.66667	0.816497	0.7	< 2-fold	3.12692	2.9539	1.05858	0.944666	1	electron transport	Ubiquinol cytochrome c reductase, subunit RIP1	Ubiquinol--cytochrome c reductase.
32924|e_gw1.3.559.1	32924	1	1	3	1	1	1	1	1	1	1	1	1	95% (0.020)	1.33333	0.816497	1	0	1.33333	< 2-fold	NA	NA	NA	NA	NA	ribulose-phosphate 3-epimerase activity	D-ribulose-5-phosphate 3-epimerase	Ribulose-phosphate 3-epimerase.
32945|e_gw1.3.533.1	32945	4	2	2	3	2	1	1	3	0	2	2	2	0% (0.28)	2.33333	1.0328	1.66667	1.0328	1.4	< 2-fold	2.45687	1.91604	1.28226	0.779872	1	electron transporter activity	Succinate dehydrogenase, Fe-S protein subunit	Succinate dehydrogenase (ubiquinone).
32955|e_gw1.3.410.1	32955	6	5	5	8	3	3	7	7	6	4	6	5	0% (0.29)	5	1.89737	5.83333	1.16905	0.857143	< 2-fold	0.670054	4.63043	0.144707	6.91053	0.00676599	zinc ion binding	Predicted quinone oxidoreductase	NADPH:quinone reductase.
33000|e_gw1.3.102.1	33000	3	1	1	1	1	1	2	1	1	2	2	1	0% (0.30)	1.33333	0.816497	1.5	0.547723	0.888889	< 2-fold	6.17939	21.0764	0.293189	3.41076	0.000211186	formate-tetrahydrofolate ligase activity	C1-tetrahydrofolate synthase	Formate--tetrahydrofolate ligase.
33008|e_gw1.3.187.1	33008	1	1	1	1	1	1	1	1	2	1	1	1	0% (0.18)	1	0	1.16667	0.408248	0.857143	< 2-fold	NA	NA	NA	NA	NA	3-phosphoshikimate 1-carboxyvinyltransferase activity	Pentafunctional AROM protein	3-phosphoshikimate 1-carboxyvinyltransferase.
33018|e_gw1.3.657.1	33018	10	13	13	11	15	10	12	13	13	11	12	11	0% (0.51)	12	2	12	0.894427	1	< 2-fold	2.15906	3.1934	0.676102	1.47907	0.950959	photosynthesis light harvesting	NA	NA
33024|e_gw1.3.526.1	33024	2	2	2	1	1	1	1	1	1	1	1	1	0% (0.12)	1.5	0.547723	1	0	1.5	< 2-fold	79.3642	63.868	1.24263	0.804746	1	catalytic activity	Mitochondrial associated endoribonuclease MAR1 (isochorismatase superfamily)	NA
33104|e_gw1.3.420.1	33104	1	0	2	1	1	1	1	1	1	1	1	1	0% (0.19)	1	0.632456	1	0	1	< 2-fold	15.7091	2.9539	5.31808	0.188038	3.00218e-06	L-serine biosynthesis	D-3-phosphoglycerate dehydrogenase, D-isomer-specific 2-hydroxy acid dehydrogenase superfamily	With NAD(+) or NADP(+) as acceptor.
33126|e_gw1.3.632.1	33126	2	4	4	4	5	3	3	3	1	2	3	3	0% (0.17)	3.66667	1.0328	2.5	0.83666	1.46667	< 2-fold	NA	NA	NA	NA	NA	GTP binding	GTP-binding protein SEC4, small G protein superfamily, and related Ras family GTP-binding proteins	NA
33131|e_gw1.3.608.1	33131	2	3	5	5	4	2	4	5	4	1	2	6	0% (0.49)	3.5	1.3784	3.66667	1.8619	0.954545	< 2-fold	NA	NA	NA	NA	NA	photosynthesis light harvesting	NA	NA
33241|e_gw1.3.684.1	33241	3	4	3	3	3	4	5	6	7	4	5	3	0% (0.094)	3.33333	0.516398	5	1.41421	0.666667	< 2-fold	96.19	336.026	0.286258	3.49335	4.14143e-07	structural constituent of ribosome	60S ribosomal protein L22	NA
33316|e_gw1.4.400.1	33316	1	1	1	1	2	1	1	1	1	1	1	1	0% (0.51)	1.16667	0.408248	1	0	1.16667	< 2-fold	30.5992	47.1027	0.649627	1.53935	0.676598	catalytic activity	dTDP-glucose 4-6-dehydratase/UDP-glucuronic acid decarboxylase	dTDP-glucose 4,6-dehydratase.
33432|e_gw1.4.178.1	33432	2	1	1	1	0	1	1	1	1	1	1	1	0% (0.68)	1	0.632456	1	0	1	< 2-fold	1.78681	1.67654	1.06578	0.938283	1	protein binding	Chaperonin complex component, TCP-1 beta subunit (CCT2)	NA
33606|e_gw1.4.608.1	33606	10	10	9	10	8	8	11	9	7	7	10	9	0% (0.49)	9.16667	0.983192	8.83333	1.60208	1.03774	< 2-fold	NA	NA	NA	NA	NA	photosynthesis light harvesting	NA	NA
33649|e_gw1.4.552.1	33649	1	1	2	1	2	2	1	1	2	1	1	1	0% (0.41)	1.5	0.547723	1.16667	0.408248	1.28571	< 2-fold	36.1829	38.241	0.946183	1.05688	1	endopeptidase activity	20S proteasome, regulatory subunit beta type PSMB6/PSMB9/PRE3	Proteasome endopeptidase complex.
33701|e_gw1.4.464.1	33701	1	0	1	1	1	1	1	1	2	0	0	1	0% (0.63)	0.833333	0.408248	0.833333	0.752773	1	< 2-fold	1.86126	1.03786	1.79337	0.557608	0.98074	NA	NA	NA
33855|e_gw1.4.571.1	33855	2	2	2	1	1	1	1	1	2	1	1	1	0% (0.41)	1.5	0.547723	1.16667	0.408248	1.28571	< 2-fold	NA	NA	NA	NA	NA	protein folding	FKBP-type peptidyl-prolyl cis-trans isomerase	Peptidylprolyl isomerase.
34125|e_gw1.5.359.1	34125	3	3	3	4	5	6	3	7	7	5	6	8	0% (0.071)	4	1.26491	6	1.78885	0.666667	< 2-fold	0.223351	0.79835	0.279766	3.57441	0.948506	NA	NA	NA
34210|e_gw1.5.554.1	34210	2	4	5	4	3	2	3	5	2	3	6	4	0% (0.37)	3.33333	1.21106	3.83333	1.47196	0.869565	< 2-fold	133.341	198.31	0.672385	1.48724	0.71164	nucleosome	Histone H2B	NA
34276|e_gw1.5.424.1	34276	7	7	4	4	5	3	7	6	5	6	6	3	0% (0.38)	5	1.67332	5.5	1.3784	0.909091	< 2-fold	NA	NA	NA	NA	NA	photosynthesis light harvesting	NA	NA
34487|e_gw1.5.36.1	34487	34	32	27	30	31	28	28	29	30	28	27	26	0% (0.28)	30.3333	2.58199	28	1.41421	1.08333	< 2-fold	0	0	#DIV/0!	#DIV/0!	NA	transcription factor activity	Ca2+ transporting ATPase	Calcium-transporting ATPase.
34543|e_gw1.5.29.1	34543	3	6	4	5	3	2	4	6	5	8	4	5	0% (0.13)	3.83333	1.47196	5.33333	1.50555	0.71875	< 2-fold	8.71071	23.1522	0.376237	2.6579	0.0109292	tricarboxylic acid cycle	NA	Phosphoenolpyruvate carboxylase.
34551|e_gw1.5.179.1	34551	1	1	0	1	2	1	1	1	1	1	1	1	0% (0.38)	1	0.632456	1	0	1	< 2-fold	NA	NA	NA	NA	NA	integral to membrane	Inner membrane protein translocase involved in respiratory chain assembly	NA
34592|e_gw1.6.296.1	34592	6	4	5	5	3	3	3	2	5	4	3	1	0% (0.15)	4.33333	1.21106	3	1.41421	1.44444	< 2-fold	179.947	73.1289	2.46068	0.406392	0.00398215	electron transport	NADP/FAD dependent oxidoreductase	Ferredoxin--NADP(+) reductase.
34809|e_gw1.6.273.1	34809	1	1	1	1	3	1	3	1	2	1	1	1	0% (0.30)	1.33333	0.816497	1.5	0.83666	0.888889	< 2-fold	1.34011	1.03786	1.29123	0.774456	1	acetyl-CoA C-acyltransferase activity	Acetyl-CoA acetyltransferase	Acetyl-CoA C-acyltransferase.
34810|e_gw1.6.265.1	34810	6	6	4	10	10	8	6	7	8	7	4	6	0% (0.31)	7.33333	2.42212	6.33333	1.36626	1.15789	< 2-fold	5.58379	4.63043	1.20589	0.829264	1	calcium ion binding	Calreticulin	NA
34830|e_gw1.6.370.1	34830	22	24	22	18	21	23	20	21	28	24	18	19	0% (0.49)	21.6667	2.06559	21.6667	3.7238	1	< 2-fold	NA	NA	NA	NA	NA	calcium ion binding	NA	NA
34850|e_gw1.6.37.1	34850	1	0	1	1	1	1	2	1	1	0	1	1	0% (0.061)	0.833333	0.408248	1	0.632456	0.833333	< 2-fold	30.3013	28.9801	1.04559	0.956397	1	ATP-dependent peptidase activity	Mitochondrial ATP-dependent protease PIM1/LON	Serine endopeptidases.
34864|e_gw1.6.639.1	34864	1	2	2	1	2	1	1	1	2	1	1	1	0% (0.41)	1.5	0.547723	1.16667	0.408248	1.28571	< 2-fold	78.992	80.7132	0.978675	1.02179	1	protein folding	FKBP-type peptidyl-prolyl cis-trans isomerase	Peptidylprolyl isomerase.
35180|e_gw1.6.545.1	35180	2	3	2	1	5	2	2	2	3	3	4	3	0% (0.42)	2.5	1.3784	2.83333	0.752773	0.882353	< 2-fold	9.38076	16.6855	0.56221	1.7787	0.479423	integral to membrane	Peroxisomal membrane protein MPV17 and related proteins	NA
35245|e_gw1.7.493.1	35245	1	2	2	1	2	2	2	1	1	3	2	2	0% (0.49)	1.66667	0.516398	1.83333	0.752773	0.909091	< 2-fold	NA	NA	NA	NA	NA	nucleosome	Histones H3 and H4	NA
35409|e_gw1.7.349.1	35409	3	1	1	1	3	3	2	1	1	1	4	1	0% (0.51)	2	1.09545	1.66667	1.21106	1.2	< 2-fold	117.26	106.26	1.10351	0.906198	1	peroxidase activity	NA	Cytochrome-c peroxidase.
35712|e_gw1.7.159.1	35712	55	61	72	62	65	69	49	58	56	46	53	59	95% (0.014)	64	6.0663	53.5	5.1672	1.19626	< 2-fold	NA	NA	NA	NA	NA	phosphoglycerate kinase activity	3-phosphoglycerate kinase	Phosphoglycerate kinase.
35878|e_gw1.8.35.1	35878	2	1	1	1	1	2	1	1	1	1	1	1	0% (0.093)	1.33333	0.516398	1	0	1.33333	< 2-fold	NA	NA	NA	NA	NA	carbohydrate metabolism	Phosphoglucomutase	Phosphoglucomutase.
35934|e_gw1.8.312.1	35934	9	5	7	7	7	4	5	6	6	5	8	3	0% (0.29)	6.5	1.76068	5.5	1.64317	1.18182	< 2-fold	1155.55	1360.47	0.849374	1.17734	1	electron transporter activity	NA	NA
36078|e_gw1.8.301.1	36078	1	1	1	1	1	1	1	1	2	1	1	2	0% (0.28)	1	0	1.33333	0.516398	0.75	< 2-fold	NA	NA	NA	NA	NA	NA	Alkyl hydroperoxide reductase/peroxiredoxin	NA
36081|e_gw1.8.284.1	36081	6	8	5	7	7	8	7	8	7	6	5	10	0% (0.44)	6.83333	1.16905	7.16667	1.7224	0.953488	< 2-fold	NA	NA	NA	NA	NA	photosynthesis light harvesting	NA	NA
36107|e_gw1.9.211.1	36107	1	1	1	1	1	1	1	2	1	1	1	1	0% (0.49)	1	0	1.16667	0.408248	0.857143	< 2-fold	55.6145	67.3009	0.826356	1.21013	0.981762	NA	Mitochondrial processing peptidase, beta subunit, and related enzymes (insulinase superfamily)	NA
36203|e_gw1.9.118.1	36203	1	2	1	1	1	1	1	1	1	1	1	1	0% (0.32)	1.16667	0.408248	1	0	1.16667	< 2-fold	0.521153	0.63868	0.815985	1.22551	1	sterol 24-C-methyltransferase activity	SAM-dependent methyltransferases	Delta(24)-sterol C-methyltransferase.
36208|e_gw1.9.80.1	36208	2	1	3	2	1	3	2	1	3	3	1	4	0% (0.49)	2	0.894427	2.33333	1.21106	0.857143	< 2-fold	2.60577	5.10944	0.509991	1.96082	0.635284	aminomethyltransferase activity	Aminomethyl transferase	Aminomethyltransferase.
36350|e_gw1.10.204.1	36350	2	1	1	1	1	1	1	2	3	3	2	1	0% (0.17)	1.16667	0.408248	2	0.894427	0.583333	< 2-fold	4.54148	2.87406	1.58016	0.632847	0.90162	proteolysis and peptidolysis	ATP-dependent Clp protease, proteolytic subunit	Endopeptidase Clp.
36462|e_gw1.10.171.1	36462	3	2	5	1	3	3	3	4	3	5	4	3	0% (0.25)	2.83333	1.32916	3.66667	0.816497	0.772727	< 2-fold	202.952	258.905	0.783886	1.2757	0.931316	triose-phosphate isomerase activity	Triosephosphate isomerase	Triosephosphate isomerase.
36525|e_gw1.10.151.1	36525	1	0	1	1	1	0	1	1	1	1	2	2	0% (0.053)	0.666667	0.516398	1.33333	0.516398	0.5	< 2-fold	5.88159	7.9835	0.736718	1.35737	0.937332	phosphoribosylanthranilate isomerase activity	Phosphoribosylanthranilate isomerase	Phosphoribosylanthranilate isomerase.
36576|e_gw1.11a.26.1	36576	1	1	0	1	1	1	1	2	1	1	1	1	0% (0.63)	0.833333	0.408248	1.16667	0.408248	0.714286	< 2-fold	NA	NA	NA	NA	NA	GTP binding	Elongation factor-type GTP-binding protein	NA
36605|e_gw1.11a.172.1	36605	2	1	1	1	1	1	1	1	1	1	1	1	0% (0.35)	1.16667	0.408248	1	0	1.16667	< 2-fold	NA	NA	NA	NA	NA	NA	NA	NA
36614|e_gw1.11a.77.1	36614	1	2	1	2	2	1	1	0	1	2	1	2	0% (0.31)	1.5	0.547723	1.16667	0.752773	1.28571	< 2-fold	NA	NA	NA	NA	NA	diaminopimelate epimerase activity	NA	Diaminopimelate epimerase.
36631|e_gw1.11a.48.1	36631	1	2	3	2	2	4	3	2	2	3	2	1	0% (0.43)	2.33333	1.0328	2.16667	0.752773	1.07692	< 2-fold	NA	NA	NA	NA	NA	metabolism	UDP-N-acetylglucosamine pyrophosphorylase	UDP-N-acetylglucosamine pyrophosphorylase.
36716|e_gw1.11a.36.1	36716	6	6	6	6	5	6	7	8	7	7	5	7	0% (0.27)	5.83333	0.408248	6.83333	0.983192	0.853659	< 2-fold	NA	NA	NA	NA	NA	electron transport	Dihydrolipoamide dehydrogenase	Dihydrolipoamide dehydrogenase.
36788|e_gw1.12.58.1	36788	3	1	4	0	3	2	0	4	1	3	4	2	0% (0.49)	2.16667	1.47196	2.33333	1.63299	0.928571	< 2-fold	2.23351	1.99588	1.11907	0.893603	1	inositol-3-phosphate synthase activity	Myo-inositol-1-phosphate synthase	Myo-inositol-1-phosphate synthase.
37032|e_gw1.13.189.1	37032	9	7	8	5	7	7	7	8	10	11	8	10	0% (0.14)	7.16667	1.32916	9	1.54919	0.796296	< 2-fold	1.26566	5.18928	0.243899	4.10006	0.0397367	structural constituent of ribosome	60s ribosomal protein L6	NA
37047|e_gw1.13.184.1	37047	2	2	2	2	1	2	2	3	3	3	2	2	0% (0.20)	1.83333	0.408248	2.5	0.547723	0.733333	< 2-fold	NA	NA	NA	NA	NA	NA	Ran-binding protein RANBP1 and related RanBD domain proteins	NA
37123|e_gw1.13.54.1	37123	20	20	20	22	26	20	22	20	17	19	20	18	0% (0.27)	21.3333	2.42212	19.3333	1.75119	1.10345	< 2-fold	386.398	386.322	1.0002	0.999802	1	ATP binding	Vacuolar H+-ATPase V1 sector, subunit A	H(+)-transporting two-sector ATPase.
37277|e_gw1.14.72.1	37277	4	6	1	3	4	3	5	4	3	3	3	5	0% (0.43)	3.5	1.64317	3.83333	0.983192	0.913043	< 2-fold	5.06263	5.18928	0.975595	1.02502	1	protein folding	NA	NA
37288|e_gw1.14.51.1	37288	4	1	2	3	2	2	2	2	1	3	3	0	0% (0.28)	2.33333	1.0328	1.83333	1.16905	1.27273	< 2-fold	NA	NA	NA	NA	NA	electron transport	Amine oxidase	Carotene 7,8-desaturase.
37338|e_gw1.14.208.1	37338	9	9	10	13	9	9	11	10	14	8	9	8	0% (0.48)	9.83333	1.60208	10	2.28035	0.983333	< 2-fold	31.0459	20.4378	1.51904	0.658309	0.68423	electron transporter activity	Thioredoxin/protein disulfide isomerase	Protein disulfide isomerase.
37359|e_gw1.14.181.1	37359	3	3	3	3	3	4	4	3	6	2	6	3	0% (0.26)	3.16667	0.408248	4	1.67332	0.791667	< 2-fold	101.997	144.661	0.705077	1.41828	0.80263	proteolysis and peptidolysis	ATP-dependent Clp protease, proteolytic subunit	Endopeptidase Clp.
37409|e_gw1.14.187.1	37409	1	1	1	1	1	1	1	1	1	1	1	2	0% (0.36)	1	0	1.16667	0.408248	0.857143	< 2-fold	3.20137	2.47489	1.29354	0.77307	1	NA	26S proteasome regulatory complex, subunit RPN10/PSMD4	NA
37410|e_gw1.14.53.1	37410	0	1	1	1	1	1	0	1	1	1	1	3	0% (0.34)	0.833333	0.408248	1.16667	0.983192	0.714286	< 2-fold	1.93571	2.79423	0.692755	1.44351	0.97382	protein binding	Chaperonin complex component, TCP-1 alpha subunit (CCT1)	Chaperonin ATPase.
37443|e_gw1.14.239.1	37443	1	1	1	1	2	1	1	1	1	1	1	1	0% (0.11)	1.16667	0.408248	1	0	1.16667	< 2-fold	195.135	191.524	1.01885	0.981497	1	oxidoreductase activity, acting on single donors with incorporation of molecular oxygen	Uncharacterized conserved protein, contains double-stranded beta-helix domain	Acting on single donors with incorporation of molecular oxygen.
37450|e_gw1.14.5.1	37450	2	3	1	3	4	3	3	2	4	1	1	3	0% (0.44)	2.66667	1.0328	2.33333	1.21106	1.14286	< 2-fold	320.36	291.957	1.09729	0.911338	1	oxidoreductase activity	N-arginine dibasic convertase NRD1 and related Zn2+-dependent endopeptidases, insulinase superfamily	NA
37509|e_gw1.14.125.1	37509	7	4	6	5	4	5	10	8	5	5	3	7	0% (0.22)	5.16667	1.16905	6.33333	2.50333	0.815789	< 2-fold	9.82746	8.54235	1.15044	0.869232	1	ATP synthesis coupled proton transport	Vacuolar H+-ATPase V0 sector, subunit d	H(+)-transporting two-sector ATPase.
37628|e_gw1.15.157.1	37628	2	2	2	3	3	3	4	4	3	3	2	4	0% (0.24)	2.5	0.547723	3.33333	0.816497	0.75	< 2-fold	NA	NA	NA	NA	NA	structural constituent of ribosome	40S ribosomal protein S12	NA
37809|e_gw1.16a.66.1	37809	2	2	1	2	4	4	5	3	2	3	3	3	0% (0.29)	2.5	1.22474	3.16667	0.983192	0.789474	< 2-fold	NA	NA	NA	NA	NA	structural constituent of ribosome	40S ribosomal protein S17	NA
37861|e_gw1.17.54.1	37861	1	1	1	1	2	1	1	1	1	1	1	1	0% (0.35)	1.16667	0.408248	1	0	1.16667	< 2-fold	33.7261	38.6401	0.872825	1.14571	1	NA	26S proteasome regulatory complex, subunit RPN3/PSMD3	NA
37911|e_gw1.17.119.1	37911	1	1	1	1	2	2	1	1	1	1	1	1	0% (0.51)	1.33333	0.516398	1	0	1.33333	< 2-fold	3.57362	3.1934	1.11907	0.893603	1	protein folding	FKBP-type peptidyl-prolyl cis-trans isomerase	Peptidylprolyl isomerase.
37976|e_gw1.17.144.1	37976	7	8	7	8	10	9	5	6	6	6	5	4	95% (0.042)	8.16667	1.16905	5.33333	0.816497	1.53125	< 2-fold	500.68	407.957	1.22729	0.814806	1	protein folding	Cyclophilin type peptidyl-prolyl cis-trans isomerase	Peptidylprolyl isomerase.
38066|e_gw1.18.28.1	38066	0	2	1	1	2	1	2	1	5	1	2	1	0% (0.31)	1.16667	0.752773	2	1.54919	0.583333	< 2-fold	24.3453	26.5052	0.91851	1.08872	1	metabolism	Aldehyde dehydrogenase	Aldehyde dehydrogenase (NAD+).
38085|e_gw1.18.71.1	38085	1	1	1	1	1	1	1	1	2	1	1	1	0% (0.25)	1	0	1.16667	0.408248	0.857143	< 2-fold	NA	NA	NA	NA	NA	NA	Glucose-6-phosphate/phosphate and phosphoenolpyruvate/phosphate antiporter	NA
38122|e_gw1.18.155.1	38122	6	9	5	8	7	5	8	8	7	10	10	8	0% (0.13)	6.66667	1.63299	8.5	1.22474	0.784314	< 2-fold	NA	NA	NA	NA	NA	photosynthesis light harvesting	NA	NA
38191|e_gw1.18.22.1	38191	31	33	35	37	31	31	29	33	29	26	28	33	0% (0.19)	33	2.52982	29.6667	2.80476	1.11236	< 2-fold	15.5602	12.9333	1.20311	0.831179	1	protein binding	Mitochondrial chaperonin, Cpn60/Hsp60p	Chaperonin ATPase.
38266|e_gw1.19a.26.1	38266	2	1	1	1	1	1	1	1	1	1	1	2	0% (0.37)	1.16667	0.408248	1.16667	0.408248	1	< 2-fold	NA	NA	NA	NA	NA	glucose-6-phosphate isomerase activity	Glucose-6-phosphate isomerase	Glucose-6-phosphate isomerase.
38306|e_gw1.19b.21.1	38306	1	1	1	1	1	2	1	1	1	1	1	1	0% (0.35)	1.16667	0.408248	1	0	1.16667	< 2-fold	NA	NA	NA	NA	NA	photosynthesis light harvesting	NA	NA
38335|e_gw1.19b.26.1	38335	1	1	1	1	1	1	1	1	2	1	1	1	0% (0.63)	1	0	1.16667	0.408248	0.857143	< 2-fold	NA	NA	NA	NA	NA	threonine endopeptidase activity	20S proteasome, regulatory subunit beta type PSMB3/PUP3	Proteasome endopeptidase complex.
38494|e_gw1.20.149.1	38494	37	40	47	47	53	52	54	56	62	70	71	76	95% (0.0000030)	46	6.38749	64.8333	8.86378	0.709512	< 2-fold	NA	NA	NA	NA	NA	photosynthesis light harvesting	NA	NA
38608|e_gw1.22.126.1	38608	4	5	3	3	5	3	5	5	4	4	5	5	0% (0.27)	3.83333	0.983192	4.66667	0.516398	0.821429	< 2-fold	NA	NA	NA	NA	NA	NA	Predicted dehydrogenase	NA
38656|e_gw1.22.52.1	38656	1	2	0	1	1	1	1	1	1	1	1	1	0% (0.32)	1	0.632456	1	0	1	< 2-fold	NA	NA	NA	NA	NA	N-acetyltransferase activity	Acetylglutamate kinase/acetylglutamate synthase	Amino-acid N-acetyltransferase.
38667|e_gw1.22.164.1	38667	6	6	6	5	7	5	7	5	5	5	9	3	0% (0.52)	5.83333	0.752773	5.66667	2.06559	1.02941	< 2-fold	5.43489	4.7901	1.13461	0.881362	1	photosynthesis light harvesting	NA	NA
38715|e_gw1.22.162.1	38715	9	12	8	8	13	9	8	9	8	10	9	5	0% (0.21)	9.83333	2.13698	8.16667	1.7224	1.20408	< 2-fold	NA	NA	NA	NA	NA	photosynthesis light harvesting	NA	NA
38724|e_gw1.22.138.1	38724	12	10	12	13	9	10	13	10	8	10	12	13	0% (0.51)	11	1.54919	11	2	1	< 2-fold	4.69038	5.18928	0.90386	1.10637	1	peroxidase activity	NA	L-ascorbate peroxidase.
38769|e_gw1.22.72.1	38769	2	1	0	1	1	1	2	1	1	2	1	1	0% (0.61)	1	0.632456	1.33333	0.516398	0.75	< 2-fold	NA	NA	NA	NA	NA	NA	Sortilin and related receptors	NA
38807|e_gw1.23.90.1	38807	5	3	6	8	8	4	5	5	2	6	4	6	0% (0.28)	5.66667	2.06559	4.66667	1.50555	1.21429	< 2-fold	0.446703	2.07571	0.215205	4.64674	0.479277	catalytic activity	NA	NA
38879|e_gw1.23.88.1	38879	18	20	23	25	25	26	16	21	23	19	25	19	0% (0.24)	22.8333	3.18852	20.5	3.20936	1.11382	< 2-fold	NA	NA	NA	NA	NA	photosynthesis light harvesting	NA	NA
38909|e_gw1.24.5.1	38909	1	1	1	1	1	1	1	2	1	1	1	1	0% (0.12)	1	0	1.16667	0.408248	0.857143	< 2-fold	3.20137	1.43703	2.22777	0.44888	0.635616	glutamate-tRNA ligase activity	Glutamyl-tRNA synthetase (mitochondrial)	Glutamate--tRNA ligase.
38925|e_gw1.24.50.1	38925	2	2	1	1	1	1	3	1	1	1	3	1	0% (0.31)	1.33333	0.516398	1.66667	1.0328	0.8	< 2-fold	245.24	859.424	0.285354	3.50442	2.73762e-07	structural constituent of ribosome	40S ribosomal protein S28	NA
38964|estExt_gwp_gw1.C_chr_10077	38964	1	1	0	1	1	1	0	2	1	1	0	1	0% (0.49)	0.833333	0.408248	0.833333	0.752773	1	< 2-fold	NA	NA	NA	NA	NA	chorismate synthase activity	Chorismate synthase	NA
39098|estExt_gwp_gw1.C_chr_10346	39098	13	13	14	14	18	19	11	18	13	22	16	13	0% (0.44)	15.1667	2.63944	15.5	4.03733	0.978495	< 2-fold	150.762	186.574	0.808054	1.23754	0.957023	ATP binding	Molecular chaperones HSP105/HSP110/SSE1, HSP70 superfamily	NA
39143|estExt_gwp_gw1.C_chr_10468	39143	18	18	21	18	12	10	19	17	16	14	19	22	0% (0.24)	16.1667	4.21505	17.8333	2.78687	0.906542	< 2-fold	411.041	674.366	0.609522	1.64063	0.478141	binding	Mitochondrial ADP/ATP carrier proteins	NA
39149|estExt_gwp_gw1.C_chr_10477	39149	1	1	1	1	1	1	1	3	1	3	1	1	95% (0.044)	1	0	1.66667	1.0328	0.6	< 2-fold	32.7582	36.3249	0.901811	1.10888	1	protein folding	Molecular chaperone (HSP90 family)	Chaperonin ATPase.
39157|estExt_gwp_gw1.C_chr_10500	39157	2	2	1	1	1	2	2	1	2	3	1	1	0% (0.49)	1.5	0.547723	1.66667	0.816497	0.9	< 2-fold	85.3947	93.0078	0.918146	1.08915	1	nucleotide binding	26S proteasome regulatory complex, ATPase RPT2	Proteasome endopeptidase complex.
39255|estExt_gwp_gw1.C_chr_10736	39255	1	1	1	1	1	1	2	1	1	2	1	2	0% (0.053)	1	0	1.5	0.547723	0.666667	< 2-fold	40.8733	65.0655	0.628187	1.59188	0.59009	tRNA ligase activity	Glycyl-tRNA synthetase and related class II tRNA synthetase	Glycine--tRNA ligase.
39282|estExt_gwp_gw1.C_chr_10778	39282	6	4	6	5	7	8	4	4	8	8	5	7	0% (0.53)	6	1.41421	6	1.89737	1	< 2-fold	218.661	999.933	0.218676	4.57298	1.84035e-11	structural constituent of ribosome	60s ribosomal protein L15	NA
39299|estExt_gwp_gw1.C_chr_10802	39299	15	11	8	15	12	13	11	13	16	14	12	14	0% (0.32)	12.3333	2.65832	13.3333	1.75119	0.925	< 2-fold	535.746	721.708	0.74233	1.34711	0.872209	GTP binding	GTP-binding ADP-ribosylation factor Arf1	NA
39424|estExt_gwp_gw1.C_chr_20155	39424	6	3	3	3	4	4	5	7	5	7	6	7	95% (0.042)	3.83333	1.16905	6.16667	0.983192	0.621622	< 2-fold	286.411	994.984	0.287855	3.47397	3.56224e-07	structural constituent of ribosome	40S ribosomal protein S2	NA
39497|estExt_gwp_gw1.C_chr_20302	39497	1	2	1	1	1	1	1	1	1	1	1	2	0% (0.62)	1.16667	0.408248	1.16667	0.408248	1	< 2-fold	135.798	195.676	0.693994	1.44093	0.773483	GTP binding	Vesicle coat complex COPII, GTPase subunit SAR1	NA
39499|estExt_gwp_gw1.C_chr_20304	39499	9	10	9	5	9	8	9	10	5	9	10	8	0% (0.48)	8.33333	1.75119	8.5	1.87083	0.980392	< 2-fold	NA	NA	NA	NA	NA	structural constituent of ribosome	60S ribosomal protein L14	NA
39520|estExt_gwp_gw1.C_chr_20334	39520	13	5	9	7	6	9	7	8	5	6	7	8	0% (0.25)	8.16667	2.85774	6.83333	1.16905	1.19512	< 2-fold	333.985	336.185	0.993455	1.00659	1	inorganic diphosphatase activity	NA	Inorganic pyrophosphatase.
39550|estExt_gwp_gw1.C_chr_20403	39550	5	4	3	2	3	2	4	4	5	5	5	5	0% (0.11)	3.16667	1.16905	4.66667	0.516398	0.678571	< 2-fold	102.146	493.141	0.207134	4.8278	3.32728e-12	structural constituent of ribosome	40S ribosomal protein S7	NA
39622|estExt_gwp_gw1.C_chr_20533	39622	1	1	1	1	1	1	1	1	1	3	1	1	95% (0.015)	1	0	1.33333	0.816497	0.75	< 2-fold	93.212	299.142	0.311598	3.20926	6.32148e-06	NA	Transcription factor containing NAC and TS-N domains	NA
39666|estExt_gwp_gw1.C_chr_20632	39666	3	1	2	1	3	1	2	2	3	1	3	2	0% (0.33)	1.83333	0.983192	2.16667	0.752773	0.846154	< 2-fold	235.487	241.501	0.975097	1.02554	1	NA	Cobalamin synthesis protein	NA
39696|estExt_gwp_gw1.C_chr_20679	39696	4	4	8	3	3	4	6	7	6	7	5	8	0% (0.062)	4.33333	1.8619	6.5	1.04881	0.666667	< 2-fold	12.8799	9.10119	1.41519	0.706618	0.900059	metabolism	Glucosamine 6-phosphate synthetases, contain amidotransferase and phosphosugar isomerase domains	Glutamine-fructose-6-phosphate transaminase (isomerizing).
39735|estExt_gwp_gw1.C_chr_20774	39735	4	4	3	6	4	4	5	3	6	8	6	6	0% (0.14)	4.16667	0.983192	5.66667	1.63299	0.735294	< 2-fold	NA	NA	NA	NA	NA	structural constituent of ribosome	60s ribosomal protein L15/L27	NA
39799|estExt_gwp_gw1.C_chr_30089	39799	18	16	17	16	16	16	20	26	19	21	23	24	95% (0.012)	16.5	0.83666	22.1667	2.63944	0.744361	< 2-fold	40.0544	224.177	0.178673	5.59681	5.22256e-14	calcium ion binding	Glycine dehydrogenase (decarboxylating)	Glycine dehydrogenase (decarboxylating).
39802|estExt_gwp_gw1.C_chr_30092	39802	1	1	1	1	1	1	2	2	1	1	1	1	0% (0.22)	1	0	1.33333	0.516398	0.75	< 2-fold	45.7126	59.8763	0.763451	1.30984	0.916248	carbohydrate metabolism	Ubiquitin-specific protease	Ubiquitin thiolesterase.
39813|estExt_gwp_gw1.C_chr_30137	39813	11	8	9	9	10	8	9	11	10	7	12	10	0% (0.37)	9.16667	1.16905	9.83333	1.7224	0.932203	< 2-fold	NA	NA	NA	NA	NA	photosynthesis light harvesting	NA	NA
39841|estExt_gwp_gw1.C_chr_30179	39841	1	1	1	1	1	1	1	1	1	2	2	1	0% (0.28)	1	0	1.33333	0.516398	0.75	< 2-fold	81.151	103.227	0.786144	1.27203	0.93631	ATP binding	Putative arsenite-translocating ATPase	Arsenite-transporting ATPase.
39901|estExt_gwp_gw1.C_chr_30306	39901	3	4	2	1	3	7	5	3	6	2	2	2	0% (0.55)	3.33333	2.06559	3.33333	1.75119	1	< 2-fold	274.573	288.763	0.95086	1.05168	1	phosphoglycerate kinase activity	3-phosphoglycerate kinase	Phosphoglycerate kinase.
39936|estExt_gwp_gw1.C_chr_30380	39936	0	1	2	1	1	1	1	1	1	1	2	1	0% (0.51)	1	0.632456	1.16667	0.408248	0.857143	< 2-fold	20.4739	24.9085	0.821963	1.2166	0.986518	hydrolase activity	Serine/threonine specific protein phosphatase PP1, catalytic subunit	Serine/threonine specific protein phosphatase.
39941|estExt_gwp_gw1.C_chr_30385	39941	2	1	1	1	0	1	0	1	2	1	1	1	0% (0.36)	1	0.632456	1	0.632456	1	< 2-fold	NA	NA	NA	NA	NA	catalytic activity	Branched chain aminotransferase BCAT1, pyridoxal phosphate enzymes type IV superfamily	Branched-chain amino acid aminotransferase.
40107|estExt_gwp_gw1.C_chr_30716	40107	2	2	2	2	1	2	2	3	2	4	3	1	0% (0.27)	1.83333	0.408248	2.5	1.04881	0.733333	< 2-fold	385.654	661.912	0.582636	1.71634	0.371207	translation initiation factor activity	Translation initiation factor 5A (eIF-5A)	NA
40156|estExt_gwp_gw1.C_chr_40019	40156	18	22	20	24	18	17	24	25	30	22	20	20	0% (0.081)	19.8333	2.71416	23.5	3.78153	0.843972	< 2-fold	484.003	455.778	1.06193	0.941685	1	ATP synthesis coupled proton transport	F0F1-type ATP synthase, gamma subunit	H(+)-transporting two-sector ATPase.
40193|estExt_gwp_gw1.C_chr_40090	40193	6	4	4	4	1	4	6	3	5	4	4	5	0% (0.32)	3.83333	1.60208	4.5	1.04881	0.851852	< 2-fold	NA	NA	NA	NA	NA	ATP binding	AAA+-type ATPase	NA
40223|estExt_gwp_gw1.C_chr_40144	40223	1	1	1	2	1	1	1	2	2	2	1	1	0% (0.39)	1.16667	0.408248	1.5	0.547723	0.777778	< 2-fold	28.3656	36.2451	0.782606	1.27778	0.940541	catalytic activity	GMP synthase	GMP synthase (glutamine-hydrolysing).
40312|estExt_gwp_gw1.C_chr_40292	40312	7	3	7	6	5	4	8	6	6	8	8	9	0% (0.078)	5.33333	1.63299	7.5	1.22474	0.711111	< 2-fold	131.926	735.44	0.179384	5.57463	1.5047e-14	structural constituent of ribosome	40S ribosomal protein S16	NA
40323|estExt_gwp_gw1.C_chr_40316	40323	25	29	26	25	30	28	35	32	32	33	26	32	0% (0.067)	27.1667	2.13698	31.6667	3.01109	0.857895	< 2-fold	79.8109	282.935	0.282082	3.54507	2.95256e-07	catalytic activity	Multifunctional pyrimidine synthesis protein CAD (includes carbamoyl-phophate synthetase, aspartate transcarbamylase, and glutamine amidotransferase)	Carbamoyl-phosphate synthase (ammonia).
40329|estExt_gwp_gw1.C_chr_40322	40329	10	9	8	6	9	10	11	9	8	8	11	8	0% (0.40)	8.66667	1.50555	9.16667	1.47196	0.945455	< 2-fold	103.858	445.32	0.233222	4.28776	3.20556e-10	structural constituent of ribosome	60S ribosomal protein L18A	NA
40387|estExt_gwp_gw1.C_chr_40420	40387	1	1	1	1	2	1	1	2	2	2	3	1	0% (0.31)	1.16667	0.408248	1.83333	0.752773	0.636364	< 2-fold	443.948	1799.72	0.246676	4.0539	1.44628e-09	structural constituent of ribosome	60s ribosomal protein L34	NA
40391|estExt_gwp_gw1.C_chr_40430	40391	15	16	14	16	16	16	14	11	11	8	14	10	95% (0.034)	15.5	0.83666	11.3333	2.33809	1.36765	< 2-fold	531.502	332.992	1.59614	0.626511	0.477196	phosphopyruvate hydratase complex	Enolase	Phosphopyruvate hydratase.
40393|estExt_gwp_gw1.C_chr_40432	40393	8	10	8	6	7	7	7	2	8	3	5	5	95% (0.047)	7.66667	1.36626	5	2.28035	1.53333	< 2-fold	113.835	60.0359	1.89611	0.527395	0.148648	pyruvate kinase activity	Pyruvate kinase	Pyruvate kinase.
40483|estExt_gwp_gw1.C_chr_40601	40483	3	3	2	2	4	2	3	3	4	1	3	1	0% (0.51)	2.66667	0.816497	2.5	1.22474	1.06667	< 2-fold	77.5774	82.9486	0.935247	1.06924	1	endopeptidase activity	20S proteasome, regulatory subunit alpha type PSMA4/PRE9	Proteasome endopeptidase complex.
40489|estExt_gwp_gw1.C_chr_40607	40489	1	1	1	1	1	1	1	1	1	1	1	2	0% (0.12)	1	0	1.16667	0.408248	0.857143	< 2-fold	225.957	192.243	1.17537	0.850792	1	NA	UDP-galactose transporter related protein	NA
40522|estExt_gwp_gw1.C_chr_40662	40522	15	15	14	11	13	9	16	18	13	11	14	14	0% (0.24)	12.8333	2.40139	14.3333	2.42212	0.895349	< 2-fold	259.683	256.989	1.01048	0.989624	1	ATP binding	Vacuolar H+-ATPase V1 sector, subunit B	H(+)-transporting two-sector ATPase.
40630|estExt_gwp_gw1.C_chr_50137	40630	15	17	9	10	13	12	17	11	15	15	13	13	0% (0.27)	12.6667	3.01109	14	2.09762	0.904762	< 2-fold	569.323	637.004	0.893752	1.11888	1	NA	Prohibitins and stomatins of the PID superfamily	NA
40655|estExt_gwp_gw1.C_chr_50172	40655	8	6	9	6	8	6	9	6	8	7	6	10	0% (0.40)	7.16667	1.32916	7.66667	1.63299	0.934783	< 2-fold	62.8362	61.6326	1.01953	0.980846	1	homoserine dehydrogenase activity	Homoserine dehydrogenase	Homoserine dehydrogenase.
40669|estExt_gwp_gw1.C_chr_50191	40669	5	3	3	3	4	5	5	6	7	5	5	5	0% (0.11)	3.83333	0.983192	5.5	0.83666	0.69697	< 2-fold	204.218	934.229	0.218595	4.57467	1.84955e-11	protein modification	Ubiquitin/40S ribosomal protein S27a fusion	NA
40713|estExt_gwp_gw1.C_chr_50278	40713	2	2	2	1	3	2	3	2	1	1	1	1	0% (0.19)	2	0.632456	1.5	0.83666	1.33333	< 2-fold	136.766	99.7938	1.37048	0.72967	0.866222	superoxide dismutase activity	Manganese superoxide dismutase	Superoxide dismutase.
40728|estExt_gwp_gw1.C_chr_50299	40728	12	10	11	9	12	11	6	10	10	6	8	7	0% (0.061)	10.8333	1.16905	7.83333	1.83485	1.38298	< 2-fold	242.187	221.622	1.0928	0.915085	1	nucleic acid binding	Vacuolar H+-ATPase V0 sector, subunit a	H(+)-transporting two-sector ATPase.
40747|estExt_gwp_gw1.C_chr_50341	40747	2	3	1	1	1	2	2	2	3	2	3	2	0% (0.19)	1.66667	0.816497	2.33333	0.516398	0.714286	< 2-fold	NA	NA	NA	NA	NA	photosynthesis light harvesting	NA	NA
40771|estExt_gwp_gw1.C_chr_50383	40771	11	10	12	9	9	9	8	8	8	6	4	9	0% (0.064)	10	1.26491	7.16667	1.83485	1.39535	< 2-fold	148.305	68.4984	2.16509	0.461874	0.0318693	phosphopyruvate hydratase complex	Enolase	Phosphopyruvate hydratase.
40774|estExt_gwp_gw1.C_chr_50386	40774	3	2	2	1	5	2	2	2	3	1	3	3	0% (0.44)	2.5	1.3784	2.33333	0.816497	1.07143	< 2-fold	107.134	137.157	0.781109	1.28023	0.930026	alanine-tRNA ligase activity	Alanyl-tRNA synthetase	Alanine--tRNA ligase.
40788|estExt_gwp_gw1.C_chr_50428	40788	2	1	1	1	1	1	2	3	1	2	1	1	0% (0.22)	1.16667	0.408248	1.66667	0.816497	0.7	< 2-fold	125.002	199.428	0.626805	1.59539	0.556084	NA	Putative NAD+-dependent epimerases	NA
40958|estExt_gwp_gw1.C_chr_60155	40958	3	3	3	4	4	5	2	3	2	1	2	2	0% (0.065)	3.66667	0.816497	2	0.632456	1.83333	< 2-fold	224.543	99.6341	2.25367	0.44372	0.0165313	triose-phosphate isomerase activity	Triosephosphate isomerase	Triosephosphate isomerase.
41005|estExt_gwp_gw1.C_chr_60239	41005	5	5	4	4	4	4	2	3	2	4	3	3	0% (0.12)	4.33333	0.516398	2.83333	0.752773	1.52941	< 2-fold	43.9258	37.8418	1.16077	0.861494	1	pyruvate dehydrogenase (acetyl-transferring) activity	Pyruvate dehydrogenase E1, beta subunit	Pyruvate dehydrogenase (lipoamide).
41122|estExt_gwp_gw1.C_chr_60431	41122	1	2	0	1	2	1	1	1	1	1	1	1	0% (0.064)	1.16667	0.752773	1	0	1.16667	< 2-fold	56.2846	90.9321	0.618974	1.61558	0.543971	NA	Translation initiation factor 3, subunit h (eIF-3h)	NA
41178|estExt_gwp_gw1.C_chr_60543	41178	0	1	1	1	1	1	1	3	1	1	1	1	95% (0.015)	0.833333	0.408248	1.33333	0.816497	0.625	< 2-fold	27.2489	41.1949	0.661463	1.5118	0.717423	histidine biosynthesis	ATP phosphoribosyltransferase	ATP phosphoribosyltransferase.
41256|estExt_gwp_gw1.C_chr_70046	41256	61	67	69	62	76	63	59	59	68	56	61	54	0% (0.095)	66.3333	5.64506	59.5	4.84768	1.11485	< 2-fold	2183.86	2049.92	1.06534	0.938671	1	ATP binding	F0F1-type ATP synthase, beta subunit	H(+)-transporting two-sector ATPase.
41319|estExt_gwp_gw1.C_chr_70189	41319	6	7	6	7	6	2	5	8	5	5	5	5	0% (0.52)	5.66667	1.8619	5.5	1.22474	1.0303	< 2-fold	202.58	697.838	0.290296	3.44476	4.69285e-07	structural constituent of ribosome	60s ribosomal protein L18	NA
41392|estExt_gwp_gw1.C_chr_70387	41392	1	1	1	1	0	1	1	1	2	1	1	1	0% (0.34)	0.833333	0.408248	1.16667	0.408248	0.714286	< 2-fold	1062.78	924.09	1.15008	0.869502	1	NA	NA	NA
41548|estExt_gwp_gw1.C_chr_80138	41548	7	9	8	6	8	7	6	8	9	4	6	8	0% (0.39)	7.5	1.04881	6.83333	1.83485	1.09756	< 2-fold	42.5857	58.3594	0.729714	1.3704	0.865775	catalytic activity	dTDP-glucose 4-6-dehydratase/UDP-glucuronic acid decarboxylase	UDP-glucuronate decarboxylase.
41632|estExt_gwp_gw1.C_chr_80283	41632	1	1	1	1	1	1	1	2	1	1	1	1	0% (0.49)	1	0	1.16667	0.408248	0.857143	< 2-fold	429.803	333.87	1.28734	0.776798	0.964998	pepsin A activity	Aspartyl protease	Cathepsin D.
41687|estExt_gwp_gw1.C_chr_90043	41687	1	1	0	1	1	1	1	2	1	1	1	3	95% (0.010)	0.833333	0.408248	1.5	0.83666	0.555556	< 2-fold	134.755	118.395	1.13818	0.878594	1	NA	Vesicle coat complex AP-1/AP-2/AP-4, beta subunit	NA
41829|estExt_gwp_gw1.C_chr_100079	41829	5	4	8	1	4	2	3	6	5	7	10	7	95% (0.045)	4	2.44949	6.33333	2.33809	0.631579	< 2-fold	357.958	1561.81	0.229194	4.36312	9.86323e-11	GTP binding	Translation elongation factor EF-1 alpha/Tu	NA
41898|estExt_gwp_gw1.C_chr_100206	41898	1	1	1	0	2	1	1	1	1	1	1	1	0% (0.34)	1	0.632456	1	0	1	< 2-fold	31.1203	48.3002	0.64431	1.55205	0.65783	ATP binding	Molecular chaperones GRP170/SIL1, HSP70 superfamily	NA
41952|estExt_gwp_gw1.C_chr_11a0026	41952	1	1	1	1	1	1	1	1	1	2	3	1	95% (0.0019)	1	0	1.5	0.83666	0.666667	< 2-fold	NA	NA	NA	NA	NA	GTP binding	Mitochondrial elongation factor	NA
42000|estExt_gwp_gw1.C_chr_11a0152	42000	1	1	1	1	1	0	1	1	2	1	1	1	0% (0.25)	0.833333	0.408248	1.16667	0.408248	0.714286	< 2-fold	NA	NA	NA	NA	NA	tRNA ligase activity	Tyrosyl-tRNA synthetase	Tyrosine--tRNA ligase.
42074|estExt_gwp_gw1.C_chr_120078	42074	0	1	1	1	1	1	1	1	1	1	2	1	0% (0.14)	0.833333	0.408248	1.16667	0.408248	0.714286	< 2-fold	9.75301	10.8576	0.898269	1.11325	1	amino acid metabolism	Threonine/serine dehydratases	NA
42368|estExt_gwp_gw1.C_chr_140103	42368	8	7	7	4	7	10	6	8	6	5	7	6	0% (0.35)	7.16667	1.94079	6.33333	1.0328	1.13158	< 2-fold	97.0834	139.951	0.693697	1.44155	0.776208	electron transport	UDP-glucose/GDP-mannose dehydrogenase	UDP-glucose 6-dehydrogenase.
42457|estExt_gwp_gw1.C_chr_140266	42457	2	2	1	1	2	1	2	1	1	1	1	1	0% (0.60)	1.5	0.547723	1.16667	0.408248	1.28571	< 2-fold	335.846	1145.31	0.293235	3.41023	5.43677e-07	NA	40S ribosomal protein S25	NA
42475|estExt_gwp_gw1.C_chr_140290	42475	7	6	9	8	8	6	7	3	9	5	7	6	0% (0.27)	7.33333	1.21106	6.16667	2.04124	1.18919	< 2-fold	96.8601	73.7675	1.31304	0.761589	0.948548	electron transport	Succinate dehydrogenase, flavoprotein subunit	Succinate dehydrogenase (ubiquinone).
42545|estExt_gwp_gw1.C_chr_150152	42545	2	4	2	2	3	1	3	2	0	1	1	1	0% (0.20)	2.33333	1.0328	1.33333	1.0328	1.75	< 2-fold	118.078	91.3313	1.29286	0.773479	0.964419	proteolysis and peptidolysis	Predicted E3 ubiquitin ligase	NA
42704|estExt_gwp_gw1.C_chr_170167	42704	14	17	11	9	16	13	12	15	14	13	14	23	0% (0.20)	13.3333	3.01109	15.1667	3.97073	0.879121	< 2-fold	173.767	129.333	1.34357	0.744286	0.900753	metabolism	3-isopropylmalate dehydratase (aconitase superfamily)	3-isopropylmalate dehydratase.
42719|estExt_gwp_gw1.C_chr_180018	42719	6	6	9	9	8	6	6	5	7	7	4	6	0% (0.20)	7.33333	1.50555	5.83333	1.16905	1.25714	< 2-fold	228.265	499.607	0.456889	2.18872	0.0319898	argininosuccinate synthase activity	Argininosuccinate synthase	Argininosuccinate synthase.
42867|estExt_gwp_gw1.C_chr_19c_290036	42867	2	2	1	3	3	1	2	1	2	1	2	2	0% (0.43)	2	0.894427	1.66667	0.516398	1.2	< 2-fold	NA	NA	NA	NA	NA	electron transporter activity	Cytochrome c1	Ubiquinol--cytochrome c reductase.
42962|estExt_gwp_gw1.C_chr_200107	42962	6	6	7	7	7	8	9	8	12	7	8	7	0% (0.16)	6.83333	0.752773	8.5	1.87083	0.803922	< 2-fold	2207.98	3564.71	0.619399	1.61447	0.505836	photosynthesis light harvesting	NA	NA
42971|estExt_gwp_gw1.C_chr_200117	42971	2	1	2	1	2	2	1	1	1	1	2	2	0% (0.31)	1.66667	0.516398	1.33333	0.516398	1.25	< 2-fold	76.5351	120.711	0.634038	1.57719	0.59192	RNA binding	Valyl-tRNA synthetase	Valine--tRNA ligase.
43097|estExt_gwp_gw1.C_chr_230023	43097	2	2	1	1	1	1	2	1	2	1	1	2	0% (0.49)	1.33333	0.516398	1.5	0.547723	0.888889	< 2-fold	229.159	248.287	0.922959	1.08347	1	protein-nucleus import	Karyopherin (importin) alpha	NA
260899|thaps1_ua_kg.chr_1000159	260899	1	1	1	1	1	1	1	1	1	1	1	2	0% (0.49)	1	0	1.16667	0.408248	0.857143	< 2-fold	24.0475	26.3456	0.912773	1.09556	1	proteasome regulatory particle (sensu Eukaryota)	26S proteasome regulatory complex, subunit RPN12/PSMD8	NA
260953|thaps1_ua_kg.chr_1000213	260953	6	4	3	4	4	4	6	5	3	4	6	4	0% (0.38)	4.16667	0.983192	4.66667	1.21106	0.892857	< 2-fold	27.5467	147.296	0.187016	5.34713	8.28776e-13	NA	Mu-crystallin	NA
261275|thaps1_ua_kg.chr_2000099	261275	6	4	5	3	2	4	3	4	3	3	4	3	0% (0.34)	4	1.41421	3.33333	0.516398	1.2	< 2-fold	28.0678	42.0731	0.667121	1.49898	0.732167	NA	NA	NA
261635|thaps1_ua_kg.chr_3000013	261635	3	1	2	3	2	3	2	2	2	3	1	1	0% (0.36)	2.33333	0.816497	1.83333	0.752773	1.27273	< 2-fold	1.78681	1.51687	1.17796	0.848923	1	DNA binding	DNA polymerase delta processivity factor (proliferating cell nuclear antigen)	DNA-directed DNA polymerase.
261711|thaps1_ua_kg.chr_3000089	261711	1	1	1	1	1	2	1	1	2	2	1	1	0% (0.36)	1.16667	0.408248	1.33333	0.516398	0.875	< 2-fold	152.251	123.345	1.23435	0.810142	1	NA	Sulfotransferase	NA
261756|thaps1_ua_kg.chr_3000134	261756	1	1	1	1	1	1	1	1	2	1	1	1	0% (0.37)	1	0	1.16667	0.408248	0.857143	< 2-fold	19.506	23.0723	0.84543	1.18283	1	membrane alanyl aminopeptidase activity	Puromycin-sensitive aminopeptidase and related aminopeptidases	Membrane alanine aminopeptidase.
262056|thaps1_ua_kg.chr_4000066	262056	1	1	1	1	0	1	2	1	2	1	1	1	0% (0.17)	0.833333	0.408248	1.33333	0.516398	0.625	< 2-fold	NA	NA	NA	NA	NA	structural constituent of ribosome	40S ribosomal protein S20	NA
262125|thaps1_ua_kg.chr_4000135	262125	5	2	2	4	5	5	5	4	6	4	4	5	0% (0.27)	3.83333	1.47196	4.66667	0.816497	0.821429	< 2-fold	2.68022	1.91604	1.39883	0.714882	1	electron transport	Sulfite reductase (ferredoxin)	Ferredoxin--nitrite reductase.
262326|thaps1_ua_kg.chr_4000336	262326	1	1	1	1	1	1	1	1	2	1	1	1	0% (0.38)	1	0	1.16667	0.408248	0.857143	< 2-fold	9.23186	19.3201	0.477838	2.09276	0.173879	protein-nucleus import, docking	Karyopherin (importin) beta 3	1-phosphatidylinositol 3-kinase.
262332|thaps1_ua_kg.chr_4000342	262332	4	2	1	2	2	3	5	2	4	1	3	2	0% (0.42)	2.33333	1.0328	2.83333	1.47196	0.823529	< 2-fold	NA	NA	NA	NA	NA	photosynthesis light harvesting	NA	NA
262414|thaps1_ua_kg.chr_5000053	262414	2	3	1	1	2	2	1	3	2	2	2	3	0% (0.33)	1.83333	0.752773	2.16667	0.752773	0.846154	< 2-fold	NA	NA	NA	NA	NA	DNA binding	Predicted RNA-binding protein containing PIN domain and invovled in translation or RNA processing	NA
262506|thaps1_ua_kg.chr_5000145	262506	17	21	19	20	19	18	17	19	20	13	19	14	0% (0.25)	19	1.41421	17	2.89828	1.11765	< 2-fold	11.3165	9.10119	1.24341	0.804243	1	NA	NA	NA
262671|thaps1_ua_kg.chr_5000310	262671	2	1	1	1	1	1	1	1	1	1	1	1	0% (0.15)	1.16667	0.408248	1	0	1.16667	< 2-fold	59.1881	65.2252	0.907443	1.102	1	NA	Phosphatidylinositol transfer protein SEC14 and related proteins	NA
262674|thaps1_ua_kg.chr_5000313	262674	1	2	2	3	3	3	1	0	3	1	3	3	0% (0.36)	2.33333	0.816497	1.83333	1.32916	1.27273	< 2-fold	30.3013	35.7661	0.847209	1.18035	1	metabolism	Dehydrogenases with different specificities (related to short-chain alcohol dehydrogenases)	With NAD(+) or NADP(+) as acceptor.
262753|thaps1_ua_kg.chr_6000077	262753	15	12	12	7	14	13	9	14	8	9	11	9	0% (0.16)	12.1667	2.78687	10	2.19089	1.21667	< 2-fold	57.178	75.1247	0.761107	1.31388	0.910649	peroxidase activity	NA	L-ascorbate peroxidase.
263181|thaps1_ua_kg.chr_7000138	263181	1	2	1	1	1	1	1	1	1	0	1	1	0% (0.19)	1.16667	0.408248	0.833333	0.408248	1.4	< 2-fold	0.0744505	0	#DIV/0!	0	1	ATP binding	Mitochondrial chaperonin	NA
263391|thaps1_ua_kg.chr_8000067	263391	1	1	1	1	1	1	1	1	1	2	1	1	0% (0.36)	1	0	1.16667	0.408248	0.857143	< 2-fold	NA	NA	NA	NA	NA	transporter activity	Endosomal membrane proteins, EMP70	NA
263424|thaps1_ua_kg.chr_8000100	263424	1	1	1	1	1	1	1	1	1	2	1	1	95% (0.015)	1	0	1.16667	0.408248	0.857143	< 2-fold	NA	NA	NA	NA	NA	amino acid biosynthesis	Aspartate kinase	Aspartate kinase.
263554|thaps1_ua_kg.chr_9000082	263554	1	1	1	1	1	1	1	1	2	1	1	1	0% (0.65)	1	0	1.16667	0.408248	0.857143	< 2-fold	NA	NA	NA	NA	NA	shikimate kinase activity	Pentafunctional AROM protein	NA
263742|thaps1_ua_kg.chr_10000132	263742	1	1	1	1	1	1	2	1	1	3	1	1	0% (0.28)	1	0	1.5	0.83666	0.666667	< 2-fold	NA	NA	NA	NA	NA	integral to membrane	Synaptobrevin/VAMP-like protein	NA
264016|thaps1_ua_kg.chr_13000064	264016	1	1	1	1	1	1	1	1	2	1	1	3	0% (0.053)	1	0	1.5	0.83666	0.666667	< 2-fold	219.257	195.676	1.12051	0.89245	1	ATP binding	Calcium transporting ATPase	Calcium-transporting ATPase.
264201|thaps1_ua_kg.chr_14000108	264201	4	3	3	2	3	3	5	5	4	5	6	6	95% (0.039)	3	0.632456	5.16667	0.752773	0.580645	< 2-fold	107.655	447.395	0.240627	4.15581	7.41693e-10	structural constituent of ribosome	60s ribosomal protein L2/L8	NA
264347|thaps1_ua_kg.chr_15000085	264347	2	2	1	1	1	1	2	1	1	1	1	0	0% (0.40)	1.33333	0.516398	1	0.632456	1.33333	< 2-fold	15.3368	13.7316	1.1169	0.895338	1	NA	NADH:ubiquinone oxidoreductase, NDUFA9/39kDa subunit	NA
264361|thaps1_ua_kg.chr_16a000008	264361	0	2	1	1	1	3	2	1	1	1	4	0	0% (0.60)	1.33333	1.0328	1.5	1.3784	0.888889	< 2-fold	NA	NA	NA	NA	NA	membrane alanyl aminopeptidase activity	Puromycin-sensitive aminopeptidase and related aminopeptidases	Membrane alanine aminopeptidase.
264377|thaps1_ua_kg.chr_16a000024	264377	1	1	1	1	2	1	2	1	1	0	1	1	0% (0.38)	1.16667	0.408248	1	0.632456	1.16667	< 2-fold	NA	NA	NA	NA	NA	endopeptidase activity	20S proteasome, regulatory subunit beta type PSMB7/PSMB10/PUP1	Proteasome endopeptidase complex.
264776|thaps1_ua_kg.chr_22000029	264776	1	1	1	2	1	1	1	1	2	1	1	1	0% (0.63)	1.16667	0.408248	1.16667	0.408248	1	< 2-fold	162.972	150.01	1.08641	0.920464	1	ATP binding	Chaperone HSP104 and related ATP-dependent Clp proteases	NA
264891|thaps1_ua_kg.chr_23000009	264891	2	1	1	1	1	1	1	1	1	1	1	1	0% (0.23)	1.16667	0.408248	1	0	1.16667	< 2-fold	41.0967	31.7743	1.29339	0.773161	0.972745	glucosylceramidase activity	Beta-glucocerebrosidase	NA
264901|thaps1_ua_kg.chr_23000019	264901	2	1	1	1	1	1	1	1	1	1	1	1	0% (0.51)	1.16667	0.408248	1	0	1.16667	< 2-fold	41.4689	52.7709	0.785829	1.27254	0.940056	electron transport	Protoporphyrinogen oxidase	Protoporphyrinogen oxidase.
264925|thaps1_ua_kg.chr_23000043	264925	1	1	1	1	1	1	1	2	1	3	1	1	0% (0.21)	1	0	1.5	0.83666	0.666667	< 2-fold	0.297802	0.15967	1.86511	0.536162	1	electron transporter activity	NADP/FAD dependent oxidoreductase	NA
267922|estExt_thaps1_ua_kg.C_chr_10003	267922	6	3	2	3	5	2	5	5	5	4	3	2	0% (0.37)	3.5	1.64317	4	1.26491	0.875	< 2-fold	58.9648	66.7421	0.883473	1.1319	1	endopeptidase activity	20S proteasome, regulatory subunit beta type PSMB1/PRE7	Proteasome endopeptidase complex.
267987|estExt_thaps1_ua_kg.C_chr_10131	267987	5	4	5	5	4	6	5	3	3	2	4	3	0% (0.13)	4.83333	0.752773	3.33333	1.0328	1.45	< 2-fold	155.006	95.0835	1.63021	0.613418	0.438773	catalytic activity	Cystathionine beta-synthase and related enzymes	NA
268160|estExt_thaps1_ua_kg.C_chr_20020	268160	5	10	4	5	8	7	6	6	5	6	3	3	0% (0.15)	6.5	2.25832	4.83333	1.47196	1.34483	< 2-fold	1462.58	1338.27	1.09289	0.915009	1	NA	Prohibitins and stomatins of the PID superfamily	NA
268280|estExt_thaps1_ua_kg.C_chr_20229	268280	4	1	3	4	3	4	4	2	3	3	2	3	0% (0.45)	3.16667	1.16905	2.83333	0.752773	1.11765	< 2-fold	475.515	590.38	0.805439	1.24156	0.952552	metabolism	Dihydrolipoamide acetyltransferase	Dihydrolipoamide S-acetyltransferase.
268304|estExt_thaps1_ua_kg.C_chr_20266	268304	4	4	3	3	1	3	3	2	5	2	4	4	0% (0.42)	3	1.09545	3.33333	1.21106	0.9	< 2-fold	31.1203	33.85	0.919358	1.08772	1	NA	NA	NA
268343|estExt_thaps1_ua_kg.C_chr_20338	268343	1	1	1	1	1	1	1	2	1	1	1	1	0% (0.51)	1	0	1.16667	0.408248	0.857143	< 2-fold	NA	NA	NA	NA	NA	NA	NA	NA
268364|estExt_thaps1_ua_kg.C_chr_20369	268364	1	0	1	1	1	2	1	1	1	2	1	1	0% (0.49)	1	0.632456	1.16667	0.408248	0.857143	< 2-fold	43.7769	67.8598	0.645108	1.55013	0.646235	molecular function unknown	NA	NA
268372|estExt_thaps1_ua_kg.C_chr_20383	268372	1	1	2	2	2	2	2	3	1	1	3	3	0% (0.33)	1.66667	0.516398	2.16667	0.983192	0.769231	< 2-fold	478.047	1036.26	0.46132	2.16769	0.0357874	structural constituent of ribosome	60s ribosomal protein L19	NA
268474|estExt_thaps1_ua_kg.C_chr_30165	268474	1	1	1	1	1	1	1	1	1	1	2	1	0% (0.49)	1	0	1.16667	0.408248	0.857143	< 2-fold	NA	NA	NA	NA	NA	catalytic activity	Predicted dehydrogenase	With NAD(+) or NADP(+) as acceptor.
268500|estExt_thaps1_ua_kg.C_chr_30209	268500	5	3	2	6	2	4	7	3	5	6	5	5	0% (0.13)	3.66667	1.63299	5.16667	1.32916	0.709677	< 2-fold	53.7533	86.8605	0.618846	1.61591	0.545	protein folding	Molecular chaperone (HSP90 family)	Chaperonin ATPase.
268541|estExt_thaps1_ua_kg.C_chr_30287	268541	1	2	1	2	2	1	0	3	1	0	2	2	0% (0.60)	1.5	0.547723	1.33333	1.21106	1.125	< 2-fold	83.0867	112.887	0.736019	1.35866	0.868616	ubiquitin activating enzyme activity	Ubiquitin activating enzyme UBA1	Ubiquitin--protein ligase.
268546|estExt_thaps1_ua_kg.C_chr_30296	268546	11	8	15	8	9	8	13	15	11	11	14	22	95% (0.013)	9.83333	2.78687	14.3333	4.08248	0.686047	< 2-fold	54.5722	365.644	0.149249	6.70019	5.53691e-17	tricarboxylic acid cycle	NA	Phosphoenolpyruvate carboxylase.
268552|estExt_thaps1_ua_kg.C_chr_30309	268552	2	2	1	1	1	0	1	1	1	1	1	1	0% (0.15)	1.16667	0.752773	1	0	1.16667	< 2-fold	18.836	22.9925	0.819223	1.22067	0.984863	3-dehydroquinate dehydratase activity	Pentafunctional AROM protein	NA
268610|estExt_thaps1_ua_kg.C_chr_40054	268610	2	3	2	1	2	1	1	3	2	1	2	3	0% (0.57)	1.83333	0.752773	2	0.894427	0.916667	< 2-fold	38.5654	38.0015	1.01484	0.985378	1	transporter activity	Endosomal membrane proteins, EMP70	NA
268616|estExt_thaps1_ua_kg.C_chr_40061	268616	1	1	1	1	1	0	1	1	1	0	2	1	0% (0.34)	0.833333	0.408248	1	0.632456	0.833333	< 2-fold	62.0917	54.5273	1.13873	0.878174	1	protein-nucleus import, docking	Nuclear transport receptor CRM1/MSN5 (importin beta superfamily)	NA
268621|estExt_thaps1_ua_kg.C_chr_40068	268621	20	15	15	19	21	20	11	14	16	10	9	11	95% (0.0029)	18.3333	2.65832	11.8333	2.63944	1.5493	< 2-fold	174.289	58.7586	2.96618	0.337134	0.00010656	carbohydrate metabolism	Phosphoglucomutase	Phosphoglucomutase.
268651|estExt_thaps1_ua_kg.C_chr_40118	268651	2	5	5	6	5	5	7	6	7	6	6	7	0% (0.10)	4.66667	1.36626	6.5	0.547723	0.717949	< 2-fold	76.2373	301.457	0.252896	3.95419	6.19494e-09	structural constituent of ribosome	Ribosomal protein S4	NA
268695|estExt_thaps1_ua_kg.C_chr_40185	268695	1	1	1	1	1	1	1	1	2	1	1	1	0% (0.51)	1	0	1.16667	0.408248	0.857143	< 2-fold	102.816	72.0112	1.42778	0.700388	0.779636	NA	Bifunctional GTP cyclohydrolase II/3,4-dihydroxy-2butanone-4-phosphate synthase	NA
268713|estExt_thaps1_ua_kg.C_chr_40218	268713	5	6	3	2	3	5	3	3	4	3	3	5	0% (0.40)	4	1.54919	3.5	0.83666	1.14286	< 2-fold	393.62	553.736	0.710844	1.40678	0.808528	NA	NA	NA
268840|estExt_thaps1_ua_kg.C_chr_50063	268840	2	1	4	1	0	2	3	3	5	2	3	2	0% (0.088)	1.66667	1.36626	3	1.09545	0.555556	< 2-fold	219.852	210.605	1.04391	0.957937	1	NA	NA	NA
268965|estExt_thaps1_ua_kg.C_chr_50290	268965	20	20	21	23	19	16	25	18	27	24	22	25	0% (0.081)	19.8333	2.31661	23.5	3.14643	0.843972	< 2-fold	81.2999	79.7552	1.01937	0.980999	1	metabolism	3-isopropylmalate dehydratase (aconitase superfamily)	NA
268970|estExt_thaps1_ua_kg.C_chr_50295	268970	1	2	2	1	2	2	1	2	1	1	1	1	0% (0.23)	1.66667	0.516398	1.16667	0.408248	1.42857	< 2-fold	35.364	45.4261	0.778494	1.28453	0.934048	L-serine biosynthesis	D-3-phosphoglycerate dehydrogenase, D-isomer-specific 2-hydroxy acid dehydrogenase superfamily	Phosphoglycerate dehydrogenase.
269086|estExt_thaps1_ua_kg.C_chr_60189	269086	1	1	1	1	1	1	1	2	1	1	1	1	0% (0.061)	1	0	1.16667	0.408248	0.857143	< 2-fold	147.263	448.353	0.328453	3.04457	2.51395e-05	structural constituent of ribosome	40S ribosomal protein S24	NA
269113|estExt_thaps1_ua_kg.C_chr_60226	269113	1	1	2	2	2	2	2	3	2	2	2	2	0% (0.25)	1.66667	0.516398	2.16667	0.408248	0.769231	< 2-fold	12.5077	14.53	0.860819	1.16168	1	metalloendopeptidase activity	Metalloendopeptidase family - saccharolysin & thimet oligopeptidase	NA
269120|estExt_thaps1_ua_kg.C_chr_60235	269120	32	27	22	27	24	31	42	39	34	34	41	41	95% (0.00023)	27.1667	3.86868	38.5	3.61939	0.705628	< 2-fold	621.289	756.676	0.821077	1.21791	0.970241	ATP binding	Molecular chaperones HSP70/HSC70, HSP70 superfamily	NA
269147|estExt_thaps1_ua_kg.C_chr_60282	269147	1	1	2	1	2	1	1	0	0	2	1	1	0% (0.12)	1.33333	0.516398	0.833333	0.752773	1.6	< 2-fold	NA	NA	NA	NA	NA	monooxygenase activity	Kynurenine 3-monooxygenase and related flavoprotein monooxygenases	NA
269160|estExt_thaps1_ua_kg.C_chr_60307	269160	1	2	1	4	3	0	1	4	3	1	1	3	0% (0.33)	1.83333	1.47196	2.16667	1.32916	0.846154	< 2-fold	132.894	169.649	0.783346	1.27658	0.931693	electron transport	Glutamate synthase	Glutamate synthase (NADPH).
269235|estExt_thaps1_ua_kg.C_chr_70096	269235	5	7	6	7	7	7	9	8	7	11	11	7	0% (0.079)	6.5	0.83666	8.83333	1.83485	0.735849	< 2-fold	267.947	954.348	0.280765	3.5617	1.21491e-07	structural constituent of ribosome	60S ribosomal protein L3 and related proteins	NA
269240|estExt_thaps1_ua_kg.C_chr_70108	269240	16	17	16	19	20	14	28	28	22	25	23	26	95% (0.00074)	17	2.19089	25.3333	2.50333	0.671053	< 2-fold	130.735	113.446	1.1524	0.867752	1	ATP binding	Molecular chaperones mortalin/PBP74/GRP75, HSP70 superfamily	NA
269248|estExt_thaps1_ua_kg.C_chr_70151	269248	2	2	1	1	2	0	3	2	1	1	1	2	0% (0.40)	1.33333	0.816497	1.66667	0.816497	0.8	< 2-fold	61.645	112.168	0.549577	1.81958	0.271057	amino acid metabolism	Aspartate aminotransferase/Glutamic oxaloacetic transaminase AAT1/GOT2	Aspartate aminotransferase.
269258|estExt_thaps1_ua_kg.C_chr_70166	269258	1	1	2	1	1	1	1	1	1	1	1	1	0% (0.49)	1.16667	0.408248	1	0	1.16667	< 2-fold	173.321	197.671	0.876812	1.1405	1	aspartic-type endopeptidase activity	NA	NA
269316|estExt_thaps1_ua_kg.C_chr_70279	269316	1	1	1	1	1	3	2	0	1	1	1	2	0% (0.62)	1.33333	0.816497	1.16667	0.752773	1.14286	< 2-fold	63.8041	56.0442	1.13846	0.878379	1	electron transport	Very-long-chain acyl-CoA dehydrogenase	NA
269322|estExt_thaps1_ua_kg.C_chr_80007	269322	34	32	32	34	35	40	38	34	42	34	38	33	0% (0.26)	34.5	2.94958	36.5	3.44964	0.945205	< 2-fold	528.152	477.334	1.10646	0.903781	1	ATP binding	F0F1-type ATP synthase, alpha subunit	H(+)-transporting two-sector ATPase.
269348|estExt_thaps1_ua_kg.C_chr_80059	269348	6	6	9	7	8	5	4	5	6	6	4	6	0% (0.16)	6.83333	1.47196	5.16667	0.983192	1.32258	< 2-fold	161.036	172.044	0.936016	1.06836	1	magnesium ion binding	Inorganic pyrophosphatase/Nucleosome remodeling factor, subunit NURF38	Inorganic pyrophosphatase.
269459|estExt_thaps1_ua_kg.C_chr_90120	269459	4	3	3	4	3	4	3	5	4	3	2	3	0% (0.51)	3.5	0.547723	3.33333	1.0328	1.05	< 2-fold	561.878	527.949	1.06427	0.939615	1	NA	NA	NA
269540|estExt_thaps1_ua_kg.C_chr_100130	269540	38	34	26	17	21	17	34	31	25	31	30	38	95% (0.023)	25.5	8.8713	31.5	4.32435	0.809524	< 2-fold	534.778	422.168	1.26674	0.789426	0.980696	clathrin vesicle coat	Vesicle coat protein clathrin, heavy chain	NA
269556|estExt_thaps1_ua_kg.C_chr_11a0016	269556	2	1	1	2	1	1	2	2	2	2	2	3	0% (0.080)	1.33333	0.516398	2.16667	0.408248	0.615385	< 2-fold	NA	NA	NA	NA	NA	ATP binding	ATP-dependent RNA helicase	Adenosinetriphosphatase.
269557|estExt_thaps1_ua_kg.C_chr_11a0019	269557	1	1	1	2	1	1	1	0	1	1	1	1	0% (0.064)	1.16667	0.408248	0.833333	0.408248	1.4	< 2-fold	NA	NA	NA	NA	NA	NA	NA	NA
269593|estExt_thaps1_ua_kg.C_chr_120002	269593	3	1	1	3	3	2	0	3	2	4	3	3	0% (0.27)	2.16667	0.983192	2.5	1.3784	0.866667	< 2-fold	33.2794	42.3126	0.786513	1.27144	0.942726	nucleotide binding	26S proteasome regulatory complex, ATPase RPT4	Proteasome endopeptidase complex.
269616|estExt_thaps1_ua_kg.C_chr_120040	269616	4	5	2	4	3	3	5	4	3	4	3	4	0% (0.43)	3.5	1.04881	3.83333	0.752773	0.913043	< 2-fold	130.958	214.597	0.610254	1.63866	0.491168	GTP binding	Mitochondrial translation elongation factor Tu	NA
269663|estExt_thaps1_ua_kg.C_chr_130031	269663	1	3	2	3	1	1	1	1	1	3	2	3	0% (0.49)	1.83333	0.983192	1.83333	0.983192	1	< 2-fold	81.7466	87.579	0.933405	1.07135	1	NA	Vesicle coat complex COPI, gamma subunit	NA
269704|estExt_thaps1_ua_kg.C_chr_130108	269704	2	3	3	1	3	1	2	2	2	1	2	3	0% (0.57)	2.16667	0.983192	2	0.632456	1.08333	< 2-fold	35.2895	50.2162	0.702752	1.42298	0.814562	nucleic acid binding	Pyridoxalphosphate-dependent enzyme/predicted threonine synthase	NA
269718|estExt_thaps1_ua_kg.C_chr_130136	269718	1	1	1	1	1	1	1	2	3	1	1	1	0% (0.053)	1	0	1.5	0.83666	0.666667	< 2-fold	264.82	287.646	0.920648	1.08619	1	metabolism	2-oxoglutarate dehydrogenase, E1 subunit	Oxoglutarate dehydrogenase (lipoamide).
269759|estExt_thaps1_ua_kg.C_chr_140066	269759	3	4	2	1	3	1	2	2	4	4	6	6	0% (0.067)	2.33333	1.21106	4	1.78885	0.583333	< 2-fold	276.658	367.002	0.753833	1.32655	0.891465	NA	NA	NA
269765|estExt_thaps1_ua_kg.C_chr_140074	269765	1	1	1	1	1	2	2	2	1	1	2	2	0% (0.086)	1.16667	0.408248	1.66667	0.516398	0.7	< 2-fold	410.222	768.651	0.533691	1.87374	0.192638	RNA binding	RNA pseudouridylate synthases	tRNA-pseudouridine synthase I.
269779|estExt_thaps1_ua_kg.C_chr_140104	269779	5	4	10	5	7	7	7	9	7	8	8	6	0% (0.24)	6.33333	2.16025	7.5	1.04881	0.844444	< 2-fold	324.827	1159.2	0.280216	3.56868	1.14951e-07	structural constituent of ribosome	40S ribosomal protein S6	NA
269866|estExt_thaps1_ua_kg.C_chr_16a0014	269866	4	7	7	6	7	8	4	4	4	5	5	3	0% (0.057)	6.5	1.3784	4.16667	0.752773	1.56	< 2-fold	NA	NA	NA	NA	NA	glutathione transferase activity	Glutathione S-transferase	Glutathione transferase.
269900|estExt_thaps1_ua_kg.C_chr_170026	269900	8	6	10	8	8	6	5	6	5	4	7	3	95% (0.047)	7.66667	1.50555	5	1.41421	1.53333	< 2-fold	56.4335	100.432	0.561905	1.77966	0.320595	metabolism	Glutamate synthase	Glutamate synthase (ferredoxin).
269908|estExt_thaps1_ua_kg.C_chr_170041	269908	22	19	14	20	18	15	28	27	24	21	29	30	95% (0.00077)	18	3.03315	26.5	3.39116	0.679245	< 2-fold	10.0508	69.217	0.145207	6.8867	1.13922e-14	catalytic activity	Pyruvate carboxylase	Pyruvate carboxylase.
269935|estExt_thaps1_ua_kg.C_chr_180019	269935	2	2	1	4	1	1	2	2	1	1	2	1	0% (0.42)	1.83333	1.16905	1.5	0.547723	1.22222	< 2-fold	51.3708	72.2507	0.711008	1.40645	0.824585	histidine biosynthesis	Histidinol dehydrogenase	Histidinol dehydrogenase.
269937|estExt_thaps1_ua_kg.C_chr_180022	269937	1	3	1	2	2	4	2	1	2	1	3	1	0% (0.35)	2.16667	1.16905	1.66667	0.816497	1.3	< 2-fold	145.774	135.879	1.07282	0.932122	1	membrane alanyl aminopeptidase activity	Puromycin-sensitive aminopeptidase and related aminopeptidases	Cytosol alanyl aminopeptidase.
269942|estExt_thaps1_ua_kg.C_chr_180031	269942	3	4	3	3	4	3	5	5	4	8	4	12	95% (0.011)	3.33333	0.516398	6.33333	3.14113	0.526316	< 2-fold	26.8766	67.7799	0.396528	2.52189	0.00558149	glycine hydroxymethyltransferase activity	Glycine/serine hydroxymethyltransferase	Glycine hydroxymethyltransferase.
269961|estExt_thaps1_ua_kg.C_chr_180065	269961	5	5	8	5	9	5	12	9	9	11	11	11	95% (0.0051)	6.16667	1.83485	10.5	1.22474	0.587302	< 2-fold	20.995	129.173	0.162534	6.15255	1.31342e-14	structural constituent of ribosome	60S ribosomal protein L7A	NA
270136|estExt_thaps1_ua_kg.C_chr_230045	270136	13	12	12	11	9	11	9	11	8	10	6	11	0% (0.15)	11.3333	1.36626	9.16667	1.94079	1.23636	< 2-fold	159.622	127.656	1.2504	0.799741	0.995728	arginine metabolism	Acetylornithine aminotransferase	Acetylornithine aminotransferase.
270138|estExt_thaps1_ua_kg.C_chr_240003	270138	50	50	48	50	59	55	52	51	55	51	51	53	0% (0.44)	52	4.14729	52.1667	1.60208	0.996805	< 2-fold	616.673	562.757	1.09581	0.912569	1	glutamate-ammonia ligase activity	NA	Glutamate--ammonia ligase.
gi|118411096|ref|YP_874490.1| photosystem I p700 chlorophyll A apoprotein A [T	gi_118411096	0	2	3	3	2	2	1	2	2	1	3	1	0% (0.43)	2	1.09545	1.66667	0.816497	1.2	< 2-fold	NA	NA	NA	NA	NA	NA	NA	NA
gi|118411097|ref|YP_874491.1| photosys	gi_118411097	18	15	14	18	21	17	18	16	18	15	19	17	0% (0.50)	17.1667	2.48328	17.1667	1.47196	1	< 2-fold	NA	NA	NA	NA	NA	NA	NA	NA
gi|118411103|ref|YP_874497.1| ribulose-1,5-bisphosphate carboxylase/oxygenase s	gi_118411103	20	23	18	22	19	15	14	17	18	14	16	16	0% (0.087)	19.5	2.88097	15.8333	1.60208	1.23158	< 2-fold	NA	NA	NA	NA	NA	NA	NA	NA
gi|118411119|ref|YP_874513.1| 50S ribosomal protein L35 [Thalassiosira pseudona	gi_118411119	1	1	1	0	1	1	2	1	1	1	1	1	0% (0.22)	0.833333	0.408248	1.16667	0.408248	0.714286	< 2-fold	NA	NA	NA	NA	NA	NA	NA	NA
gi|118411134|ref|YP_874528.1| ATP synt	gi_118411134	88	88	92	84	81	94	82	83	89	76	78	81	0% (0.16)	87.8333	4.83391	81.5	4.50555	1.07771	< 2-fold	NA	NA	NA	NA	NA	NA	NA	NA
gi|118411135|ref|YP_874529.1| ATP synthase CF1 epsilon chain [Thalassiosira pse	gi_118411135	4	4	4	5	5	5	3	5	6	6	4	2	0% (0.52)	4.5	0.547723	4.33333	1.63299	1.03846	< 2-fold	NA	NA	NA	NA	NA	NA	NA	NA
gi|118411148|ref|YP_874542.1| photosystem II reaction center protein D2 [Thalas	gi_118411148	18	20	18	16	12	21	19	23	22	19	20	15	0% (0.19)	17.5	3.20936	19.6667	2.80476	0.889831	< 2-fold	NA	NA	NA	NA	NA	NA	NA	NA
gi|118411185|ref|YP_874579.1| 30S ribosomal protein S4 [Thalassiosira pseudonan	gi_118411185	1	1	1	1	1	1	1	1	1	2	1	2	0% (0.11)	1	0	1.33333	0.516398	0.75	< 2-fold	NA	NA	NA	NA	NA	NA	NA	NA
60 kDa chaperonin [Thalassiosira pseudonana]	gi_118411188	11	14	12	11	9	6	12	15	18	16	19	20	95% (0.0018)	10.5	2.73861	16.6667	2.94392	0.63	< 2-fold	NA	NA	NA	NA	NA	NA	NA	NA
Hsp70-type chaperone [Thalassiosira pseudonana]	gi_118411189	24	21	25	25	20	26	28	29	27	28	24	28	0% (0.086)	23.5	2.42899	27.3333	1.75119	0.859756	< 2-fold	NA	NA	NA	NA	NA	NA	NA	NA
gi|118411191|ref|YP_874585.1| 50S ribosomal protein L4 [Thalassiosira pseudonan	gi_118411191	1	0	1	1	1	3	2	2	2	1	2	2	0% (0.15)	1.16667	0.983192	1.83333	0.408248	0.636364	< 2-fold	NA	NA	NA	NA	NA	NA	NA	NA
gi|118411192|ref|YP_874586.1| 50S ribosomal protein L23 [Thalassiosira pseudona	gi_118411192	1	1	1	1	1	1	2	3	3	1	1	1	0% (0.10)	1	0	1.83333	0.983192	0.545455	< 2-fold	NA	NA	NA	NA	NA	NA	NA	NA
gi|118411193|ref|YP_874587.1| 50S ribosomal protein L2 [Thalassiosira pseudonan	gi_118411193	1	1	1	2	2	2	2	1	3	2	1	2	0% (0.23)	1.5	0.547723	1.83333	0.752773	0.818182	< 2-fold	NA	NA	NA	NA	NA	NA	NA	NA
gi|118411196|ref|YP_874590.1| 50S ribosomal protein L22 [Thalassiosira pseudona	gi_118411196	1	1	1	1	1	1	1	2	1	1	1	1	0% (0.11)	1	0	1.16667	0.408248	0.857143	< 2-fold	NA	NA	NA	NA	NA	NA	NA	NA
gi|118411198|ref|YP_874592.1| 50S ribosomal protein L16 [Thalassiosira pseudona	gi_118411198	1	1	1	1	1	2	2	2	2	2	2	1	95% (0.018)	1.16667	0.408248	1.83333	0.408248	0.636364	< 2-fold	NA	NA	NA	NA	NA	NA	NA	NA
gi|118411203|ref|YP_874597.1| 50S ribosomal protein L5 [Thalassiosira pseudonan	gi_118411203	1	1	1	1	2	1	3	3	2	1	1	1	0% (0.15)	1.16667	0.408248	1.83333	0.983192	0.636364	< 2-fold	NA	NA	NA	NA	NA	NA	NA	NA
gi|118411206|ref|YP_874600.1| 50S ribosomal protein L18 [Thalassiosira pseudona	gi_118411206	1	1	1	1	1	1	1	1	1	2	2	2	95% (0.0037)	1	0	1.5	0.547723	0.666667	< 2-fold	NA	NA	NA	NA	NA	NA	NA	NA
gi|118411207|ref|YP_874601.1| 30S ribosomal protein S5 [Thalassiosira pseudonan	gi_118411207	2	1	1	1	1	1	4	3	2	1	1	1	0% (0.10)	1.16667	0.408248	2	1.26491	0.583333	< 2-fold	NA	NA	NA	NA	NA	NA	NA	NA
gi|118411218|ref|YP_874612.1| translation elongation factor Tu [Thalassiosira p	gi_118411218	39	31	31	38	34	31	45	50	49	47	47	47	95% (0.000083)	34	3.68782	47.5	1.76068	0.715789	< 2-fold	NA	NA	NA	NA	NA	NA	NA	NA
gi|118411226|ref|YP_874620.1| photosys	gi_118411226	13	11	9	10	6	6	9	6	8	10	6	10	0% (0.33)	9.16667	2.78687	8.16667	1.83485	1.12245	< 2-fold	NA	NA	NA	NA	NA	NA	NA	NA
gi|118411230|ref|YP_874624.1| preprote	gi_118411230	1	1	0	1	1	1	1	1	1	2	0	2	0% (0.061)	0.833333	0.408248	1.16667	0.752773	0.714286	< 2-fold	NA	NA	NA	NA	NA	NA	NA	NA
gi|118411232|ref|YP_874626.1| 50S ribo	gi_118411232	1	1	1	1	1	1	2	2	2	1	2	1	95% (0.018)	1	0	1.66667	0.516398	0.6	< 2-fold	NA	NA	NA	NA	NA	NA	NA	NA
gi|74325171|ref|YP_316591.1| cytochrome oxidase subunit II [Thalassiosira pseud	gi_74325171	1	2	2	1	1	2	1	1	2	1	2	1	0% (0.59)	1.5	0.547723	1.33333	0.516398	1.125	< 2-fold	NA	NA	NA	NA	NA	NA	NA	NA
gi|74325195|ref|YP_316615.1| NADH dehydrogenase subunit 11 [Thalassiosira pseud	gi_74325195	2	1	2	1	3	1	1	2	1	3	2	3	0% (0.41)	1.66667	0.816497	2	0.894427	0.833333	< 2-fold	NA	NA	NA	NA	NA	NA	NA	NA
gi|74325199|ref|YP_316619.1| NADH dehydrogenase subunit 7 [Thalassiosira pseudo	gi_74325199	1	1	1	1	1	1	0	1	0	1	2	1	0% (0.18)	1	0	0.833333	0.752773	1.2	< 2-fold	NA	NA	NA	NA	NA	NA	NA	NA
gi|88054|pir||A22940 keratin, 67K type	gi_88054	5	3	8	6	1	5	3	3	2	3	2	4	95% (0.032)	4.66667	2.42212	2.83333	0.752773	1.64706	< 2-fold	NA	NA	NA	NA	NA	NA	NA	NA
1023|fgenesh1_pg.C_bd_26x41000068	jgi_Thaps3_bd 1023	3	0	1	1	1	0	2	1	0	1	2	2	0% (0.11)	1	1.09545	1.33333	0.816497	0.75	< 2-fold	0.446703	0.47901	0.932554	1.07232	1	NA	NA	NA
1039|fgenesh1_pg.C_bd_26x41000084	jgi_Thaps3_bd 1039	12	12	8	14	10	11	11	10	11	8	11	10	0% (0.35)	11.1667	2.04124	10.1667	1.16905	1.09836	< 2-fold	NA	NA	NA	NA	NA	NA	NA	NA
1048|fgenesh1_pg.C_bd_27x41000004	jgi_Thaps3_bd 1048	7	7	9	8	6	8	8	7	6	7	6	5	0% (0.31)	7.5	1.04881	6.5	1.04881	1.15385	< 2-fold	NA	NA	NA	NA	NA	NA	NA	NA
1154|e_gw1.7x47.6.1	jgi_Thaps3_bd 1154	4	1	3	2	2	2	1	3	4	4	3	5	0% (0.19)	2.33333	1.0328	3.33333	1.36626	0.7	< 2-fold	NA	NA	NA	NA	NA	NA	NA	NA
1160|e_gw1.8x51.6.1	jgi_Thaps3_bd 1160	3	3	4	3	4	2	3	5	4	6	3	4	0% (0.21)	3.16667	0.752773	4.16667	1.16905	0.76	< 2-fold	1.19121	0.47901	2.48681	0.402121	0.970105	protein folding	FKBP-type peptidyl-prolyl cis-trans isomerase	NA
1192|e_gw1.13x1.10.1	jgi_Thaps3_bd 1192	1	1	0	1	2	2	1	1	1	0	2	1	0% (0.51)	1.16667	0.752773	1	0.632456	1.16667	< 2-fold	0.670054	0.31934	2.09825	0.476588	1	NA	NA	NA
1287|e_gw1.26x41.22.1	jgi_Thaps3_bd 1287	50	55	50	50	50	48	49	55	44	48	46	36	0% (0.19)	50.5	2.34521	46.3333	6.28225	1.08993	< 2-fold	NA	NA	NA	NA	NA	NA	NA	NA
1304|e_gw1.26x41.124.1	jgi_Thaps3_bd 1304	2	1	2	1	1	1	0	1	1	1	1	1	0% (0.15)	1.33333	0.516398	0.833333	0.408248	1.6	< 2-fold	NA	NA	NA	NA	NA	NA	NA	NA
1306|e_gw1.26x41.71.1	jgi_Thaps3_bd 1306	3	3	1	2	1	1	2	3	3	4	2	4	0% (0.058)	1.83333	0.983192	3	0.894427	0.611111	< 2-fold	NA	NA	NA	NA	NA	NA	NA	NA
1319|e_gw1.26x41.76.1	jgi_Thaps3_bd 1319	1	1	1	1	1	1	1	1	1	1	2	0	0% (0.25)	1	0	1	0.632456	1	< 2-fold	NA	NA	NA	NA	NA	NA	NA	NA
1339|e_gw1.26x41.126.1	jgi_Thaps3_bd 1339	14	12	11	12	14	12	11	12	11	8	12	10	0% (0.22)	12.5	1.22474	10.6667	1.50555	1.17188	< 2-fold	768.999	715.721	1.07444	0.930717	1	NA	NA	NA
1342|e_gw1.26x41.123.1	jgi_Thaps3_bd 1342	2	2	2	3	2	2	2	2	3	2	3	3	0% (0.41)	2.16667	0.408248	2.5	0.547723	0.866667	< 2-fold	NA	NA	NA	NA	NA	NA	NA	NA
1350|e_gw1.26x41.108.1	jgi_Thaps3_bd 1350	8	6	7	9	9	12	8	4	9	11	6	6	0% (0.29)	8.5	2.07364	7.33333	2.50333	1.15909	< 2-fold	NA	NA	NA	NA	NA	NA	NA	NA
1387|e_gw1.26x41.184.1	jgi_Thaps3_bd 1387	6	6	8	5	5	4	5	5	4	5	6	7	0% (0.47)	5.66667	1.36626	5.33333	1.0328	1.0625	< 2-fold	NA	NA	NA	NA	NA	NA	NA	NA
1396|e_gw1.26x41.105.1	jgi_Thaps3_bd 1396	1	1	1	1	1	1	3	3	1	0	1	1	0% (0.28)	1	0	1.5	1.22474	0.666667	< 2-fold	NA	NA	NA	NA	NA	NA	NA	NA
1447|e_gw1.27x41.13.1	jgi_Thaps3_bd 1447	1	1	1	1	0	1	1	1	4	1	1	1	0% (0.11)	0.833333	0.408248	1.5	1.22474	0.555556	< 2-fold	NA	NA	NA	NA	NA	NA	NA	NA
1487|estExt_Genewise1.C_bd_6x460011	jgi_Thaps3_bd 1487	2	1	1	2	1	2	2	1	2	1	2	3	0% (0.40)	1.5	0.547723	1.83333	0.752773	0.818182	< 2-fold	6.10494	6.86581	0.88918	1.12463	1	NA	Uncharacterized conserved protein	NA
1515|estExt_Genewise1.C_bd_13x10001	jgi_Thaps3_bd 1515	2	2	1	2	2	1	1	1	3	1	2	3	0% (0.40)	1.66667	0.516398	1.83333	0.983192	0.909091	< 2-fold	0.223351	0.15967	1.39883	0.714882	1	NA	NifU-like domain-containing proteins	NA
1542|estExt_Genewise1.C_bd_23x330005	jgi_Thaps3_bd 1542	1	2	2	1	2	2	1	1	2	2	2	2	0% (0.49)	1.66667	0.516398	1.66667	0.516398	1	< 2-fold	NA	NA	NA	NA	NA	NA	NA	NA
1545|estExt_Genewise1.C_bd_26x410045	jgi_Thaps3_bd 1545	21	14	17	16	16	14	15	16	16	17	15	18	0% (0.53)	16.3333	2.58199	16.1667	1.16905	1.01031	< 2-fold	NA	NA	NA	NA	NA	NA	NA	NA
1720|estExt_fgenesh1_pm.C_bd_26x410014	jgi_Thaps3_bd 1720	17	11	13	12	11	11	16	13	20	14	14	15	0% (0.094)	12.5	2.34521	15.3333	2.50333	0.815217	< 2-fold	49.2862	66.7421	0.738458	1.35417	0.877494	NA	NA	NA
1765|estExt_fgenesh1_pg.C_bd_6x460020	jgi_Thaps3_bd 1765	7	7	7	8	8	8	9	9	9	7	9	8	0% (0.29)	7.5	0.547723	8.5	0.83666	0.882353	< 2-fold	1.04231	0.399175	2.61115	0.382973	0.984733	NA	NA	NA
1766|estExt_fgenesh1_pg.C_bd_6x460021	jgi_Thaps3_bd 1766	10	8	9	8	6	8	7	9	5	7	9	6	0% (0.32)	8.16667	1.32916	7.16667	1.60208	1.13953	< 2-fold	NA	NA	NA	NA	NA	NA	NA	NA
1810|estExt_fgenesh1_pg.C_bd_11x740004	jgi_Thaps3_bd 1810	8	9	6	6	8	7	10	12	13	13	9	10	95% (0.016)	7.33333	1.21106	11.1667	1.7224	0.656716	< 2-fold	NA	NA	NA	NA	NA	NA	NA	NA
1820|estExt_fgenesh1_pg.C_bd_13x10011	jgi_Thaps3_bd 1820	1	2	4	2	3	6	3	2	3	3	3	2	0% (0.45)	3	1.78885	2.66667	0.516398	1.125	< 2-fold	2.30797	1.67654	1.37663	0.726413	1	NA	NA	NA
1828|estExt_fgenesh1_pg.C_bd_13x10020	jgi_Thaps3_bd 1828	1	1	1	1	1	1	2	1	1	1	1	1	0% (0.22)	1	0	1.16667	0.408248	0.857143	< 2-fold	NA	NA	NA	NA	NA	NA	NA	NA
1863|estExt_fgenesh1_pg.C_bd_20x50032	jgi_Thaps3_bd 1863	7	7	5	6	5	7	5	5	5	6	6	6	0% (0.38)	6.16667	0.983192	5.5	0.547723	1.12121	< 2-fold	1.11676	0.878185	1.27167	0.786371	1	chromatin	Heterochromatin-associated protein HP1 and related CHROMO domain proteins	NA
1880|estExt_fgenesh1_pg.C_bd_23x330014	jgi_Thaps3_bd 1880	2	3	4	3	2	2	3	2	2	2	2	3	0% (0.44)	2.66667	0.816497	2.33333	0.516398	1.14286	< 2-fold	41.6178	54.4475	0.764366	1.30827	0.918008	NA	Long chain fatty acid acyl-CoA ligase	NA
1882|estExt_fgenesh1_pg.C_bd_23x330021	jgi_Thaps3_bd 1882	13	13	21	15	14	16	12	18	13	12	11	15	0% (0.25)	15.3333	3.01109	13.5	2.58844	1.1358	< 2-fold	NA	NA	NA	NA	NA	NA	Asparagine synthase	NA
1911|estExt_fgenesh1_pg.C_bd_26x410049	jgi_Thaps3_bd 1911	4	1	2	2	1	1	4	0	1	1	2	1	0% (0.51)	1.83333	1.16905	1.5	1.3784	1.22222	< 2-fold	0.148901	0.239505	0.621703	1.60849	1	NA	NA	NA
2050|estExt_Genewise1Plus.C_bd_26x410107	jgi_Thaps3_bd 2050	1	1	1	1	1	1	0	1	1	1	2	2	0% (0.22)	1	0	1.16667	0.752773	0.857143	< 2-fold	2.01016	1.27736	1.57369	0.635451	1	phosphopantetheine binding	Chitinase	NA
2073|estExt_Genewise1Plus.C_bd_26x410148	jgi_Thaps3_bd 2073	51	45	46	50	53	46	40	38	43	38	33	40	95% (0.0078)	48.5	3.27109	38.6667	3.32666	1.25431	< 2-fold	31.0459	31.6147	0.982008	1.01832	1	NA	NA	NA
2088|estExt_Genewise1Plus.C_bd_26x410175	jgi_Thaps3_bd 2088	223	255	279	287	290	284	202	189	180	163	157	155	95% (0.00000000000000000000000000010)	269.667	26.0743	174.333	19.0543	1.54685	< 2-fold	11.1676	9.97938	1.11907	0.893603	1	NA	UDP-galactose transporter related protein	NA
218|gw1.8x51.4.1	jgi_Thaps3_bd 218	6	7	3	5	4	2	7	5	6	6	6	5	0% (0.18)	4.5	1.87083	5.83333	0.752773	0.771429	< 2-fold	NA	NA	NA	NA	NA	NA	NA	NA
308|gw1.26x41.141.1	jgi_Thaps3_bd 308	3	5	3	4	3	2	4	4	3	2	4	2	0% (0.51)	3.33333	1.0328	3.16667	0.983192	1.05263	< 2-fold	NA	NA	NA	NA	NA	NA	NA	NA
466|fgenesh1_kg.C_bd_26x41000003	jgi_Thaps3_bd 466	7	3	3	4	2	1	3	3	5	4	5	3	0% (0.37)	3.33333	2.06559	3.83333	0.983192	0.869565	< 2-fold	NA	NA	NA	NA	NA	NA	NA	NA
467|fgenesh1_kg.C_bd_26x41000004	jgi_Thaps3_bd 467	12	10	14	12	13	11	14	10	12	15	14	11	0% (0.38)	12	1.41421	12.6667	1.96638	0.947368	< 2-fold	NA	NA	NA	NA	NA	NA	NA	NA
573|fgenesh1_pm.C_bd_26x41000017	jgi_Thaps3_bd 573	44	69	56	66	77	60	65	58	68	52	56	41	0% (0.15)	62	11.4368	56.6667	9.66782	1.09412	< 2-fold	23.8986	24.9884	0.95639	1.0456	1	ATP synthesis coupled proton transport	Vacuolar H+-ATPase V0 sector, subunits c/c'	H(+)-transporting two-sector ATPase.
598|fgenesh1_pm.C_bd_26x41000042	jgi_Thaps3_bd 598	9	9	10	8	9	6	8	12	7	7	8	10	0% (0.48)	8.5	1.3784	8.66667	1.96638	0.980769	< 2-fold	NA	NA	NA	NA	NA	NA	NA	NA
672|fgenesh1_pg.C_bd_6x46000023	jgi_Thaps3_bd 672	7	4	6	6	6	6	8	7	5	7	4	8	0% (0.35)	5.83333	0.983192	6.5	1.64317	0.897436	< 2-fold	NA	NA	NA	NA	NA	NA	NA	NA
980|fgenesh1_pg.C_bd_26x41000025	jgi_Thaps3_bd 980	11	15	16	15	20	13	19	15	18	17	19	18	0% (0.12)	15	3.03315	17.6667	1.50555	0.849057	< 2-fold	247.771	270.8	0.914959	1.09295	1	NA	NA	NA
